# Supplementary material for: Designing string-of-beads vaccines with optimal spacers
Source: Genome Med. 2016 Jan 26;8:9. doi: 10.1186/s13073-016-0263-6 (PMC4728757; doi:10.1186/s13073-016-0263-6)
Supplement: Additional file 3: — Detailed results for comparing epitope pairs with and without spacers. Detailed results for the comparison of epitope pairs with spacers and without spacers including sequences of the paired epitopes and designed spacers, predicted cleavage likelihoods of the two induced cleavage sites, and the combined cleavage likelihood, as well as the neo-immunogenicity of the epitope pair–spacer construct. (XLS 1236 kb) [file 13073_2016_263_MOESM3_ESM.xls]

## Sheet: Additional File 3.csv
Permutation	E1	E2	C1	C2	Cleavage Likelihood	Neo-Immunogenicity	Type	Spacer
0	TVLLMHFFY	AHTFKVRVY	3.457	3.46	3.457	2.175	No Spacer
0	TVLLMHFFY	AHTFKVRVY	3.033	1.89	2.46	2.123	SBV w/ k=1	H
0	TVLLMHFFY	AHTFKVRVY	3.611	3.61	3.612	1.317	SBV w/ k=2	HH
0	TVLLMHFFY	AHTFKVRVY	3.611	4.29	3.952	1.069	SBV w/ k=3	HHD
0	TVLLMHFFY	AHTFKVRVY	3.611	5.19	4.401	0.804	SBV w/ k=4	HHHD
0	TVLLMHFFY	AHTFKVRVY	3.611	5.19	4.401	0.804	SBV w/ k=5	HHHHD
0	TVLLMHFFY	AHTFKVRVY	3.611	5.19	4.401	0.804	SBV w/ k=6	HHHNHD
0	TVLLMHFFY	AHTFKVRVY	2.879	3.66	3.269	5.803	SBV w/ AAY
1	TVLLMHFFY	LSFGEIVAA	1.317	1.32	1.317	3.116	No Spacer
1	TVLLMHFFY	LSFGEIVAA	3.102	-0.25	1.424	3.588	SBV w/ k=1	H
1	TVLLMHFFY	LSFGEIVAA	3.611	1.47	2.542	2.207	SBV w/ k=2	HH
1	TVLLMHFFY	LSFGEIVAA	3.611	1.91	2.762	0.569	SBV w/ k=3	HHC
1	TVLLMHFFY	LSFGEIVAA	3.611	2.81	3.211	0.845	SBV w/ k=4	HHHC
1	TVLLMHFFY	LSFGEIVAA	3.611	2.81	3.211	0.446	SBV w/ k=5	HHNHC
1	TVLLMHFFY	LSFGEIVAA	3.611	2.81	3.211	0.646	SBV w/ k=6	HHHNHC
1	TVLLMHFFY	LSFGEIVAA	2.879	1.52	2.199	3.905	SBV w/ AAY
2	TVLLMHFFY	FDARADLAV	1.785	1.78	1.785	0.778	No Spacer
2	TVLLMHFFY	FDARADLAV	2.879	0.21	1.546	0.582	SBV w/ k=1	H
2	TVLLMHFFY	FDARADLAV	3.611	1.94	2.776	0.202	SBV w/ k=2	HH
2	TVLLMHFFY	FDARADLAV	3.611	2.38	2.996	0.141	SBV w/ k=3	HHC
2	TVLLMHFFY	FDARADLAV	3.611	3.28	3.445	0.341	SBV w/ k=4	HHHC
2	TVLLMHFFY	FDARADLAV	3.611	3.28	3.445	0.274	SBV w/ k=5	HHNHC
2	TVLLMHFFY	FDARADLAV	3.611	3.28	3.445	0.474	SBV w/ k=6	HHHNHC
2	TVLLMHFFY	FDARADLAV	2.879	1.99	2.433	2.987	SBV w/ AAY
3	AHTFKVRVY	FVAVAVTDE	0.328	0.33	0.328	4.92	No Spacer
3	AHTFKVRVY	FVAVAVTDE	1.98	0.43	1.202	4.164	SBV w/ k=1	H
3	AHTFKVRVY	FVAVAVTDE	2.712	1.74	2.225	3.285	SBV w/ k=2	HH
3	AHTFKVRVY	FVAVAVTDE	2.712	2.26	2.484	2.497	SBV w/ k=3	HHH
3	AHTFKVRVY	FVAVAVTDE	2.712	2.72	2.717	1.476	SBV w/ k=4	HHHC
3	AHTFKVRVY	FVAVAVTDE	2.712	2.72	2.717	2.509	SBV w/ k=5	HHHHC
3	AHTFKVRVY	FVAVAVTDE	2.712	2.72	2.717	1.921	SBV w/ k=6	HHHNHC
3	AHTFKVRVY	FVAVAVTDE	1.98	1.43	1.705	6.743	SBV w/ AAY
4	FDARADLAV	RDRHRRDRR	1.45	1.45	1.45	1.661	No Spacer
4	FDARADLAV	RDRHRRDRR	1.452	1.82	1.636	2.666	SBV w/ k=1	H
4	FDARADLAV	RDRHRRDRR	2.587	2.57	2.579	2.061	SBV w/ k=2	HH
4	FDARADLAV	RDRHRRDRR	2.587	2.81	2.698	1.281	SBV w/ k=3	HHC
4	FDARADLAV	RDRHRRDRR	2.587	3.97	3.278	1.696	SBV w/ k=4	HHHC
4	FDARADLAV	RDRHRRDRR	2.587	4.21	3.398	0.857	SBV w/ k=5	HHNHD
4	FDARADLAV	RDRHRRDRR	2.259	4.4	3.331	1.396	SBV w/ k=6	HEHHHH
4	FDARADLAV	RDRHRRDRR	1.855	2.42	2.135	3.528	SBV w/ AAY
5	LSFGEIVAA	AHTFKVRVY	2.729	2.73	2.729	5.614	No Spacer
5	LSFGEIVAA	AHTFKVRVY	2.305	3.34	2.823	4.219	SBV w/ k=1	H
5	LSFGEIVAA	AHTFKVRVY	2.883	4.38	3.629	1.499	SBV w/ k=2	HH
5	LSFGEIVAA	AHTFKVRVY	2.883	4.5	3.692	1.475	SBV w/ k=3	HHD
5	LSFGEIVAA	AHTFKVRVY	2.883	5.19	4.037	0.768	SBV w/ k=4	HHHD
5	LSFGEIVAA	AHTFKVRVY	2.883	5.19	4.037	0.662	SBV w/ k=5	HHHHD
5	LSFGEIVAA	AHTFKVRVY	2.883	5.19	4.037	1.228	SBV w/ k=6	HHHHHD
5	LSFGEIVAA	AHTFKVRVY	2.151	3.87	3.009	6.639	SBV w/ AAY
6	AHTFKVRVY	CELLMCRRK	1.357	1.36	1.357	2.464	No Spacer
6	AHTFKVRVY	CELLMCRRK	1.576	1.45	1.515	3.334	SBV w/ k=1	H
6	AHTFKVRVY	CELLMCRRK	2.712	2.77	2.74	1.627	SBV w/ k=2	HH
6	AHTFKVRVY	CELLMCRRK	2.712	3.34	3.027	2.354	SBV w/ k=3	HHY
6	AHTFKVRVY	CELLMCRRK	2.712	3.75	3.231	1.692	SBV w/ k=4	HHHC
6	AHTFKVRVY	CELLMCRRK	2.712	3.75	3.231	1.853	SBV w/ k=5	HHHHC
6	AHTFKVRVY	CELLMCRRK	2.712	3.75	3.231	1.456	SBV w/ k=6	HHHNHC
6	AHTFKVRVY	CELLMCRRK	1.98	2.46	2.219	3.706	SBV w/ AAY
7	FDARADLAV	IDFVDALKT	0.877	0.88	0.877	7.243	No Spacer
7	FDARADLAV	IDFVDALKT	1.674	1.25	1.46	7.144	SBV w/ k=1	H
7	FDARADLAV	IDFVDALKT	2.587	2	2.292	6.064	SBV w/ k=2	HH
7	FDARADLAV	IDFVDALKT	2.587	2.24	2.412	4.591	SBV w/ k=3	HHC
7	FDARADLAV	IDFVDALKT	2.587	3.4	2.991	5.123	SBV w/ k=4	HHHC
7	FDARADLAV	IDFVDALKT	2.587	3.4	2.991	3.518	SBV w/ k=5	HHHHC
7	FDARADLAV	IDFVDALKT	2.587	3.4	2.991	3.266	SBV w/ k=6	HHHHHC
7	FDARADLAV	IDFVDALKT	1.855	1.84	1.849	8.467	SBV w/ AAY
8	IRDELPAAQ	TVLLMHFFY	-0.238	-0.24	-0.238	3.558	No Spacer
8	IRDELPAAQ	TVLLMHFFY	1.192	0.58	0.888	4.233	SBV w/ k=1	H
8	IRDELPAAQ	TVLLMHFFY	1.924	0.99	1.457	3.559	SBV w/ k=2	HH
8	IRDELPAAQ	TVLLMHFFY	1.924	1.1	1.51	2.05	SBV w/ k=3	HHC
8	IRDELPAAQ	TVLLMHFFY	1.924	2.94	2.434	1.841	SBV w/ k=4	HHHC
8	IRDELPAAQ	TVLLMHFFY	1.924	3.38	2.65	0.733	SBV w/ k=5	HHNHH
8	IRDELPAAQ	TVLLMHFFY	1.301	3.59	2.445	0.404	SBV w/ k=6	NHHNHA
8	IRDELPAAQ	TVLLMHFFY	1.192	0.7	0.947	5.383	SBV w/ AAY
9	IRDELPAAQ	RDRHRRDRR	0.787	0.79	0.787	0.855	No Spacer
9	IRDELPAAQ	RDRHRRDRR	0.788	1.61	1.199	0.642	SBV w/ k=1	H
9	IRDELPAAQ	RDRHRRDRR	1.924	2.02	1.97	0.827	SBV w/ k=2	HH
9	IRDELPAAQ	RDRHRRDRR	1.924	2.36	2.142	0.631	SBV w/ k=3	HHD
9	IRDELPAAQ	RDRHRRDRR	1.924	4.21	3.066	0.783	SBV w/ k=4	HHHD
9	IRDELPAAQ	RDRHRRDRR	1.77	4.21	2.989	0.406	SBV w/ k=5	AHNHD
9	IRDELPAAQ	RDRHRRDRR	1.924	4.4	3.163	0.762	SBV w/ k=6	HHHNHH
9	IRDELPAAQ	RDRHRRDRR	1.192	1.73	1.459	1.783	SBV w/ AAY
10	LALRIIRLL	FVAVAVTDE	0.265	0.26	0.265	15.215	No Spacer
10	LALRIIRLL	FVAVAVTDE	1.917	0.42	1.166	13.194	SBV w/ k=1	H
10	LALRIIRLL	FVAVAVTDE	2.648	1.57	2.107	11.407	SBV w/ k=2	HH
10	LALRIIRLL	FVAVAVTDE	2.648	1.66	2.153	7.218	SBV w/ k=3	HHC
10	LALRIIRLL	FVAVAVTDE	2.648	2.72	2.685	5.934	SBV w/ k=4	HHHC
10	LALRIIRLL	FVAVAVTDE	2.648	2.72	2.685	5.784	SBV w/ k=5	HHNHC
10	LALRIIRLL	FVAVAVTDE	2.648	2.72	2.685	3.688	SBV w/ k=6	HHHNHC
10	LALRIIRLL	FVAVAVTDE	1.916	1.26	1.59	14.377	SBV w/ AAY
11	LSFGEIVAA	LYNTLKTEV	0.943	0.94	0.943	7.979	No Spacer
11	LSFGEIVAA	LYNTLKTEV	2.374	1.56	1.964	4.843	SBV w/ k=1	H
11	LSFGEIVAA	LYNTLKTEV	2.883	2.59	2.737	5.024	SBV w/ k=2	HH
11	LSFGEIVAA	LYNTLKTEV	2.883	2.91	2.895	2.702	SBV w/ k=3	HHH
11	LSFGEIVAA	LYNTLKTEV	2.883	3.41	3.144	2.069	SBV w/ k=4	HHHD
11	LSFGEIVAA	LYNTLKTEV	2.883	3.41	3.144	1.869	SBV w/ k=5	HHHHD
11	LSFGEIVAA	LYNTLKTEV	2.883	3.41	3.144	2.081	SBV w/ k=6	HHHNHD
11	LSFGEIVAA	LYNTLKTEV	2.151	2.08	2.116	8.615	SBV w/ AAY
12	CELLMCRRK	IRDELPAAQ	-0.582	-0.58	-0.582	4.168	No Spacer
12	CELLMCRRK	IRDELPAAQ	0.771	0.07	0.418	4.793	SBV w/ k=1	H
12	CELLMCRRK	IRDELPAAQ	1.684	1.37	1.525	2.95	SBV w/ k=2	HH
12	CELLMCRRK	IRDELPAAQ	1.684	1.56	1.624	2.56	SBV w/ k=3	HHD
12	CELLMCRRK	IRDELPAAQ	1.684	3.08	2.381	1.918	SBV w/ k=4	HHHD
12	CELLMCRRK	IRDELPAAQ	1.53	3.08	2.305	1.816	SBV w/ k=5	AHHHD
12	CELLMCRRK	IRDELPAAQ	1.53	3.08	2.305	1.674	SBV w/ k=6	AHHNHD
12	CELLMCRRK	IRDELPAAQ	0.952	0.93	0.941	4.564	SBV w/ AAY
13	RDRHRRDRR	LALRIIRLL	0.635	0.63	0.635	6.603	No Spacer
13	RDRHRRDRR	LALRIIRLL	1.73	1.12	1.423	7.309	SBV w/ k=1	H
13	RDRHRRDRR	LALRIIRLL	2.24	2.51	2.375	7.442	SBV w/ k=2	HH
13	RDRHRRDRR	LALRIIRLL	2.24	2.84	2.541	6.586	SBV w/ k=3	HHD
13	RDRHRRDRR	LALRIIRLL	2.24	3.74	2.99	5.515	SBV w/ k=4	HHHD
13	RDRHRRDRR	LALRIIRLL	2.24	3.74	2.99	5.484	SBV w/ k=5	HHHHD
13	RDRHRRDRR	LALRIIRLL	2.24	3.74	2.99	5.151	SBV w/ k=6	HHHNHD
13	RDRHRRDRR	LALRIIRLL	1.508	2.21	1.858	9.898	SBV w/ AAY
14	VKDSEGRWL	LALRIIRLL	-3.252	-3.25	-3.252	7.004	No Spacer
14	VKDSEGRWL	LALRIIRLL	-2.157	0.02	-1.066	8.045	SBV w/ k=1	H
14	VKDSEGRWL	LALRIIRLL	-1.647	1.34	-0.153	9.052	SBV w/ k=2	HH
14	VKDSEGRWL	LALRIIRLL	-1.647	2.68	0.514	5.656	SBV w/ k=3	HHD
14	VKDSEGRWL	LALRIIRLL	-1.647	3.74	1.047	7.085	SBV w/ k=4	HHHD
14	VKDSEGRWL	LALRIIRLL	-1.647	3.74	1.047	4.506	SBV w/ k=5	HHNHD
14	VKDSEGRWL	LALRIIRLL	-1.647	3.74	1.047	6.421	SBV w/ k=6	HHHHHD
14	VKDSEGRWL	LALRIIRLL	-2.379	2.04	-0.169	11.793	SBV w/ AAY
15	LSFGEIVAA	CELLMCRRK	1.529	1.53	1.529	2.433	No Spacer
15	LSFGEIVAA	CELLMCRRK	1.748	2.14	1.944	1.607	SBV w/ k=1	H
15	LSFGEIVAA	CELLMCRRK	2.883	3.18	3.029	2.054	SBV w/ k=2	HH
15	LSFGEIVAA	CELLMCRRK	2.883	3.49	3.188	1.597	SBV w/ k=3	HHH
15	LSFGEIVAA	CELLMCRRK	2.883	4.18	3.534	0.923	SBV w/ k=4	HHHH
15	LSFGEIVAA	CELLMCRRK	2.26	4.4	3.328	0.115	SBV w/ k=5	NHNHA
15	LSFGEIVAA	CELLMCRRK	2.883	3.83	3.356	0.177	SBV w/ k=6	HHHNAA
15	LSFGEIVAA	CELLMCRRK	2.151	2.67	2.408	4.678	SBV w/ AAY
16	FVAVAVTDE	EPMEPEENN	-1.962	-1.96	-1.962	0.563	No Spacer
16	FVAVAVTDE	EPMEPEENN	-0.31	0.37	0.032	0.415	SBV w/ k=1	H
16	FVAVAVTDE	EPMEPEENN	-0.56	1.21	0.326	0.682	SBV w/ k=2	HA
16	FVAVAVTDE	EPMEPEENN	0.018	2.39	1.203	0.925	SBV w/ k=3	HHA
16	FVAVAVTDE	EPMEPEENN	0.018	3.77	1.894	0.796	SBV w/ k=4	HHHA
16	FVAVAVTDE	EPMEPEENN	0.018	3.2	1.61	0.752	SBV w/ k=5	HHHAA
16	FVAVAVTDE	EPMEPEENN	-0.56	3.77	1.605	0.336	SBV w/ k=6	HDHNHA
16	FVAVAVTDE	EPMEPEENN	-0.714	1.35	0.318	1.479	SBV w/ AAY
17	RDRHRRDRR	CELLMCRRK	0.885	0.89	0.885	3.218	No Spacer
17	RDRHRRDRR	CELLMCRRK	0.951	1.58	1.264	1.713	SBV w/ k=1	A
17	RDRHRRDRR	CELLMCRRK	2.24	2.76	2.501	1.344	SBV w/ k=2	HH
17	RDRHRRDRR	CELLMCRRK	1.617	3.5	2.557	1.294	SBV w/ k=3	NHA
17	RDRHRRDRR	CELLMCRRK	2.24	3.83	3.034	0.818	SBV w/ k=4	HHAA
17	RDRHRRDRR	CELLMCRRK	2.24	3.83	3.034	0.428	SBV w/ k=5	HHNAA
17	RDRHRRDRR	CELLMCRRK	1.617	4.4	3.006	0.288	SBV w/ k=6	NHHNHA
17	RDRHRRDRR	CELLMCRRK	1.508	2.46	1.983	2.025	SBV w/ AAY
18	IDFVDALKT	TVLLMHFFY	-0.839	-0.84	-0.839	5.381	No Spacer
18	IDFVDALKT	TVLLMHFFY	0.591	0.21	0.4	6.712	SBV w/ k=1	H
18	IDFVDALKT	TVLLMHFFY	1.323	0.72	1.023	5.338	SBV w/ k=2	HH
18	IDFVDALKT	TVLLMHFFY	1.323	1.56	1.442	4.451	SBV w/ k=3	HHC
18	IDFVDALKT	TVLLMHFFY	1.323	3.38	2.35	1.089	SBV w/ k=4	HHHH
18	IDFVDALKT	TVLLMHFFY	1.323	2.94	2.133	1.326	SBV w/ k=5	HHNHC
18	IDFVDALKT	TVLLMHFFY	0.744	3.59	2.166	1.015	SBV w/ k=6	HDHNHA
18	IDFVDALKT	TVLLMHFFY	0.591	1.17	0.879	6.829	SBV w/ AAY
19	IRDELPAAQ	FVAVAVTDE	-0.46	-0.46	-0.46	3.61	No Spacer
19	IRDELPAAQ	FVAVAVTDE	1.192	0.36	0.777	4.328	SBV w/ k=1	H
19	IRDELPAAQ	FVAVAVTDE	1.924	0.77	1.346	2.745	SBV w/ k=2	HH
19	IRDELPAAQ	FVAVAVTDE	1.924	0.87	1.399	1.039	SBV w/ k=3	HHC
19	IRDELPAAQ	FVAVAVTDE	1.924	2.72	2.323	1.123	SBV w/ k=4	HHHC
19	IRDELPAAQ	FVAVAVTDE	1.924	3.16	2.54	0.592	SBV w/ k=5	HHNHH
19	IRDELPAAQ	FVAVAVTDE	1.301	3.37	2.334	0.867	SBV w/ k=6	NHHHHA
19	IRDELPAAQ	FVAVAVTDE	1.192	0.48	0.836	4.953	SBV w/ AAY
20	EPMEPEENN	RDRHRRDRR	0.487	0.49	0.487	0.101	No Spacer
20	EPMEPEENN	RDRHRRDRR	0.488	2.26	1.374	0.14	SBV w/ k=1	H
20	EPMEPEENN	RDRHRRDRR	1.623	3.42	2.524	0.14	SBV w/ k=2	HH
20	EPMEPEENN	RDRHRRDRR	1.623	3.42	2.524	0.14	SBV w/ k=3	HHH
20	EPMEPEENN	RDRHRRDRR	1.623	3.97	2.796	0.14	SBV w/ k=4	HHHC
20	EPMEPEENN	RDRHRRDRR	1.623	4.21	2.916	0.14	SBV w/ k=5	HHHHD
20	EPMEPEENN	RDRHRRDRR	1.623	4.46	3.041	0.14	SBV w/ k=6	HHHNHY
20	EPMEPEENN	RDRHRRDRR	0.891	2.6	1.744	1.497	SBV w/ AAY
21	LALRIIRLL	FCEDVPSGK	0.265	0.26	0.265	3.593	No Spacer
21	LALRIIRLL	FCEDVPSGK	1.917	0.42	1.166	5.128	SBV w/ k=1	H
21	LALRIIRLL	FCEDVPSGK	2.648	1.57	2.107	5.698	SBV w/ k=2	HH
21	LALRIIRLL	FCEDVPSGK	2.648	1.66	2.153	3.401	SBV w/ k=3	HHC
21	LALRIIRLL	FCEDVPSGK	2.648	2.72	2.685	3.655	SBV w/ k=4	HHHC
21	LALRIIRLL	FCEDVPSGK	2.026	3.37	2.696	3.566	SBV w/ k=5	NHNHA
21	LALRIIRLL	FCEDVPSGK	2.648	2.96	2.805	3.556	SBV w/ k=6	HHHNHD
21	LALRIIRLL	FCEDVPSGK	1.916	1.26	1.59	8.469	SBV w/ AAY
22	AHTFKVRVY	IDFVDALKT	1.002	1	1.002	6.738	No Spacer
22	AHTFKVRVY	IDFVDALKT	1.798	1.1	1.449	6.569	SBV w/ k=1	H
22	AHTFKVRVY	IDFVDALKT	2.712	2.41	2.562	5.066	SBV w/ k=2	HH
22	AHTFKVRVY	IDFVDALKT	2.712	2.5	2.604	4.373	SBV w/ k=3	HHC
22	AHTFKVRVY	IDFVDALKT	2.712	3.4	3.054	4.524	SBV w/ k=4	HHHC
22	AHTFKVRVY	IDFVDALKT	2.712	3.4	3.054	4.276	SBV w/ k=5	HHHHC
22	AHTFKVRVY	IDFVDALKT	2.712	3.4	3.054	4.344	SBV w/ k=6	HHHNHC
22	AHTFKVRVY	IDFVDALKT	1.98	2.1	2.042	8.196	SBV w/ AAY
23	LALRIIRLL	FDARADLAV	0.822	0.82	0.822	8.396	No Spacer
23	LALRIIRLL	FDARADLAV	1.917	0.97	1.444	5.079	SBV w/ k=1	H
23	LALRIIRLL	FDARADLAV	2.648	2.12	2.386	5.476	SBV w/ k=2	HH
23	LALRIIRLL	FDARADLAV	2.648	2.21	2.431	3.653	SBV w/ k=3	HHC
23	LALRIIRLL	FDARADLAV	2.648	3.28	2.964	3.907	SBV w/ k=4	HHHC
23	LALRIIRLL	FDARADLAV	2.648	3.28	2.964	3.757	SBV w/ k=5	HHNHC
23	LALRIIRLL	FDARADLAV	2.648	3.28	2.964	3.556	SBV w/ k=6	HHHNHC
23	LALRIIRLL	FDARADLAV	1.916	1.82	1.868	8.885	SBV w/ AAY
24	RDRHRRDRR	LALRIIRLL	0.635	0.63	0.635	6.603	No Spacer
24	RDRHRRDRR	LALRIIRLL	1.73	1.12	1.423	7.309	SBV w/ k=1	H
24	RDRHRRDRR	LALRIIRLL	2.24	2.51	2.375	7.442	SBV w/ k=2	HH
24	RDRHRRDRR	LALRIIRLL	2.24	2.84	2.541	6.586	SBV w/ k=3	HHD
24	RDRHRRDRR	LALRIIRLL	2.24	3.74	2.99	5.515	SBV w/ k=4	HHHD
24	RDRHRRDRR	LALRIIRLL	2.24	3.74	2.99	5.484	SBV w/ k=5	HHHHD
24	RDRHRRDRR	LALRIIRLL	2.24	3.74	2.99	5.151	SBV w/ k=6	HHHNHD
24	RDRHRRDRR	LALRIIRLL	1.508	2.21	1.858	9.898	SBV w/ AAY
25	FVAVAVTDE	AHTFKVRVY	-0.136	-0.14	-0.136	2.763	No Spacer
25	FVAVAVTDE	AHTFKVRVY	-0.56	2.2	0.819	1.371	SBV w/ k=1	H
25	FVAVAVTDE	AHTFKVRVY	0.018	2.83	1.423	2.091	SBV w/ k=2	HH
25	FVAVAVTDE	AHTFKVRVY	0.018	3.81	1.914	2.707	SBV w/ k=3	HHD
25	FVAVAVTDE	AHTFKVRVY	0.018	5.19	2.605	1.415	SBV w/ k=4	HHHD
25	FVAVAVTDE	AHTFKVRVY	0.018	5.19	2.605	1.839	SBV w/ k=5	HHNHD
25	FVAVAVTDE	AHTFKVRVY	-0.31	5.39	2.538	1.142	SBV w/ k=6	HEHNHH
25	FVAVAVTDE	AHTFKVRVY	-0.714	3.18	1.231	6.008	SBV w/ AAY
26	FVAVAVTDE	LYNTLKTEV	-1.922	-1.92	-1.922	5.162	No Spacer
26	FVAVAVTDE	LYNTLKTEV	-0.491	0.41	-0.039	3.168	SBV w/ k=1	H
26	FVAVAVTDE	LYNTLKTEV	0.018	1.04	0.53	5.481	SBV w/ k=2	HH
26	FVAVAVTDE	LYNTLKTEV	0.018	2.02	1.021	4.575	SBV w/ k=3	HHD
26	FVAVAVTDE	LYNTLKTEV	0.018	3.41	1.712	3.768	SBV w/ k=4	HHHD
26	FVAVAVTDE	LYNTLKTEV	0.018	3.41	1.712	3.034	SBV w/ k=5	HHHHD
26	FVAVAVTDE	LYNTLKTEV	0.018	3.41	1.712	2.722	SBV w/ k=6	HHHNHD
26	FVAVAVTDE	LYNTLKTEV	-0.714	1.39	0.338	7.473	SBV w/ AAY
27	LSFGEIVAA	AVSAAGVGP	1.594	1.59	1.594	2.394	No Spacer
27	LSFGEIVAA	AVSAAGVGP	2.305	2.21	2.255	3.028	SBV w/ k=1	H
27	LSFGEIVAA	AVSAAGVGP	2.883	3.24	3.062	1.554	SBV w/ k=2	HH
27	LSFGEIVAA	AVSAAGVGP	2.883	3.12	3.004	1.23	SBV w/ k=3	HHC
27	LSFGEIVAA	AVSAAGVGP	2.883	3.82	3.35	0.97	SBV w/ k=4	HHHC
27	LSFGEIVAA	AVSAAGVGP	2.883	3.82	3.35	0.652	SBV w/ k=5	HHHHC
27	LSFGEIVAA	AVSAAGVGP	2.883	3.82	3.35	0.586	SBV w/ k=6	HHHHHC
27	LSFGEIVAA	AVSAAGVGP	2.151	2.73	2.441	5.102	SBV w/ AAY
28	AHTFKVRVY	RDRHRRDRR	1.575	1.58	1.575	4.298	No Spacer
28	AHTFKVRVY	RDRHRRDRR	1.576	1.67	1.624	3.473	SBV w/ k=1	H
28	AHTFKVRVY	RDRHRRDRR	2.712	2.99	2.849	2.199	SBV w/ k=2	HH
28	AHTFKVRVY	RDRHRRDRR	2.712	3.56	3.136	2.984	SBV w/ k=3	HHY
28	AHTFKVRVY	RDRHRRDRR	2.712	3.97	3.34	1.464	SBV w/ k=4	HHHC
28	AHTFKVRVY	RDRHRRDRR	2.712	4.21	3.46	2.689	SBV w/ k=5	HHHHD
28	AHTFKVRVY	RDRHRRDRR	2.712	4.21	3.46	1.464	SBV w/ k=6	HHHNHD
28	AHTFKVRVY	RDRHRRDRR	1.98	2.68	2.328	4.451	SBV w/ AAY
29	EPMEPEENN	IDFVDALKT	-0.086	-0.09	-0.086	3.116	No Spacer
29	EPMEPEENN	IDFVDALKT	0.71	1.69	1.199	4.469	SBV w/ k=1	H
29	EPMEPEENN	IDFVDALKT	1.623	2.85	2.237	4.62	SBV w/ k=2	HH
29	EPMEPEENN	IDFVDALKT	1.623	2.42	2.02	3.158	SBV w/ k=3	HHC
29	EPMEPEENN	IDFVDALKT	1.623	3.4	2.51	3.294	SBV w/ k=4	HHHC
29	EPMEPEENN	IDFVDALKT	1.623	3.4	2.51	2.555	SBV w/ k=5	HHHHC
29	EPMEPEENN	IDFVDALKT	1.623	3.4	2.51	2.555	SBV w/ k=6	HHHHHC
29	EPMEPEENN	IDFVDALKT	0.891	2.02	1.458	6.5	SBV w/ AAY
30	LALRIIRLL	AVSAAGVGP	1.359	1.36	1.359	10.875	No Spacer
30	LALRIIRLL	AVSAAGVGP	2.07	1.51	1.79	9.627	SBV w/ k=1	H
30	LALRIIRLL	AVSAAGVGP	2.648	2.66	2.654	10.214	SBV w/ k=2	HH
30	LALRIIRLL	AVSAAGVGP	2.648	2.75	2.7	5.998	SBV w/ k=3	HHC
30	LALRIIRLL	AVSAAGVGP	2.648	3.82	3.232	5.798	SBV w/ k=4	HHHC
30	LALRIIRLL	AVSAAGVGP	2.648	3.82	3.232	5.749	SBV w/ k=5	HHNHC
30	LALRIIRLL	AVSAAGVGP	2.648	3.82	3.232	4.003	SBV w/ k=6	HHHNHC
30	LALRIIRLL	AVSAAGVGP	1.916	2.36	2.137	12.041	SBV w/ AAY
31	FDARADLAV	EPMEPEENN	0.607	0.61	0.607	0.379	No Spacer
31	FDARADLAV	EPMEPEENN	2.105	1.19	1.646	0.244	SBV w/ k=1	A
31	FDARADLAV	EPMEPEENN	2.587	1.73	2.157	0.706	SBV w/ k=2	HH
31	FDARADLAV	EPMEPEENN	1.964	2.61	2.287	0.62	SBV w/ k=3	NHA
31	FDARADLAV	EPMEPEENN	2.587	3.56	3.073	0.711	SBV w/ k=4	HHHH
31	FDARADLAV	EPMEPEENN	2.587	3.13	2.856	0.706	SBV w/ k=5	HHNHC
31	FDARADLAV	EPMEPEENN	2.105	3.56	2.832	0.261	SBV w/ k=6	AEHHHH
31	FDARADLAV	EPMEPEENN	1.855	1.57	1.713	2.351	SBV w/ AAY
32	EPMEPEENN	IDFVDALKT	-0.086	-0.09	-0.086	3.116	No Spacer
32	EPMEPEENN	IDFVDALKT	0.71	1.69	1.199	4.469	SBV w/ k=1	H
32	EPMEPEENN	IDFVDALKT	1.623	2.85	2.237	4.62	SBV w/ k=2	HH
32	EPMEPEENN	IDFVDALKT	1.623	2.42	2.02	3.158	SBV w/ k=3	HHC
32	EPMEPEENN	IDFVDALKT	1.623	3.4	2.51	3.294	SBV w/ k=4	HHHC
32	EPMEPEENN	IDFVDALKT	1.623	3.4	2.51	2.555	SBV w/ k=5	HHHHC
32	EPMEPEENN	IDFVDALKT	1.623	3.4	2.51	2.555	SBV w/ k=6	HHHHHC
32	EPMEPEENN	IDFVDALKT	0.891	2.02	1.458	6.5	SBV w/ AAY
33	EPMEPEENN	AHTFKVRVY	1.47	1.47	1.47	1.863	No Spacer
33	EPMEPEENN	AHTFKVRVY	1.045	3.24	2.144	2.195	SBV w/ k=1	H
33	EPMEPEENN	AHTFKVRVY	1.623	4.41	3.015	1.023	SBV w/ k=2	HH
33	EPMEPEENN	AHTFKVRVY	1.623	4.21	2.918	0.662	SBV w/ k=3	HHD
33	EPMEPEENN	AHTFKVRVY	1.623	5.19	3.408	0.662	SBV w/ k=4	HHHD
33	EPMEPEENN	AHTFKVRVY	1.623	5.19	3.408	0.662	SBV w/ k=5	HHHHD
33	EPMEPEENN	AHTFKVRVY	1.623	5.19	3.408	0.662	SBV w/ k=6	HHHHHD
33	EPMEPEENN	AHTFKVRVY	0.891	3.58	2.235	4.831	SBV w/ AAY
34	AVSAAGVGP	IRDELPAAQ	-5.169	-5.17	-5.169	2.461	No Spacer
34	AVSAAGVGP	IRDELPAAQ	-3.816	-5.18	-4.496	2.512	SBV w/ k=1	H
34	AVSAAGVGP	IRDELPAAQ	-2.902	-1.44	-2.171	3.246	SBV w/ k=2	HH
34	AVSAAGVGP	IRDELPAAQ	-2.902	1.56	-0.669	1.771	SBV w/ k=3	HHD
34	AVSAAGVGP	IRDELPAAQ	-2.902	3.08	0.088	1.16	SBV w/ k=4	HHHD
34	AVSAAGVGP	IRDELPAAQ	-2.902	3.08	0.088	0.96	SBV w/ k=5	HHNHD
34	AVSAAGVGP	IRDELPAAQ	-2.902	3.08	0.088	1.441	SBV w/ k=6	HHHNHD
34	AVSAAGVGP	IRDELPAAQ	-3.635	0.93	-1.352	4.077	SBV w/ AAY
35	LSFGEIVAA	FDARADLAV	1.056	1.06	1.056	2.559	No Spacer
35	LSFGEIVAA	FDARADLAV	2.151	1.67	1.91	1.73	SBV w/ k=1	H
35	LSFGEIVAA	FDARADLAV	2.883	2.7	2.793	1.385	SBV w/ k=2	HH
35	LSFGEIVAA	FDARADLAV	2.883	2.59	2.735	0	SBV w/ k=3	HHC
35	LSFGEIVAA	FDARADLAV	2.883	3.28	3.081	0.602	SBV w/ k=4	HHHC
35	LSFGEIVAA	FDARADLAV	2.883	3.28	3.081	0	SBV w/ k=5	HHHHC
35	LSFGEIVAA	FDARADLAV	2.883	3.28	3.081	0.566	SBV w/ k=6	HHHHHC
35	LSFGEIVAA	FDARADLAV	2.151	2.19	2.172	3.637	SBV w/ AAY
36	CELLMCRRK	IDFVDALKT	-0.026	-0.03	-0.026	4.319	No Spacer
36	CELLMCRRK	IDFVDALKT	0.771	0.62	0.697	6.268	SBV w/ k=1	H
36	CELLMCRRK	IDFVDALKT	1.684	1.92	1.804	4.739	SBV w/ k=2	HH
36	CELLMCRRK	IDFVDALKT	1.684	1.88	1.783	4.346	SBV w/ k=3	HHC
36	CELLMCRRK	IDFVDALKT	1.684	3.4	2.54	3.344	SBV w/ k=4	HHHC
36	CELLMCRRK	IDFVDALKT	1.684	3.4	2.54	3.517	SBV w/ k=5	HHHHC
36	CELLMCRRK	IDFVDALKT	1.684	3.4	2.54	3.379	SBV w/ k=6	HHHHHC
36	CELLMCRRK	IDFVDALKT	0.952	1.49	1.22	6.667	SBV w/ AAY
37	LALRIIRLL	RDRHRRDRR	1.512	1.51	1.512	6.327	No Spacer
37	LALRIIRLL	RDRHRRDRR	1.513	1.66	1.588	4.815	SBV w/ k=1	H
37	LALRIIRLL	RDRHRRDRR	2.648	2.81	2.731	4.587	SBV w/ k=2	HH
37	LALRIIRLL	RDRHRRDRR	2.648	2.9	2.776	3.789	SBV w/ k=3	HHC
37	LALRIIRLL	RDRHRRDRR	2.648	4.21	3.429	3.588	SBV w/ k=4	HHHD
37	LALRIIRLL	RDRHRRDRR	2.648	4.21	3.429	3.789	SBV w/ k=5	HHNHD
37	LALRIIRLL	RDRHRRDRR	2.648	4.21	3.429	3.588	SBV w/ k=6	HHHNHD
37	LALRIIRLL	RDRHRRDRR	1.916	2.51	2.213	7.875	SBV w/ AAY
38	AHTFKVRVY	RDRHRRDRR	1.575	1.58	1.575	4.298	No Spacer
38	AHTFKVRVY	RDRHRRDRR	1.576	1.67	1.624	3.473	SBV w/ k=1	H
38	AHTFKVRVY	RDRHRRDRR	2.712	2.99	2.849	2.199	SBV w/ k=2	HH
38	AHTFKVRVY	RDRHRRDRR	2.712	3.56	3.136	2.984	SBV w/ k=3	HHY
38	AHTFKVRVY	RDRHRRDRR	2.712	3.97	3.34	1.464	SBV w/ k=4	HHHC
38	AHTFKVRVY	RDRHRRDRR	2.712	4.21	3.46	2.689	SBV w/ k=5	HHHHD
38	AHTFKVRVY	RDRHRRDRR	2.712	4.21	3.46	1.464	SBV w/ k=6	HHHNHD
38	AHTFKVRVY	RDRHRRDRR	1.98	2.68	2.328	4.451	SBV w/ AAY
39	FCEDVPSGK	LYNTLKTEV	-2.83	-2.83	-2.83	3.9	No Spacer
39	FCEDVPSGK	LYNTLKTEV	-1.399	-5.17	-3.286	3.179	SBV w/ k=1	H
39	FCEDVPSGK	LYNTLKTEV	-0.89	-0.83	-0.858	1.732	SBV w/ k=2	HH
39	FCEDVPSGK	LYNTLKTEV	-0.89	1.65	0.381	4.428	SBV w/ k=3	HHC
39	FCEDVPSGK	LYNTLKTEV	-0.89	3.41	1.258	1.358	SBV w/ k=4	HHHD
39	FCEDVPSGK	LYNTLKTEV	-0.89	3.41	1.258	1.915	SBV w/ k=5	HHNHD
39	FCEDVPSGK	LYNTLKTEV	-0.89	3.41	1.258	1.114	SBV w/ k=6	HHHNHD
39	FCEDVPSGK	LYNTLKTEV	-1.622	1.26	-0.182	8.876	SBV w/ AAY
40	EPMEPEENN	FCEDVPSGK	-0.76	-0.76	-0.76	-0.141	No Spacer
40	EPMEPEENN	FCEDVPSGK	0.892	1.01	0.953	0.958	SBV w/ k=1	H
40	EPMEPEENN	FCEDVPSGK	1.623	2.18	1.9	0.489	SBV w/ k=2	HH
40	EPMEPEENN	FCEDVPSGK	1.623	1.74	1.683	1.04	SBV w/ k=3	HHC
40	EPMEPEENN	FCEDVPSGK	1.623	3.16	2.389	1.189	SBV w/ k=4	HHHH
40	EPMEPEENN	FCEDVPSGK	1.623	3.16	2.389	0	SBV w/ k=5	HHNHH
40	EPMEPEENN	FCEDVPSGK	1.623	3.21	2.418	0	SBV w/ k=6	HHHNHY
40	EPMEPEENN	FCEDVPSGK	0.891	1.35	1.121	2.821	SBV w/ AAY
41	IRDELPAAQ	AVSAAGVGP	0.635	0.63	0.635	0.795	No Spacer
41	IRDELPAAQ	AVSAAGVGP	1.345	1.46	1.401	1.625	SBV w/ k=1	H
41	IRDELPAAQ	AVSAAGVGP	1.924	1.86	1.894	1.494	SBV w/ k=2	HH
41	IRDELPAAQ	AVSAAGVGP	1.924	1.97	1.946	0.968	SBV w/ k=3	HHC
41	IRDELPAAQ	AVSAAGVGP	1.924	3.82	2.87	1.274	SBV w/ k=4	HHHC
41	IRDELPAAQ	AVSAAGVGP	1.77	4.06	2.913	0.376	SBV w/ k=5	AHNHD
41	IRDELPAAQ	AVSAAGVGP	1.924	3.82	2.87	0.632	SBV w/ k=6	HHHHHC
41	IRDELPAAQ	AVSAAGVGP	1.192	1.57	1.383	2.891	SBV w/ AAY
42	CELLMCRRK	LYNTLKTEV	-0.256	-0.26	-0.256	6.29	No Spacer
42	CELLMCRRK	LYNTLKTEV	1.174	0.39	0.784	6.094	SBV w/ k=1	H
42	CELLMCRRK	LYNTLKTEV	1.684	1.69	1.689	3.877	SBV w/ k=2	HH
42	CELLMCRRK	LYNTLKTEV	1.684	2.08	1.884	3.108	SBV w/ k=3	HHH
42	CELLMCRRK	LYNTLKTEV	1.684	3.41	2.545	2.216	SBV w/ k=4	HHHD
42	CELLMCRRK	LYNTLKTEV	1.684	3.41	2.545	2.548	SBV w/ k=5	HHHHD
42	CELLMCRRK	LYNTLKTEV	1.53	3.41	2.468	1.594	SBV w/ k=6	AHHNHD
42	CELLMCRRK	LYNTLKTEV	0.952	1.26	1.105	6.16	SBV w/ AAY
43	TVLLMHFFY	LALRIIRLL	2.007	2.01	2.007	8.326	No Spacer
43	TVLLMHFFY	LALRIIRLL	3.102	0.44	1.769	8.356	SBV w/ k=1	H
43	TVLLMHFFY	LALRIIRLL	3.611	2.16	2.887	7.041	SBV w/ k=2	HH
43	TVLLMHFFY	LALRIIRLL	3.611	2.84	3.227	4.899	SBV w/ k=3	HHD
43	TVLLMHFFY	LALRIIRLL	3.611	3.74	3.676	5.056	SBV w/ k=4	HHHD
43	TVLLMHFFY	LALRIIRLL	3.611	3.74	3.676	4.688	SBV w/ k=5	HHNHD
43	TVLLMHFFY	LALRIIRLL	3.611	3.74	3.676	4.888	SBV w/ k=6	HHHNHD
43	TVLLMHFFY	LALRIIRLL	2.879	2.21	2.544	9.989	SBV w/ AAY
44	CELLMCRRK	IDFVDALKT	-0.026	-0.03	-0.026	4.319	No Spacer
44	CELLMCRRK	IDFVDALKT	0.771	0.62	0.697	6.268	SBV w/ k=1	H
44	CELLMCRRK	IDFVDALKT	1.684	1.92	1.804	4.739	SBV w/ k=2	HH
44	CELLMCRRK	IDFVDALKT	1.684	1.88	1.783	4.346	SBV w/ k=3	HHC
44	CELLMCRRK	IDFVDALKT	1.684	3.4	2.54	3.344	SBV w/ k=4	HHHC
44	CELLMCRRK	IDFVDALKT	1.684	3.4	2.54	3.517	SBV w/ k=5	HHHHC
44	CELLMCRRK	IDFVDALKT	1.684	3.4	2.54	3.379	SBV w/ k=6	HHHHHC
44	CELLMCRRK	IDFVDALKT	0.952	1.49	1.22	6.667	SBV w/ AAY
45	FDARADLAV	EPMEPEENN	0.607	0.61	0.607	0.379	No Spacer
45	FDARADLAV	EPMEPEENN	2.105	1.19	1.646	0.244	SBV w/ k=1	A
45	FDARADLAV	EPMEPEENN	2.587	1.73	2.157	0.706	SBV w/ k=2	HH
45	FDARADLAV	EPMEPEENN	1.964	2.61	2.287	0.62	SBV w/ k=3	NHA
45	FDARADLAV	EPMEPEENN	2.587	3.56	3.073	0.711	SBV w/ k=4	HHHH
45	FDARADLAV	EPMEPEENN	2.587	3.13	2.856	0.706	SBV w/ k=5	HHNHC
45	FDARADLAV	EPMEPEENN	2.105	3.56	2.832	0.261	SBV w/ k=6	AEHHHH
45	FDARADLAV	EPMEPEENN	1.855	1.57	1.713	2.351	SBV w/ AAY
46	FCEDVPSGK	RDRHRRDRR	-2.027	-2.03	-2.027	1.107	No Spacer
46	FCEDVPSGK	RDRHRRDRR	-2.025	-4.37	-3.197	0.966	SBV w/ k=1	H
46	FCEDVPSGK	RDRHRRDRR	-0.89	-0.02	-0.457	1.101	SBV w/ k=2	HH
46	FCEDVPSGK	RDRHRRDRR	-0.89	2.45	0.782	0.376	SBV w/ k=3	HHC
46	FCEDVPSGK	RDRHRRDRR	-0.89	4.21	1.659	0.73	SBV w/ k=4	HHHD
46	FCEDVPSGK	RDRHRRDRR	-0.89	4.4	1.756	0.376	SBV w/ k=5	HHNHH
46	FCEDVPSGK	RDRHRRDRR	-0.89	3.97	1.539	0.517	SBV w/ k=6	HHHHHC
46	FCEDVPSGK	RDRHRRDRR	-1.622	2.06	0.219	1.718	SBV w/ AAY
47	FDARADLAV	LSFGEIVAA	0.293	0.29	0.293	4.457	No Spacer
47	FDARADLAV	LSFGEIVAA	2.077	0.66	1.37	2.991	SBV w/ k=1	H
47	FDARADLAV	LSFGEIVAA	2.587	1.41	2	3.148	SBV w/ k=2	HH
47	FDARADLAV	LSFGEIVAA	2.587	1.65	2.119	1.041	SBV w/ k=3	HHC
47	FDARADLAV	LSFGEIVAA	2.587	2.81	2.699	4.3	SBV w/ k=4	HHHC
47	FDARADLAV	LSFGEIVAA	2.587	2.81	2.699	1.535	SBV w/ k=5	HHHHC
47	FDARADLAV	LSFGEIVAA	2.587	2.81	2.699	1.428	SBV w/ k=6	HHHNHC
47	FDARADLAV	LSFGEIVAA	1.855	1.26	1.556	4.546	SBV w/ AAY
48	CELLMCRRK	IDFVDALKT	-0.026	-0.03	-0.026	4.319	No Spacer
48	CELLMCRRK	IDFVDALKT	0.771	0.62	0.697	6.268	SBV w/ k=1	H
48	CELLMCRRK	IDFVDALKT	1.684	1.92	1.804	4.739	SBV w/ k=2	HH
48	CELLMCRRK	IDFVDALKT	1.684	1.88	1.783	4.346	SBV w/ k=3	HHC
48	CELLMCRRK	IDFVDALKT	1.684	3.4	2.54	3.344	SBV w/ k=4	HHHC
48	CELLMCRRK	IDFVDALKT	1.684	3.4	2.54	3.517	SBV w/ k=5	HHHHC
48	CELLMCRRK	IDFVDALKT	1.684	3.4	2.54	3.379	SBV w/ k=6	HHHHHC
48	CELLMCRRK	IDFVDALKT	0.952	1.49	1.22	6.667	SBV w/ AAY
49	CELLMCRRK	LYNTLKTEV	-0.256	-0.26	-0.256	6.29	No Spacer
49	CELLMCRRK	LYNTLKTEV	1.174	0.39	0.784	6.094	SBV w/ k=1	H
49	CELLMCRRK	LYNTLKTEV	1.684	1.69	1.689	3.877	SBV w/ k=2	HH
49	CELLMCRRK	LYNTLKTEV	1.684	2.08	1.884	3.108	SBV w/ k=3	HHH
49	CELLMCRRK	LYNTLKTEV	1.684	3.41	2.545	2.216	SBV w/ k=4	HHHD
49	CELLMCRRK	LYNTLKTEV	1.684	3.41	2.545	2.548	SBV w/ k=5	HHHHD
49	CELLMCRRK	LYNTLKTEV	1.53	3.41	2.468	1.594	SBV w/ k=6	AHHNHD
49	CELLMCRRK	LYNTLKTEV	0.952	1.26	1.105	6.16	SBV w/ AAY
50	FCEDVPSGK	VKDSEGRWL	-2.87	-2.87	-2.87	2.636	No Spacer
50	FCEDVPSGK	VKDSEGRWL	-2.025	-5.21	-3.619	2.664	SBV w/ k=1	H
50	FCEDVPSGK	VKDSEGRWL	-0.89	-0.87	-0.879	0.827	SBV w/ k=2	HH
50	FCEDVPSGK	VKDSEGRWL	-0.89	1.85	0.481	1.509	SBV w/ k=3	HHD
50	FCEDVPSGK	VKDSEGRWL	-0.89	3.56	1.334	0.519	SBV w/ k=4	HHHH
50	FCEDVPSGK	VKDSEGRWL	-0.89	3.13	1.118	0.236	SBV w/ k=5	HHNHC
50	FCEDVPSGK	VKDSEGRWL	-0.89	3.56	1.334	0.66	SBV w/ k=6	HHHHHH
50	FCEDVPSGK	VKDSEGRWL	-1.622	1.22	-0.202	3.724	SBV w/ AAY
51	IRDELPAAQ	FVAVAVTDE	-0.46	-0.46	-0.46	3.61	No Spacer
51	IRDELPAAQ	FVAVAVTDE	1.192	0.36	0.777	4.328	SBV w/ k=1	H
51	IRDELPAAQ	FVAVAVTDE	1.924	0.77	1.346	2.745	SBV w/ k=2	HH
51	IRDELPAAQ	FVAVAVTDE	1.924	0.87	1.399	1.039	SBV w/ k=3	HHC
51	IRDELPAAQ	FVAVAVTDE	1.924	2.72	2.323	1.123	SBV w/ k=4	HHHC
51	IRDELPAAQ	FVAVAVTDE	1.924	3.16	2.54	0.592	SBV w/ k=5	HHNHH
51	IRDELPAAQ	FVAVAVTDE	1.301	3.37	2.334	0.867	SBV w/ k=6	NHHHHA
51	IRDELPAAQ	FVAVAVTDE	1.192	0.48	0.836	4.953	SBV w/ AAY
52	AVSAAGVGP	IDFVDALKT	-4.612	-4.61	-4.612	6.275	No Spacer
52	AVSAAGVGP	IDFVDALKT	-3.816	-4.62	-4.218	5.357	SBV w/ k=1	H
52	AVSAAGVGP	IDFVDALKT	-2.902	-0.88	-1.892	4.03	SBV w/ k=2	HH
52	AVSAAGVGP	IDFVDALKT	-2.902	2.12	-0.39	3.061	SBV w/ k=3	HHD
52	AVSAAGVGP	IDFVDALKT	-2.902	3.4	0.247	2.953	SBV w/ k=4	HHHC
52	AVSAAGVGP	IDFVDALKT	-2.902	3.4	0.247	2.698	SBV w/ k=5	HHNHC
52	AVSAAGVGP	IDFVDALKT	-2.902	3.4	0.247	3.144	SBV w/ k=6	HHHHHC
52	AVSAAGVGP	IDFVDALKT	-3.635	1.49	-1.073	6.644	SBV w/ AAY
53	FCEDVPSGK	LALRIIRLL	-2.495	-2.49	-2.495	5.712	No Spacer
53	FCEDVPSGK	LALRIIRLL	-1.399	-4.84	-3.118	9.392	SBV w/ k=1	H
53	FCEDVPSGK	LALRIIRLL	-0.89	-0.49	-0.691	5.819	SBV w/ k=2	HH
53	FCEDVPSGK	LALRIIRLL	-0.89	2.23	0.668	8.036	SBV w/ k=3	HHD
53	FCEDVPSGK	LALRIIRLL	-0.89	3.74	1.425	4.761	SBV w/ k=4	HHHD
53	FCEDVPSGK	LALRIIRLL	-0.89	3.74	1.425	5.594	SBV w/ k=5	HHNHD
53	FCEDVPSGK	LALRIIRLL	-0.89	3.74	1.425	4.792	SBV w/ k=6	HHHNHD
53	FCEDVPSGK	LALRIIRLL	-1.622	1.59	-0.015	12.701	SBV w/ AAY
54	IRDELPAAQ	LALRIIRLL	0.319	0.32	0.319	5.644	No Spacer
54	IRDELPAAQ	LALRIIRLL	1.414	1.14	1.278	9.617	SBV w/ k=1	H
54	IRDELPAAQ	LALRIIRLL	1.924	1.55	1.736	6.856	SBV w/ k=2	HH
54	IRDELPAAQ	LALRIIRLL	1.924	1.89	1.908	7.015	SBV w/ k=3	HHD
54	IRDELPAAQ	LALRIIRLL	1.924	3.74	2.832	5.157	SBV w/ k=4	HHHD
54	IRDELPAAQ	LALRIIRLL	1.924	3.74	2.832	5.51	SBV w/ k=5	HHNHD
54	IRDELPAAQ	LALRIIRLL	1.924	3.74	2.832	5.036	SBV w/ k=6	HHHNHD
54	IRDELPAAQ	LALRIIRLL	1.192	1.26	1.225	11.37	SBV w/ AAY
55	VKDSEGRWL	EPMEPEENN	-3.627	-3.63	-3.627	0.291	No Spacer
55	VKDSEGRWL	EPMEPEENN	-2.129	-0.14	-1.135	0	SBV w/ k=1	A
55	VKDSEGRWL	EPMEPEENN	-1.647	0.97	-0.341	0.196	SBV w/ k=2	HH
55	VKDSEGRWL	EPMEPEENN	-1.647	2.49	0.423	0	SBV w/ k=3	HHH
55	VKDSEGRWL	EPMEPEENN	-1.647	3.77	1.061	0	SBV w/ k=4	HHHA
55	VKDSEGRWL	EPMEPEENN	-1.647	3.13	0.739	0	SBV w/ k=5	HHHHC
55	VKDSEGRWL	EPMEPEENN	-1.647	3.2	0.778	0	SBV w/ k=6	HHHHAA
55	VKDSEGRWL	EPMEPEENN	-2.379	1.67	-0.356	1.618	SBV w/ AAY
56	CELLMCRRK	FDARADLAV	-0.143	-0.14	-0.143	0.815	No Spacer
56	CELLMCRRK	FDARADLAV	0.952	0.51	0.729	1.869	SBV w/ k=1	H
56	CELLMCRRK	FDARADLAV	1.684	1.81	1.745	0.996	SBV w/ k=2	HH
56	CELLMCRRK	FDARADLAV	1.684	1.76	1.724	1.392	SBV w/ k=3	HHC
56	CELLMCRRK	FDARADLAV	1.684	3.28	2.481	0.911	SBV w/ k=4	HHHC
56	CELLMCRRK	FDARADLAV	1.684	3.28	2.481	1.085	SBV w/ k=5	HHHHC
56	CELLMCRRK	FDARADLAV	1.53	3.52	2.524	0.824	SBV w/ k=6	AHHHHD
56	CELLMCRRK	FDARADLAV	0.952	1.37	1.161	2.853	SBV w/ AAY
57	CELLMCRRK	LSFGEIVAA	-0.61	-0.61	-0.61	3.243	No Spacer
57	CELLMCRRK	LSFGEIVAA	1.174	0.04	0.606	4.549	SBV w/ k=1	H
57	CELLMCRRK	LSFGEIVAA	1.684	1.34	1.511	3.37	SBV w/ k=2	HH
57	CELLMCRRK	LSFGEIVAA	1.684	1.3	1.49	2.679	SBV w/ k=3	HHC
57	CELLMCRRK	LSFGEIVAA	1.684	2.81	2.247	1.415	SBV w/ k=4	HHHC
57	CELLMCRRK	LSFGEIVAA	1.684	2.81	2.247	1.913	SBV w/ k=5	HHHHC
57	CELLMCRRK	LSFGEIVAA	1.684	2.81	2.247	0.998	SBV w/ k=6	HHHHHC
57	CELLMCRRK	LSFGEIVAA	0.952	0.9	0.927	4.565	SBV w/ AAY
58	FDARADLAV	LSFGEIVAA	0.293	0.29	0.293	4.457	No Spacer
58	FDARADLAV	LSFGEIVAA	2.077	0.66	1.37	2.991	SBV w/ k=1	H
58	FDARADLAV	LSFGEIVAA	2.587	1.41	2	3.148	SBV w/ k=2	HH
58	FDARADLAV	LSFGEIVAA	2.587	1.65	2.119	1.041	SBV w/ k=3	HHC
58	FDARADLAV	LSFGEIVAA	2.587	2.81	2.699	4.3	SBV w/ k=4	HHHC
58	FDARADLAV	LSFGEIVAA	2.587	2.81	2.699	1.535	SBV w/ k=5	HHHHC
58	FDARADLAV	LSFGEIVAA	2.587	2.81	2.699	1.428	SBV w/ k=6	HHHNHC
58	FDARADLAV	LSFGEIVAA	1.855	1.26	1.556	4.546	SBV w/ AAY
59	TVLLMHFFY	EPMEPEENN	1.631	1.63	1.631	0.544	No Spacer
59	TVLLMHFFY	EPMEPEENN	3.284	0.06	1.672	0.141	SBV w/ k=1	H
59	TVLLMHFFY	EPMEPEENN	3.611	1.79	2.699	0.141	SBV w/ k=2	HH
59	TVLLMHFFY	EPMEPEENN	2.989	2.87	2.93	0	SBV w/ k=3	HNHA
59	TVLLMHFFY	EPMEPEENN	3.611	3.62	3.614	0.141	SBV w/ k=4	HHHY
59	TVLLMHFFY	EPMEPEENN	2.989	3.77	3.379	0	SBV w/ k=5	NHHHA
59	TVLLMHFFY	EPMEPEENN	2.989	3.77	3.379	0	SBV w/ k=6	NHHHHA
59	TVLLMHFFY	EPMEPEENN	2.879	1.83	2.356	2.105	SBV w/ AAY
60	AHTFKVRVY	AVSAAGVGP	1.423	1.42	1.423	2.713	No Spacer
60	AHTFKVRVY	AVSAAGVGP	2.133	1.52	1.827	3.276	SBV w/ k=1	H
60	AHTFKVRVY	AVSAAGVGP	2.712	2.83	2.772	3.407	SBV w/ k=2	HH
60	AHTFKVRVY	AVSAAGVGP	2.712	2.92	2.815	2.187	SBV w/ k=3	HHC
60	AHTFKVRVY	AVSAAGVGP	2.712	3.82	3.264	1.569	SBV w/ k=4	HHHC
60	AHTFKVRVY	AVSAAGVGP	2.712	3.82	3.264	1.721	SBV w/ k=5	HHHHC
60	AHTFKVRVY	AVSAAGVGP	2.712	3.82	3.264	1.334	SBV w/ k=6	HHHNHC
60	AHTFKVRVY	AVSAAGVGP	1.98	2.52	2.252	4.36	SBV w/ AAY
61	TVLLMHFFY	VKDSEGRWL	1.631	1.63	1.631	3.732	No Spacer
61	TVLLMHFFY	VKDSEGRWL	2.476	0.06	1.268	3.075	SBV w/ k=1	H
61	TVLLMHFFY	VKDSEGRWL	3.611	1.79	2.699	1.774	SBV w/ k=2	HH
61	TVLLMHFFY	VKDSEGRWL	3.611	2.66	3.136	0.152	SBV w/ k=3	HHH
61	TVLLMHFFY	VKDSEGRWL	3.611	3.56	3.585	0.566	SBV w/ k=4	HHHH
61	TVLLMHFFY	VKDSEGRWL	3.611	3.62	3.614	0.141	SBV w/ k=5	HHHHY
61	TVLLMHFFY	VKDSEGRWL	3.611	3.62	3.614	0.141	SBV w/ k=6	HHHHHY
61	TVLLMHFFY	VKDSEGRWL	2.879	1.83	2.356	2.508	SBV w/ AAY
62	RDRHRRDRR	FVAVAVTDE	-0.144	-0.14	-0.144	1.734	No Spacer
62	RDRHRRDRR	FVAVAVTDE	1.508	0.34	0.922	0.536	SBV w/ k=1	H
62	RDRHRRDRR	FVAVAVTDE	2.24	1.73	1.986	1.524	SBV w/ k=2	HH
62	RDRHRRDRR	FVAVAVTDE	2.24	1.82	2.031	0.804	SBV w/ k=3	HHC
62	RDRHRRDRR	FVAVAVTDE	2.24	2.72	2.481	0.491	SBV w/ k=4	HHHC
62	RDRHRRDRR	FVAVAVTDE	2.24	3.16	2.698	0.842	SBV w/ k=5	HHHHH
62	RDRHRRDRR	FVAVAVTDE	2.24	2.72	2.481	0.695	SBV w/ k=6	HHHNHC
62	RDRHRRDRR	FVAVAVTDE	1.508	1.43	1.469	4.105	SBV w/ AAY
63	FVAVAVTDE	AVSAAGVGP	-1.271	-1.27	-1.271	2.136	No Spacer
63	FVAVAVTDE	AVSAAGVGP	-0.56	1.06	0.252	1.992	SBV w/ k=1	H
63	FVAVAVTDE	AVSAAGVGP	0.018	1.69	0.855	1.753	SBV w/ k=2	HH
63	FVAVAVTDE	AVSAAGVGP	0.018	2.43	1.226	1.711	SBV w/ k=3	HHC
63	FVAVAVTDE	AVSAAGVGP	0.018	3.82	1.917	0.755	SBV w/ k=4	HHHC
63	FVAVAVTDE	AVSAAGVGP	0.018	3.82	1.917	1.177	SBV w/ k=5	HHHHC
63	FVAVAVTDE	AVSAAGVGP	-0.31	4.25	1.97	0.402	SBV w/ k=6	HEHNHH
63	FVAVAVTDE	AVSAAGVGP	-0.714	2.04	0.663	3.153	SBV w/ AAY
64	FDARADLAV	RDRHRRDRR	1.45	1.45	1.45	1.661	No Spacer
64	FDARADLAV	RDRHRRDRR	1.452	1.82	1.636	2.666	SBV w/ k=1	H
64	FDARADLAV	RDRHRRDRR	2.587	2.57	2.579	2.061	SBV w/ k=2	HH
64	FDARADLAV	RDRHRRDRR	2.587	2.81	2.698	1.281	SBV w/ k=3	HHC
64	FDARADLAV	RDRHRRDRR	2.587	3.97	3.278	1.696	SBV w/ k=4	HHHC
64	FDARADLAV	RDRHRRDRR	2.587	4.21	3.398	0.857	SBV w/ k=5	HHNHD
64	FDARADLAV	RDRHRRDRR	2.259	4.4	3.331	1.396	SBV w/ k=6	HEHHHH
64	FDARADLAV	RDRHRRDRR	1.855	2.42	2.135	3.528	SBV w/ AAY
65	IDFVDALKT	VKDSEGRWL	-0.658	-0.66	-0.658	3.175	No Spacer
65	IDFVDALKT	VKDSEGRWL	0.187	0.39	0.289	1.125	SBV w/ k=1	H
65	IDFVDALKT	VKDSEGRWL	1.323	0.9	1.113	1.894	SBV w/ k=2	HH
65	IDFVDALKT	VKDSEGRWL	1.323	1.98	1.653	3.332	SBV w/ k=3	HHD
65	IDFVDALKT	VKDSEGRWL	1.323	3.62	2.469	2.45	SBV w/ k=4	HHHY
65	IDFVDALKT	VKDSEGRWL	1.323	3.13	2.224	1.217	SBV w/ k=5	HHNHC
65	IDFVDALKT	VKDSEGRWL	1.323	3.56	2.441	1.241	SBV w/ k=6	HHHHHH
65	IDFVDALKT	VKDSEGRWL	0.591	1.35	0.97	4.14	SBV w/ AAY
66	EPMEPEENN	FDARADLAV	-0.203	-0.2	-0.203	0.25	No Spacer
66	EPMEPEENN	FDARADLAV	0.892	1.57	1.231	1.124	SBV w/ k=1	H
66	EPMEPEENN	FDARADLAV	1.623	2.73	2.179	0.55	SBV w/ k=2	HH
66	EPMEPEENN	FDARADLAV	1.623	2.3	1.962	1.02	SBV w/ k=3	HHC
66	EPMEPEENN	FDARADLAV	1.623	3.28	2.451	1.169	SBV w/ k=4	HHHC
66	EPMEPEENN	FDARADLAV	1.623	3.28	2.451	0	SBV w/ k=5	HHHHC
66	EPMEPEENN	FDARADLAV	1.623	3.28	2.451	0	SBV w/ k=6	HHHHHC
66	EPMEPEENN	FDARADLAV	0.891	1.91	1.399	3.251	SBV w/ AAY
67	VKDSEGRWL	CELLMCRRK	-3.001	-3	-3.001	3.695	No Spacer
67	VKDSEGRWL	CELLMCRRK	-2.782	0.27	-1.254	1.095	SBV w/ k=1	H
67	VKDSEGRWL	CELLMCRRK	-1.647	1.59	-0.028	0.72	SBV w/ k=2	HH
67	VKDSEGRWL	CELLMCRRK	-1.647	3.12	0.736	1.541	SBV w/ k=3	HHH
67	VKDSEGRWL	CELLMCRRK	-1.647	4.18	1.269	2.202	SBV w/ k=4	HHHH
67	VKDSEGRWL	CELLMCRRK	-2.27	4.4	1.063	0.115	SBV w/ k=5	NHNHA
67	VKDSEGRWL	CELLMCRRK	-1.647	3.83	1.091	0.187	SBV w/ k=6	HHHHAA
67	VKDSEGRWL	CELLMCRRK	-2.379	2.29	-0.043	3.947	SBV w/ AAY
68	CELLMCRRK	LALRIIRLL	0.079	0.08	0.079	8.449	No Spacer
68	CELLMCRRK	LALRIIRLL	1.174	0.73	0.951	10.308	SBV w/ k=1	H
68	CELLMCRRK	LALRIIRLL	1.684	2.03	1.856	8.635	SBV w/ k=2	HH
68	CELLMCRRK	LALRIIRLL	1.684	2.23	1.955	7.692	SBV w/ k=3	HHD
68	CELLMCRRK	LALRIIRLL	1.684	3.74	2.712	5.616	SBV w/ k=4	HHHD
68	CELLMCRRK	LALRIIRLL	1.684	3.74	2.712	6.205	SBV w/ k=5	HHHHD
68	CELLMCRRK	LALRIIRLL	1.684	3.74	2.712	5.296	SBV w/ k=6	HHHNHD
68	CELLMCRRK	LALRIIRLL	0.952	1.59	1.272	10.846	SBV w/ AAY
69	FVAVAVTDE	LSFGEIVAA	-2.276	-2.28	-2.276	2.162	No Spacer
69	FVAVAVTDE	LSFGEIVAA	-0.491	0.06	-0.216	3.529	SBV w/ k=1	H
69	FVAVAVTDE	LSFGEIVAA	0.018	0.69	0.352	2.115	SBV w/ k=2	HH
69	FVAVAVTDE	LSFGEIVAA	0.018	1.43	0.724	1.636	SBV w/ k=3	HHC
69	FVAVAVTDE	LSFGEIVAA	0.018	2.81	1.415	2.878	SBV w/ k=4	HHHC
69	FVAVAVTDE	LSFGEIVAA	0.018	2.81	1.415	1.362	SBV w/ k=5	HHHHC
69	FVAVAVTDE	LSFGEIVAA	0.018	2.81	1.415	2.158	SBV w/ k=6	HHHNHC
69	FVAVAVTDE	LSFGEIVAA	-0.714	1.04	0.161	3.879	SBV w/ AAY
70	CELLMCRRK	IRDELPAAQ	-0.582	-0.58	-0.582	4.168	No Spacer
70	CELLMCRRK	IRDELPAAQ	0.771	0.07	0.418	4.793	SBV w/ k=1	H
70	CELLMCRRK	IRDELPAAQ	1.684	1.37	1.525	2.95	SBV w/ k=2	HH
70	CELLMCRRK	IRDELPAAQ	1.684	1.56	1.624	2.56	SBV w/ k=3	HHD
70	CELLMCRRK	IRDELPAAQ	1.684	3.08	2.381	1.918	SBV w/ k=4	HHHD
70	CELLMCRRK	IRDELPAAQ	1.53	3.08	2.305	1.816	SBV w/ k=5	AHHHD
70	CELLMCRRK	IRDELPAAQ	1.53	3.08	2.305	1.674	SBV w/ k=6	AHHNHD
70	CELLMCRRK	IRDELPAAQ	0.952	0.93	0.941	4.564	SBV w/ AAY
71	LSFGEIVAA	AVSAAGVGP	1.594	1.59	1.594	2.394	No Spacer
71	LSFGEIVAA	AVSAAGVGP	2.305	2.21	2.255	3.028	SBV w/ k=1	H
71	LSFGEIVAA	AVSAAGVGP	2.883	3.24	3.062	1.554	SBV w/ k=2	HH
71	LSFGEIVAA	AVSAAGVGP	2.883	3.12	3.004	1.23	SBV w/ k=3	HHC
71	LSFGEIVAA	AVSAAGVGP	2.883	3.82	3.35	0.97	SBV w/ k=4	HHHC
71	LSFGEIVAA	AVSAAGVGP	2.883	3.82	3.35	0.652	SBV w/ k=5	HHHHC
71	LSFGEIVAA	AVSAAGVGP	2.883	3.82	3.35	0.586	SBV w/ k=6	HHHHHC
71	LSFGEIVAA	AVSAAGVGP	2.151	2.73	2.441	5.102	SBV w/ AAY
72	IRDELPAAQ	AVSAAGVGP	0.635	0.63	0.635	0.795	No Spacer
72	IRDELPAAQ	AVSAAGVGP	1.345	1.46	1.401	1.625	SBV w/ k=1	H
72	IRDELPAAQ	AVSAAGVGP	1.924	1.86	1.894	1.494	SBV w/ k=2	HH
72	IRDELPAAQ	AVSAAGVGP	1.924	1.97	1.946	0.968	SBV w/ k=3	HHC
72	IRDELPAAQ	AVSAAGVGP	1.924	3.82	2.87	1.274	SBV w/ k=4	HHHC
72	IRDELPAAQ	AVSAAGVGP	1.77	4.06	2.913	0.376	SBV w/ k=5	AHNHD
72	IRDELPAAQ	AVSAAGVGP	1.924	3.82	2.87	0.632	SBV w/ k=6	HHHHHC
72	IRDELPAAQ	AVSAAGVGP	1.192	1.57	1.383	2.891	SBV w/ AAY
73	IRDELPAAQ	VKDSEGRWL	-0.056	-0.06	-0.056	1.449	No Spacer
73	IRDELPAAQ	VKDSEGRWL	0.788	0.77	0.777	2.331	SBV w/ k=1	H
73	IRDELPAAQ	VKDSEGRWL	1.924	1.17	1.548	1.615	SBV w/ k=2	HH
73	IRDELPAAQ	VKDSEGRWL	1.924	1.52	1.721	1.075	SBV w/ k=3	HHD
73	IRDELPAAQ	VKDSEGRWL	1.924	3.37	2.644	1.012	SBV w/ k=4	HHHD
73	IRDELPAAQ	VKDSEGRWL	1.77	3.37	2.568	1.403	SBV w/ k=5	AHNHD
73	IRDELPAAQ	VKDSEGRWL	1.924	3.56	2.741	0.763	SBV w/ k=6	HHHHHH
73	IRDELPAAQ	VKDSEGRWL	1.192	0.88	1.038	3.161	SBV w/ AAY
74	EPMEPEENN	RDRHRRDRR	0.487	0.49	0.487	0.101	No Spacer
74	EPMEPEENN	RDRHRRDRR	0.488	2.26	1.374	0.14	SBV w/ k=1	H
74	EPMEPEENN	RDRHRRDRR	1.623	3.42	2.524	0.14	SBV w/ k=2	HH
74	EPMEPEENN	RDRHRRDRR	1.623	3.42	2.524	0.14	SBV w/ k=3	HHH
74	EPMEPEENN	RDRHRRDRR	1.623	3.97	2.796	0.14	SBV w/ k=4	HHHC
74	EPMEPEENN	RDRHRRDRR	1.623	4.21	2.916	0.14	SBV w/ k=5	HHHHD
74	EPMEPEENN	RDRHRRDRR	1.623	4.46	3.041	0.14	SBV w/ k=6	HHHNHY
74	EPMEPEENN	RDRHRRDRR	0.891	2.6	1.744	1.497	SBV w/ AAY
75	FCEDVPSGK	AHTFKVRVY	-1.044	-1.04	-1.044	2.506	No Spacer
75	FCEDVPSGK	AHTFKVRVY	-1.468	-3.39	-2.427	2.038	SBV w/ k=1	H
75	FCEDVPSGK	AHTFKVRVY	-0.89	0.96	0.034	1.478	SBV w/ k=2	HH
75	FCEDVPSGK	AHTFKVRVY	-0.89	3.68	1.394	1.531	SBV w/ k=3	HHD
75	FCEDVPSGK	AHTFKVRVY	-0.89	5.19	2.151	1.04	SBV w/ k=4	HHHD
75	FCEDVPSGK	AHTFKVRVY	-0.89	5.19	2.151	0.898	SBV w/ k=5	HHNHD
75	FCEDVPSGK	AHTFKVRVY	-0.89	5.19	2.151	1.04	SBV w/ k=6	HHHHHD
75	FCEDVPSGK	AHTFKVRVY	-1.622	3.04	0.711	5.706	SBV w/ AAY
76	TVLLMHFFY	IDFVDALKT	1.902	1.9	1.902	5.177	No Spacer
76	TVLLMHFFY	IDFVDALKT	2.698	0.33	1.514	5.457	SBV w/ k=1	H
76	TVLLMHFFY	IDFVDALKT	3.611	2.06	2.835	4.296	SBV w/ k=2	HH
76	TVLLMHFFY	IDFVDALKT	3.611	2.5	3.054	2.819	SBV w/ k=3	HHC
76	TVLLMHFFY	IDFVDALKT	3.611	3.4	3.504	3.5	SBV w/ k=4	HHHC
76	TVLLMHFFY	IDFVDALKT	3.611	3.4	3.504	2.865	SBV w/ k=5	HHNHC
76	TVLLMHFFY	IDFVDALKT	3.611	3.4	3.504	3.028	SBV w/ k=6	HHHNHC
76	TVLLMHFFY	IDFVDALKT	2.879	2.1	2.491	6.971	SBV w/ AAY
77	IRDELPAAQ	CELLMCRRK	0.569	0.57	0.569	2.708	No Spacer
77	IRDELPAAQ	CELLMCRRK	0.635	1.6	1.119	1.919	SBV w/ k=1	A
77	IRDELPAAQ	CELLMCRRK	1.924	1.8	1.861	0.824	SBV w/ k=2	HH
77	IRDELPAAQ	CELLMCRRK	1.301	2.55	1.924	0.943	SBV w/ k=3	NHA
77	IRDELPAAQ	CELLMCRRK	1.924	4.18	3.054	0.683	SBV w/ k=4	HHHH
77	IRDELPAAQ	CELLMCRRK	1.301	4.4	2.848	0.115	SBV w/ k=5	NHNHA
77	IRDELPAAQ	CELLMCRRK	1.301	4.4	2.848	0.317	SBV w/ k=6	NHHHHA
77	IRDELPAAQ	CELLMCRRK	1.192	1.51	1.351	2.514	SBV w/ AAY
78	IDFVDALKT	LSFGEIVAA	-0.972	-0.97	-0.972	1.299	No Spacer
78	IDFVDALKT	LSFGEIVAA	0.813	0.08	0.445	1.176	SBV w/ k=1	H
78	IDFVDALKT	LSFGEIVAA	1.323	0.59	0.956	4.21	SBV w/ k=2	HH
78	IDFVDALKT	LSFGEIVAA	1.323	1.43	1.376	1.2	SBV w/ k=3	HHC
78	IDFVDALKT	LSFGEIVAA	1.323	2.81	2.067	3.802	SBV w/ k=4	HHHC
78	IDFVDALKT	LSFGEIVAA	1.323	2.81	2.067	0.692	SBV w/ k=5	HHNHC
78	IDFVDALKT	LSFGEIVAA	1.323	2.81	2.067	1.413	SBV w/ k=6	HHHHHC
78	IDFVDALKT	LSFGEIVAA	0.591	1.04	0.813	3.159	SBV w/ AAY
79	CELLMCRRK	RDRHRRDRR	0.547	0.55	0.547	1.134	No Spacer
79	CELLMCRRK	RDRHRRDRR	0.549	1.2	0.872	1.681	SBV w/ k=1	H
79	CELLMCRRK	RDRHRRDRR	1.684	2.5	2.09	1.271	SBV w/ k=2	HH
79	CELLMCRRK	RDRHRRDRR	1.53	2.57	2.05	1.052	SBV w/ k=3	AHH
79	CELLMCRRK	RDRHRRDRR	1.684	4.4	3.043	1.048	SBV w/ k=4	HHHH
79	CELLMCRRK	RDRHRRDRR	1.53	4.21	2.87	1.052	SBV w/ k=5	AHHHD
79	CELLMCRRK	RDRHRRDRR	1.202	4.46	2.831	0.74	SBV w/ k=6	AEHHHY
79	CELLMCRRK	RDRHRRDRR	0.952	2.06	1.506	1.68	SBV w/ AAY
80	RDRHRRDRR	FCEDVPSGK	-0.144	-0.14	-0.144	0.422	No Spacer
80	RDRHRRDRR	FCEDVPSGK	1.508	0.34	0.922	0.281	SBV w/ k=1	H
80	RDRHRRDRR	FCEDVPSGK	2.24	1.73	1.986	1.129	SBV w/ k=2	HH
80	RDRHRRDRR	FCEDVPSGK	2.24	1.82	2.031	0.502	SBV w/ k=3	HHC
80	RDRHRRDRR	FCEDVPSGK	2.24	2.72	2.481	0.286	SBV w/ k=4	HHHC
80	RDRHRRDRR	FCEDVPSGK	1.617	3.37	2.492	0.549	SBV w/ k=5	NHNHA
80	RDRHRRDRR	FCEDVPSGK	1.617	3.37	2.492	0.423	SBV w/ k=6	NHHNHA
80	RDRHRRDRR	FCEDVPSGK	1.508	1.43	1.469	2.095	SBV w/ AAY
81	RDRHRRDRR	AVSAAGVGP	0.951	0.95	0.951	-0.584	No Spacer
81	RDRHRRDRR	AVSAAGVGP	1.661	1.43	1.546	1.18	SBV w/ k=1	H
81	RDRHRRDRR	AVSAAGVGP	2.24	2.83	2.533	0.592	SBV w/ k=2	HH
81	RDRHRRDRR	AVSAAGVGP	2.24	2.92	2.579	0.238	SBV w/ k=3	HHC
81	RDRHRRDRR	AVSAAGVGP	2.24	3.82	3.028	0.383	SBV w/ k=4	HHHC
81	RDRHRRDRR	AVSAAGVGP	2.24	3.82	3.028	0.469	SBV w/ k=5	HHNHC
81	RDRHRRDRR	AVSAAGVGP	2.24	3.82	3.028	0.262	SBV w/ k=6	HHHNHC
81	RDRHRRDRR	AVSAAGVGP	1.508	2.52	2.016	1.578	SBV w/ AAY
82	IRDELPAAQ	AHTFKVRVY	1.77	1.77	1.77	2.453	No Spacer
82	IRDELPAAQ	AHTFKVRVY	1.345	2.59	1.969	2.334	SBV w/ k=1	H
82	IRDELPAAQ	AHTFKVRVY	1.924	3	2.461	1.356	SBV w/ k=2	HH
82	IRDELPAAQ	AHTFKVRVY	1.924	3.34	2.634	1.807	SBV w/ k=3	HHD
82	IRDELPAAQ	AHTFKVRVY	1.924	5.19	3.558	1.284	SBV w/ k=4	HHHD
82	IRDELPAAQ	AHTFKVRVY	1.77	5.19	3.481	1.023	SBV w/ k=5	AHNHD
82	IRDELPAAQ	AHTFKVRVY	1.924	5.19	3.558	1.284	SBV w/ k=6	HHHHHD
82	IRDELPAAQ	AHTFKVRVY	1.192	2.71	1.951	6.075	SBV w/ AAY
83	AVSAAGVGP	IRDELPAAQ	-5.169	-5.17	-5.169	2.461	No Spacer
83	AVSAAGVGP	IRDELPAAQ	-3.816	-5.18	-4.496	2.512	SBV w/ k=1	H
83	AVSAAGVGP	IRDELPAAQ	-2.902	-1.44	-2.171	3.246	SBV w/ k=2	HH
83	AVSAAGVGP	IRDELPAAQ	-2.902	1.56	-0.669	1.771	SBV w/ k=3	HHD
83	AVSAAGVGP	IRDELPAAQ	-2.902	3.08	0.088	1.16	SBV w/ k=4	HHHD
83	AVSAAGVGP	IRDELPAAQ	-2.902	3.08	0.088	0.96	SBV w/ k=5	HHNHD
83	AVSAAGVGP	IRDELPAAQ	-2.902	3.08	0.088	1.441	SBV w/ k=6	HHHNHD
83	AVSAAGVGP	IRDELPAAQ	-3.635	0.93	-1.352	4.077	SBV w/ AAY
84	AHTFKVRVY	IDFVDALKT	1.002	1	1.002	6.738	No Spacer
84	AHTFKVRVY	IDFVDALKT	1.798	1.1	1.449	6.569	SBV w/ k=1	H
84	AHTFKVRVY	IDFVDALKT	2.712	2.41	2.562	5.066	SBV w/ k=2	HH
84	AHTFKVRVY	IDFVDALKT	2.712	2.5	2.604	4.373	SBV w/ k=3	HHC
84	AHTFKVRVY	IDFVDALKT	2.712	3.4	3.054	4.524	SBV w/ k=4	HHHC
84	AHTFKVRVY	IDFVDALKT	2.712	3.4	3.054	4.276	SBV w/ k=5	HHHHC
84	AHTFKVRVY	IDFVDALKT	2.712	3.4	3.054	4.344	SBV w/ k=6	HHHNHC
84	AHTFKVRVY	IDFVDALKT	1.98	2.1	2.042	8.196	SBV w/ AAY
85	IDFVDALKT	VKDSEGRWL	-0.658	-0.66	-0.658	3.175	No Spacer
85	IDFVDALKT	VKDSEGRWL	0.187	0.39	0.289	1.125	SBV w/ k=1	H
85	IDFVDALKT	VKDSEGRWL	1.323	0.9	1.113	1.894	SBV w/ k=2	HH
85	IDFVDALKT	VKDSEGRWL	1.323	1.98	1.653	3.332	SBV w/ k=3	HHD
85	IDFVDALKT	VKDSEGRWL	1.323	3.62	2.469	2.45	SBV w/ k=4	HHHY
85	IDFVDALKT	VKDSEGRWL	1.323	3.13	2.224	1.217	SBV w/ k=5	HHNHC
85	IDFVDALKT	VKDSEGRWL	1.323	3.56	2.441	1.241	SBV w/ k=6	HHHHHH
85	IDFVDALKT	VKDSEGRWL	0.591	1.35	0.97	4.14	SBV w/ AAY
86	AHTFKVRVY	RDRHRRDRR	1.575	1.58	1.575	4.298	No Spacer
86	AHTFKVRVY	RDRHRRDRR	1.576	1.67	1.624	3.473	SBV w/ k=1	H
86	AHTFKVRVY	RDRHRRDRR	2.712	2.99	2.849	2.199	SBV w/ k=2	HH
86	AHTFKVRVY	RDRHRRDRR	2.712	3.56	3.136	2.984	SBV w/ k=3	HHY
86	AHTFKVRVY	RDRHRRDRR	2.712	3.97	3.34	1.464	SBV w/ k=4	HHHC
86	AHTFKVRVY	RDRHRRDRR	2.712	4.21	3.46	2.689	SBV w/ k=5	HHHHD
86	AHTFKVRVY	RDRHRRDRR	2.712	4.21	3.46	1.464	SBV w/ k=6	HHHNHD
86	AHTFKVRVY	RDRHRRDRR	1.98	2.68	2.328	4.451	SBV w/ AAY
87	VKDSEGRWL	EPMEPEENN	-3.627	-3.63	-3.627	0.291	No Spacer
87	VKDSEGRWL	EPMEPEENN	-2.129	-0.14	-1.135	0	SBV w/ k=1	A
87	VKDSEGRWL	EPMEPEENN	-1.647	0.97	-0.341	0.196	SBV w/ k=2	HH
87	VKDSEGRWL	EPMEPEENN	-1.647	2.49	0.423	0	SBV w/ k=3	HHH
87	VKDSEGRWL	EPMEPEENN	-1.647	3.77	1.061	0	SBV w/ k=4	HHHA
87	VKDSEGRWL	EPMEPEENN	-1.647	3.13	0.739	0	SBV w/ k=5	HHHHC
87	VKDSEGRWL	EPMEPEENN	-1.647	3.2	0.778	0	SBV w/ k=6	HHHHAA
87	VKDSEGRWL	EPMEPEENN	-2.379	1.67	-0.356	1.618	SBV w/ AAY
88	IRDELPAAQ	FVAVAVTDE	-0.46	-0.46	-0.46	3.61	No Spacer
88	IRDELPAAQ	FVAVAVTDE	1.192	0.36	0.777	4.328	SBV w/ k=1	H
88	IRDELPAAQ	FVAVAVTDE	1.924	0.77	1.346	2.745	SBV w/ k=2	HH
88	IRDELPAAQ	FVAVAVTDE	1.924	0.87	1.399	1.039	SBV w/ k=3	HHC
88	IRDELPAAQ	FVAVAVTDE	1.924	2.72	2.323	1.123	SBV w/ k=4	HHHC
88	IRDELPAAQ	FVAVAVTDE	1.924	3.16	2.54	0.592	SBV w/ k=5	HHNHH
88	IRDELPAAQ	FVAVAVTDE	1.301	3.37	2.334	0.867	SBV w/ k=6	NHHHHA
88	IRDELPAAQ	FVAVAVTDE	1.192	0.48	0.836	4.953	SBV w/ AAY
89	CELLMCRRK	IRDELPAAQ	-0.582	-0.58	-0.582	4.168	No Spacer
89	CELLMCRRK	IRDELPAAQ	0.771	0.07	0.418	4.793	SBV w/ k=1	H
89	CELLMCRRK	IRDELPAAQ	1.684	1.37	1.525	2.95	SBV w/ k=2	HH
89	CELLMCRRK	IRDELPAAQ	1.684	1.56	1.624	2.56	SBV w/ k=3	HHD
89	CELLMCRRK	IRDELPAAQ	1.684	3.08	2.381	1.918	SBV w/ k=4	HHHD
89	CELLMCRRK	IRDELPAAQ	1.53	3.08	2.305	1.816	SBV w/ k=5	AHHHD
89	CELLMCRRK	IRDELPAAQ	1.53	3.08	2.305	1.674	SBV w/ k=6	AHHNHD
89	CELLMCRRK	IRDELPAAQ	0.952	0.93	0.941	4.564	SBV w/ AAY
90	CELLMCRRK	IDFVDALKT	-0.026	-0.03	-0.026	4.319	No Spacer
90	CELLMCRRK	IDFVDALKT	0.771	0.62	0.697	6.268	SBV w/ k=1	H
90	CELLMCRRK	IDFVDALKT	1.684	1.92	1.804	4.739	SBV w/ k=2	HH
90	CELLMCRRK	IDFVDALKT	1.684	1.88	1.783	4.346	SBV w/ k=3	HHC
90	CELLMCRRK	IDFVDALKT	1.684	3.4	2.54	3.344	SBV w/ k=4	HHHC
90	CELLMCRRK	IDFVDALKT	1.684	3.4	2.54	3.517	SBV w/ k=5	HHHHC
90	CELLMCRRK	IDFVDALKT	1.684	3.4	2.54	3.379	SBV w/ k=6	HHHHHC
90	CELLMCRRK	IDFVDALKT	0.952	1.49	1.22	6.667	SBV w/ AAY
91	VKDSEGRWL	FDARADLAV	-3.474	-3.47	-3.474	2.682	No Spacer
91	VKDSEGRWL	FDARADLAV	-2.379	-0.2	-1.288	0.616	SBV w/ k=1	H
91	VKDSEGRWL	FDARADLAV	-1.647	1.12	-0.264	1.908	SBV w/ k=2	HH
91	VKDSEGRWL	FDARADLAV	-1.647	2.21	0.283	0	SBV w/ k=3	HHC
91	VKDSEGRWL	FDARADLAV	-1.647	3.28	0.816	0.376	SBV w/ k=4	HHHC
91	VKDSEGRWL	FDARADLAV	-1.647	3.28	0.816	0.028	SBV w/ k=5	HHHHC
91	VKDSEGRWL	FDARADLAV	-1.647	3.28	0.816	0.304	SBV w/ k=6	HHHHHC
91	VKDSEGRWL	FDARADLAV	-2.379	1.82	-0.28	3.038	SBV w/ AAY
92	CELLMCRRK	FDARADLAV	-0.143	-0.14	-0.143	0.815	No Spacer
92	CELLMCRRK	FDARADLAV	0.952	0.51	0.729	1.869	SBV w/ k=1	H
92	CELLMCRRK	FDARADLAV	1.684	1.81	1.745	0.996	SBV w/ k=2	HH
92	CELLMCRRK	FDARADLAV	1.684	1.76	1.724	1.392	SBV w/ k=3	HHC
92	CELLMCRRK	FDARADLAV	1.684	3.28	2.481	0.911	SBV w/ k=4	HHHC
92	CELLMCRRK	FDARADLAV	1.684	3.28	2.481	1.085	SBV w/ k=5	HHHHC
92	CELLMCRRK	FDARADLAV	1.53	3.52	2.524	0.824	SBV w/ k=6	AHHHHD
92	CELLMCRRK	FDARADLAV	0.952	1.37	1.161	2.853	SBV w/ AAY
93	FVAVAVTDE	LALRIIRLL	-1.587	-1.59	-1.587	7.636	No Spacer
93	FVAVAVTDE	LALRIIRLL	-0.491	0.75	0.128	8.983	SBV w/ k=1	H
93	FVAVAVTDE	LALRIIRLL	0.018	1.38	0.697	8.409	SBV w/ k=2	HH
93	FVAVAVTDE	LALRIIRLL	0.018	2.36	1.189	5.912	SBV w/ k=3	HHD
93	FVAVAVTDE	LALRIIRLL	0.018	3.74	1.879	7.771	SBV w/ k=4	HHHD
93	FVAVAVTDE	LALRIIRLL	0.018	3.74	1.879	5.664	SBV w/ k=5	HHHHD
93	FVAVAVTDE	LALRIIRLL	0.018	3.74	1.879	6.4	SBV w/ k=6	HHHNHD
93	FVAVAVTDE	LALRIIRLL	-0.714	1.73	0.506	9.351	SBV w/ AAY
94	CELLMCRRK	FVAVAVTDE	-0.7	-0.7	-0.7	3.264	No Spacer
94	CELLMCRRK	FVAVAVTDE	0.952	-0.05	0.451	3.396	SBV w/ k=1	H
94	CELLMCRRK	FVAVAVTDE	1.684	1.25	1.467	0.95	SBV w/ k=2	HH
94	CELLMCRRK	FVAVAVTDE	1.684	1.64	1.663	1.495	SBV w/ k=3	HHH
94	CELLMCRRK	FVAVAVTDE	1.684	3.16	2.42	1.063	SBV w/ k=4	HHHH
94	CELLMCRRK	FVAVAVTDE	1.684	2.72	2.203	1.208	SBV w/ k=5	HHHHC
94	CELLMCRRK	FVAVAVTDE	1.202	3.21	2.207	0.857	SBV w/ k=6	AEHHHY
94	CELLMCRRK	FVAVAVTDE	0.952	0.81	0.883	4.451	SBV w/ AAY
95	VKDSEGRWL	FDARADLAV	-3.474	-3.47	-3.474	2.682	No Spacer
95	VKDSEGRWL	FDARADLAV	-2.379	-0.2	-1.288	0.616	SBV w/ k=1	H
95	VKDSEGRWL	FDARADLAV	-1.647	1.12	-0.264	1.908	SBV w/ k=2	HH
95	VKDSEGRWL	FDARADLAV	-1.647	2.21	0.283	0	SBV w/ k=3	HHC
95	VKDSEGRWL	FDARADLAV	-1.647	3.28	0.816	0.376	SBV w/ k=4	HHHC
95	VKDSEGRWL	FDARADLAV	-1.647	3.28	0.816	0.028	SBV w/ k=5	HHHHC
95	VKDSEGRWL	FDARADLAV	-1.647	3.28	0.816	0.304	SBV w/ k=6	HHHHHC
95	VKDSEGRWL	FDARADLAV	-2.379	1.82	-0.28	3.038	SBV w/ AAY
96	LALRIIRLL	VKDSEGRWL	0.668	0.67	0.668	7.898	No Spacer
96	LALRIIRLL	VKDSEGRWL	1.513	0.82	1.166	7.282	SBV w/ k=1	H
96	LALRIIRLL	VKDSEGRWL	2.648	1.97	2.309	7.487	SBV w/ k=2	HH
96	LALRIIRLL	VKDSEGRWL	2.648	2.3	2.474	6.222	SBV w/ k=3	HHD
96	LALRIIRLL	VKDSEGRWL	2.648	3.37	3.007	5.923	SBV w/ k=4	HHHD
96	LALRIIRLL	VKDSEGRWL	2.648	3.37	3.007	6.619	SBV w/ k=5	HHNHD
96	LALRIIRLL	VKDSEGRWL	2.648	3.37	3.007	5.626	SBV w/ k=6	HHHNHD
96	LALRIIRLL	VKDSEGRWL	1.916	1.67	1.792	11.215	SBV w/ AAY
97	IDFVDALKT	EPMEPEENN	-0.658	-0.66	-0.658	0.66	No Spacer
97	IDFVDALKT	EPMEPEENN	0.995	0.39	0.693	0.226	SBV w/ k=1	H
97	IDFVDALKT	EPMEPEENN	0.744	1.12	0.93	0.509	SBV w/ k=2	HA
97	IDFVDALKT	EPMEPEENN	1.323	1.74	1.533	0.627	SBV w/ k=3	HHC
97	IDFVDALKT	EPMEPEENN	1.323	3.62	2.469	0.545	SBV w/ k=4	HHHY
97	IDFVDALKT	EPMEPEENN	1.323	3.13	2.224	0.509	SBV w/ k=5	HHNHC
97	IDFVDALKT	EPMEPEENN	0.995	3.77	2.382	0.686	SBV w/ k=6	HEHHHA
97	IDFVDALKT	EPMEPEENN	0.591	1.35	0.97	0.868	SBV w/ AAY
98	FVAVAVTDE	TVLLMHFFY	-2.144	-2.14	-2.144	6.77	No Spacer
98	FVAVAVTDE	TVLLMHFFY	-0.714	0.19	-0.261	4.572	SBV w/ k=1	H
98	FVAVAVTDE	TVLLMHFFY	0.018	0.82	0.419	3.203	SBV w/ k=2	HH
98	FVAVAVTDE	TVLLMHFFY	0.018	1.56	0.79	3.723	SBV w/ k=3	HHC
98	FVAVAVTDE	TVLLMHFFY	0.018	2.94	1.481	2.304	SBV w/ k=4	HHHC
98	FVAVAVTDE	TVLLMHFFY	0.018	3.02	1.52	1.057	SBV w/ k=5	HHHAA
98	FVAVAVTDE	TVLLMHFFY	-0.56	3.59	1.514	0.647	SBV w/ k=6	HDHNHA
98	FVAVAVTDE	TVLLMHFFY	-0.714	1.17	0.227	5.47	SBV w/ AAY
99	FCEDVPSGK	IDFVDALKT	-2.599	-2.6	-2.599	6.135	No Spacer
99	FCEDVPSGK	IDFVDALKT	-1.803	-4.94	-3.372	4.549	SBV w/ k=1	H
99	FCEDVPSGK	IDFVDALKT	-0.89	-0.6	-0.743	2.866	SBV w/ k=2	HH
99	FCEDVPSGK	IDFVDALKT	-0.89	1.88	0.496	4.743	SBV w/ k=3	HHC
99	FCEDVPSGK	IDFVDALKT	-0.89	3.4	1.253	2.933	SBV w/ k=4	HHHC
99	FCEDVPSGK	IDFVDALKT	-0.89	3.4	1.253	3.322	SBV w/ k=5	HHHHC
99	FCEDVPSGK	IDFVDALKT	-0.89	3.4	1.253	2.932	SBV w/ k=6	HHHHHC
99	FCEDVPSGK	IDFVDALKT	-1.622	1.49	-0.067	8.515	SBV w/ AAY
100	LYNTLKTEV	EPMEPEENN	-0.203	-0.2	-0.203	0.851	No Spacer
100	LYNTLKTEV	EPMEPEENN	1.449	0.09	0.768	0.626	SBV w/ k=1	H
100	LYNTLKTEV	EPMEPEENN	1.777	1.04	1.407	0.236	SBV w/ k=2	HH
100	LYNTLKTEV	EPMEPEENN	1.777	2.4	2.088	0.236	SBV w/ k=3	HHH
100	LYNTLKTEV	EPMEPEENN	1.777	3.77	2.773	0.236	SBV w/ k=4	HHHA
100	LYNTLKTEV	EPMEPEENN	1.777	3.15	2.461	0.236	SBV w/ k=5	HHSHL
100	LYNTLKTEV	EPMEPEENN	1.777	3.13	2.451	0.236	SBV w/ k=6	HHHHHC
100	LYNTLKTEV	EPMEPEENN	1.045	1.57	1.308	2.126	SBV w/ AAY
101	EPMEPEENN	RDRHRRDRR	0.487	0.49	0.487	0.101	No Spacer
101	EPMEPEENN	RDRHRRDRR	0.488	2.26	1.374	0.14	SBV w/ k=1	H
101	EPMEPEENN	RDRHRRDRR	1.623	3.42	2.524	0.14	SBV w/ k=2	HH
101	EPMEPEENN	RDRHRRDRR	1.623	3.42	2.524	0.14	SBV w/ k=3	HHH
101	EPMEPEENN	RDRHRRDRR	1.623	3.97	2.796	0.14	SBV w/ k=4	HHHC
101	EPMEPEENN	RDRHRRDRR	1.623	4.21	2.916	0.14	SBV w/ k=5	HHHHD
101	EPMEPEENN	RDRHRRDRR	1.623	4.46	3.041	0.14	SBV w/ k=6	HHHNHY
101	EPMEPEENN	RDRHRRDRR	0.891	2.6	1.744	1.497	SBV w/ AAY
102	LALRIIRLL	CELLMCRRK	1.294	1.29	1.294	10.305	No Spacer
102	LALRIIRLL	CELLMCRRK	1.513	1.44	1.479	7.803	SBV w/ k=1	H
102	LALRIIRLL	CELLMCRRK	2.648	2.6	2.622	6.235	SBV w/ k=2	HH
102	LALRIIRLL	CELLMCRRK	2.648	2.69	2.667	7.383	SBV w/ k=3	HHC
102	LALRIIRLL	CELLMCRRK	2.648	3.75	3.2	5.953	SBV w/ k=4	HHHC
102	LALRIIRLL	CELLMCRRK	2.026	4.4	3.211	2.915	SBV w/ k=5	NHNHA
102	LALRIIRLL	CELLMCRRK	2.648	3.75	3.2	3.58	SBV w/ k=6	HHHNHC
102	LALRIIRLL	CELLMCRRK	1.916	2.29	2.104	11.56	SBV w/ AAY
103	EPMEPEENN	LYNTLKTEV	-0.316	-0.32	-0.316	4.011	No Spacer
103	EPMEPEENN	LYNTLKTEV	1.114	1.46	1.286	3.627	SBV w/ k=1	H
103	EPMEPEENN	LYNTLKTEV	1.623	2.62	2.122	5.087	SBV w/ k=2	HH
103	EPMEPEENN	LYNTLKTEV	1.623	2.43	2.025	3.164	SBV w/ k=3	HHD
103	EPMEPEENN	LYNTLKTEV	1.623	3.41	2.515	2.144	SBV w/ k=4	HHHD
103	EPMEPEENN	LYNTLKTEV	1.623	3.41	2.515	0.735	SBV w/ k=5	HHNHD
103	EPMEPEENN	LYNTLKTEV	1.623	3.41	2.515	0.735	SBV w/ k=6	HHHNHD
103	EPMEPEENN	LYNTLKTEV	0.891	1.79	1.343	7.356	SBV w/ AAY
104	IRDELPAAQ	FDARADLAV	0.097	0.1	0.097	1.035	No Spacer
104	IRDELPAAQ	FDARADLAV	1.192	0.92	1.056	2.435	SBV w/ k=1	H
104	IRDELPAAQ	FDARADLAV	1.924	1.33	1.625	0.765	SBV w/ k=2	HH
104	IRDELPAAQ	FDARADLAV	1.924	1.43	1.677	0.86	SBV w/ k=3	HHC
104	IRDELPAAQ	FDARADLAV	1.924	3.28	2.601	0.622	SBV w/ k=4	HHHC
104	IRDELPAAQ	FDARADLAV	1.77	3.52	2.644	0.277	SBV w/ k=5	AHNHD
104	IRDELPAAQ	FDARADLAV	1.924	3.28	2.601	0.765	SBV w/ k=6	HHHNHC
104	IRDELPAAQ	FDARADLAV	1.192	1.04	1.114	3.013	SBV w/ AAY
105	FCEDVPSGK	RDRHRRDRR	-2.027	-2.03	-2.027	1.107	No Spacer
105	FCEDVPSGK	RDRHRRDRR	-2.025	-4.37	-3.197	0.966	SBV w/ k=1	H
105	FCEDVPSGK	RDRHRRDRR	-0.89	-0.02	-0.457	1.101	SBV w/ k=2	HH
105	FCEDVPSGK	RDRHRRDRR	-0.89	2.45	0.782	0.376	SBV w/ k=3	HHC
105	FCEDVPSGK	RDRHRRDRR	-0.89	4.21	1.659	0.73	SBV w/ k=4	HHHD
105	FCEDVPSGK	RDRHRRDRR	-0.89	4.4	1.756	0.376	SBV w/ k=5	HHNHH
105	FCEDVPSGK	RDRHRRDRR	-0.89	3.97	1.539	0.517	SBV w/ k=6	HHHHHC
105	FCEDVPSGK	RDRHRRDRR	-1.622	2.06	0.219	1.718	SBV w/ AAY
106	CELLMCRRK	FDARADLAV	-0.143	-0.14	-0.143	0.815	No Spacer
106	CELLMCRRK	FDARADLAV	0.952	0.51	0.729	1.869	SBV w/ k=1	H
106	CELLMCRRK	FDARADLAV	1.684	1.81	1.745	0.996	SBV w/ k=2	HH
106	CELLMCRRK	FDARADLAV	1.684	1.76	1.724	1.392	SBV w/ k=3	HHC
106	CELLMCRRK	FDARADLAV	1.684	3.28	2.481	0.911	SBV w/ k=4	HHHC
106	CELLMCRRK	FDARADLAV	1.684	3.28	2.481	1.085	SBV w/ k=5	HHHHC
106	CELLMCRRK	FDARADLAV	1.53	3.52	2.524	0.824	SBV w/ k=6	AHHHHD
106	CELLMCRRK	FDARADLAV	0.952	1.37	1.161	2.853	SBV w/ AAY
107	CELLMCRRK	EPMEPEENN	-0.296	-0.3	-0.296	0.264	No Spacer
107	CELLMCRRK	EPMEPEENN	1.202	0.56	0.883	0.292	SBV w/ k=1	A
107	CELLMCRRK	EPMEPEENN	1.684	1.65	1.668	0.942	SBV w/ k=2	HH
107	CELLMCRRK	EPMEPEENN	1.061	2.26	1.658	0.861	SBV w/ k=3	NHA
107	CELLMCRRK	EPMEPEENN	1.684	3.56	2.621	0.684	SBV w/ k=4	HHHH
107	CELLMCRRK	EPMEPEENN	1.061	3.77	2.415	0.519	SBV w/ k=5	NHHHA
107	CELLMCRRK	EPMEPEENN	1.202	3.77	2.486	0.376	SBV w/ k=6	AEHHHA
107	CELLMCRRK	EPMEPEENN	0.952	1.22	1.085	1.176	SBV w/ AAY
108	LSFGEIVAA	FDARADLAV	1.056	1.06	1.056	2.559	No Spacer
108	LSFGEIVAA	FDARADLAV	2.151	1.67	1.91	1.73	SBV w/ k=1	H
108	LSFGEIVAA	FDARADLAV	2.883	2.7	2.793	1.385	SBV w/ k=2	HH
108	LSFGEIVAA	FDARADLAV	2.883	2.59	2.735	0	SBV w/ k=3	HHC
108	LSFGEIVAA	FDARADLAV	2.883	3.28	3.081	0.602	SBV w/ k=4	HHHC
108	LSFGEIVAA	FDARADLAV	2.883	3.28	3.081	0	SBV w/ k=5	HHHHC
108	LSFGEIVAA	FDARADLAV	2.883	3.28	3.081	0.566	SBV w/ k=6	HHHHHC
108	LSFGEIVAA	FDARADLAV	2.151	2.19	2.172	3.637	SBV w/ AAY
109	FCEDVPSGK	IRDELPAAQ	-3.156	-3.16	-3.156	2.985	No Spacer
109	FCEDVPSGK	IRDELPAAQ	-1.803	-5.5	-3.651	2.77	SBV w/ k=1	H
109	FCEDVPSGK	IRDELPAAQ	-0.89	-1.15	-1.022	1.362	SBV w/ k=2	HH
109	FCEDVPSGK	IRDELPAAQ	-0.89	1.56	0.337	2.965	SBV w/ k=3	HHD
109	FCEDVPSGK	IRDELPAAQ	-0.89	3.08	1.095	1.265	SBV w/ k=4	HHHD
109	FCEDVPSGK	IRDELPAAQ	-0.89	3.08	1.095	1.596	SBV w/ k=5	HHNHD
109	FCEDVPSGK	IRDELPAAQ	-0.89	3.08	1.095	1.194	SBV w/ k=6	HHHNHD
109	FCEDVPSGK	IRDELPAAQ	-1.622	0.93	-0.346	6.222	SBV w/ AAY
110	AHTFKVRVY	VKDSEGRWL	0.731	0.73	0.731	2.547	No Spacer
110	AHTFKVRVY	VKDSEGRWL	1.576	0.83	1.202	2.57	SBV w/ k=1	H
110	AHTFKVRVY	VKDSEGRWL	2.712	2.14	2.427	3.632	SBV w/ k=2	HH
110	AHTFKVRVY	VKDSEGRWL	2.712	2.47	2.589	2.462	SBV w/ k=3	HHD
110	AHTFKVRVY	VKDSEGRWL	2.712	3.37	3.038	3.658	SBV w/ k=4	HHHD
110	AHTFKVRVY	VKDSEGRWL	2.712	3.37	3.038	1.993	SBV w/ k=5	HHHHD
110	AHTFKVRVY	VKDSEGRWL	2.712	3.37	3.038	1.324	SBV w/ k=6	HHHNHD
110	AHTFKVRVY	VKDSEGRWL	1.98	1.83	1.906	4.44	SBV w/ AAY
111	AVSAAGVGP	RDRHRRDRR	-4.039	-4.04	-4.039	2.394	No Spacer
111	AVSAAGVGP	RDRHRRDRR	-4.038	-4.05	-4.042	0.597	SBV w/ k=1	H
111	AVSAAGVGP	RDRHRRDRR	-2.902	-0.31	-1.606	0.973	SBV w/ k=2	HH
111	AVSAAGVGP	RDRHRRDRR	-2.902	2.89	-0.007	0.14	SBV w/ k=3	HHH
111	AVSAAGVGP	RDRHRRDRR	-2.902	4.21	0.653	0.951	SBV w/ k=4	HHHD
111	AVSAAGVGP	RDRHRRDRR	-2.902	3.97	0.533	0.14	SBV w/ k=5	HHHHC
111	AVSAAGVGP	RDRHRRDRR	-2.902	4.4	0.75	0.423	SBV w/ k=6	HHHHHH
111	AVSAAGVGP	RDRHRRDRR	-3.635	2.06	-0.787	1.229	SBV w/ AAY
112	AHTFKVRVY	FDARADLAV	0.885	0.89	0.885	3.378	No Spacer
112	AHTFKVRVY	FDARADLAV	1.98	0.98	1.481	3.055	SBV w/ k=1	H
112	AHTFKVRVY	FDARADLAV	2.712	2.3	2.504	2.257	SBV w/ k=2	HH
112	AHTFKVRVY	FDARADLAV	2.712	2.38	2.546	1.829	SBV w/ k=3	HHC
112	AHTFKVRVY	FDARADLAV	2.712	3.28	2.995	1.355	SBV w/ k=4	HHHC
112	AHTFKVRVY	FDARADLAV	2.712	3.28	2.995	2.387	SBV w/ k=5	HHHHC
112	AHTFKVRVY	FDARADLAV	2.712	3.28	2.995	1.789	SBV w/ k=6	HHHNHC
112	AHTFKVRVY	FDARADLAV	1.98	1.99	1.983	3.997	SBV w/ AAY
113	RDRHRRDRR	IRDELPAAQ	-0.027	-0.03	-0.027	1.967	No Spacer
113	RDRHRRDRR	IRDELPAAQ	1.326	0.45	0.89	2.226	SBV w/ k=1	H
113	RDRHRRDRR	IRDELPAAQ	2.24	1.85	2.045	2.8	SBV w/ k=2	HH
113	RDRHRRDRR	IRDELPAAQ	2.24	2.18	2.21	1.313	SBV w/ k=3	HHD
113	RDRHRRDRR	IRDELPAAQ	2.24	3.08	2.659	1.363	SBV w/ k=4	HHHD
113	RDRHRRDRR	IRDELPAAQ	2.24	3.08	2.659	1.563	SBV w/ k=5	HHNHD
113	RDRHRRDRR	IRDELPAAQ	2.24	3.08	2.659	1.246	SBV w/ k=6	HHHNHD
113	RDRHRRDRR	IRDELPAAQ	1.508	1.55	1.527	3.632	SBV w/ AAY
114	AHTFKVRVY	VKDSEGRWL	0.731	0.73	0.731	2.547	No Spacer
114	AHTFKVRVY	VKDSEGRWL	1.576	0.83	1.202	2.57	SBV w/ k=1	H
114	AHTFKVRVY	VKDSEGRWL	2.712	2.14	2.427	3.632	SBV w/ k=2	HH
114	AHTFKVRVY	VKDSEGRWL	2.712	2.47	2.589	2.462	SBV w/ k=3	HHD
114	AHTFKVRVY	VKDSEGRWL	2.712	3.37	3.038	3.658	SBV w/ k=4	HHHD
114	AHTFKVRVY	VKDSEGRWL	2.712	3.37	3.038	1.993	SBV w/ k=5	HHHHD
114	AHTFKVRVY	VKDSEGRWL	2.712	3.37	3.038	1.324	SBV w/ k=6	HHHNHD
114	AHTFKVRVY	VKDSEGRWL	1.98	1.83	1.906	4.44	SBV w/ AAY
115	CELLMCRRK	LYNTLKTEV	-0.256	-0.26	-0.256	6.29	No Spacer
115	CELLMCRRK	LYNTLKTEV	1.174	0.39	0.784	6.094	SBV w/ k=1	H
115	CELLMCRRK	LYNTLKTEV	1.684	1.69	1.689	3.877	SBV w/ k=2	HH
115	CELLMCRRK	LYNTLKTEV	1.684	2.08	1.884	3.108	SBV w/ k=3	HHH
115	CELLMCRRK	LYNTLKTEV	1.684	3.41	2.545	2.216	SBV w/ k=4	HHHD
115	CELLMCRRK	LYNTLKTEV	1.684	3.41	2.545	2.548	SBV w/ k=5	HHHHD
115	CELLMCRRK	LYNTLKTEV	1.53	3.41	2.468	1.594	SBV w/ k=6	AHHNHD
115	CELLMCRRK	LYNTLKTEV	0.952	1.26	1.105	6.16	SBV w/ AAY
116	IRDELPAAQ	LSFGEIVAA	-0.371	-0.37	-0.371	1.772	No Spacer
116	IRDELPAAQ	LSFGEIVAA	1.414	0.45	0.933	3.112	SBV w/ k=1	H
116	IRDELPAAQ	LSFGEIVAA	1.924	0.86	1.391	1.853	SBV w/ k=2	HH
116	IRDELPAAQ	LSFGEIVAA	1.924	0.96	1.443	1.799	SBV w/ k=3	HHC
116	IRDELPAAQ	LSFGEIVAA	1.924	2.81	2.367	1.045	SBV w/ k=4	HHHC
116	IRDELPAAQ	LSFGEIVAA	1.77	3.05	2.41	1.1	SBV w/ k=5	AHNHD
116	IRDELPAAQ	LSFGEIVAA	1.924	2.81	2.367	0.794	SBV w/ k=6	HHHHHC
116	IRDELPAAQ	LSFGEIVAA	1.192	0.57	0.881	4.796	SBV w/ AAY
117	FDARADLAV	LALRIIRLL	0.982	0.98	0.982	11.806	No Spacer
117	FDARADLAV	LALRIIRLL	2.077	1.35	1.715	10.357	SBV w/ k=1	H
117	FDARADLAV	LALRIIRLL	2.587	2.1	2.345	10.493	SBV w/ k=2	HH
117	FDARADLAV	LALRIIRLL	2.587	2.58	2.584	7.474	SBV w/ k=3	HHD
117	FDARADLAV	LALRIIRLL	2.587	3.74	3.164	8.593	SBV w/ k=4	HHHD
117	FDARADLAV	LALRIIRLL	2.587	3.74	3.164	5.808	SBV w/ k=5	HHNHD
117	FDARADLAV	LALRIIRLL	2.587	3.74	3.164	5.669	SBV w/ k=6	HHHNHD
117	FDARADLAV	LALRIIRLL	1.855	1.95	1.901	12.932	SBV w/ AAY
118	FVAVAVTDE	RDRHRRDRR	-1.118	-1.12	-1.118	1.262	No Spacer
118	FVAVAVTDE	RDRHRRDRR	-1.117	1.22	0.05	2.995	SBV w/ k=1	H
118	FVAVAVTDE	RDRHRRDRR	0.018	1.84	0.931	1.149	SBV w/ k=2	HH
118	FVAVAVTDE	RDRHRRDRR	0.018	2.59	1.303	2.091	SBV w/ k=3	HHC
118	FVAVAVTDE	RDRHRRDRR	0.018	4.21	2.113	1.127	SBV w/ k=4	HHHD
118	FVAVAVTDE	RDRHRRDRR	0.018	4.05	2.032	1.285	SBV w/ k=5	HHHAA
118	FVAVAVTDE	RDRHRRDRR	-0.31	4.4	2.046	0.512	SBV w/ k=6	HEHNHH
118	FVAVAVTDE	RDRHRRDRR	-0.714	2.19	0.74	2.882	SBV w/ AAY
119	FCEDVPSGK	LYNTLKTEV	-2.83	-2.83	-2.83	3.9	No Spacer
119	FCEDVPSGK	LYNTLKTEV	-1.399	-5.17	-3.286	3.179	SBV w/ k=1	H
119	FCEDVPSGK	LYNTLKTEV	-0.89	-0.83	-0.858	1.732	SBV w/ k=2	HH
119	FCEDVPSGK	LYNTLKTEV	-0.89	1.65	0.381	4.428	SBV w/ k=3	HHC
119	FCEDVPSGK	LYNTLKTEV	-0.89	3.41	1.258	1.358	SBV w/ k=4	HHHD
119	FCEDVPSGK	LYNTLKTEV	-0.89	3.41	1.258	1.915	SBV w/ k=5	HHNHD
119	FCEDVPSGK	LYNTLKTEV	-0.89	3.41	1.258	1.114	SBV w/ k=6	HHHNHD
119	FCEDVPSGK	LYNTLKTEV	-1.622	1.26	-0.182	8.876	SBV w/ AAY
120	IDFVDALKT	IRDELPAAQ	-0.944	-0.94	-0.944	5.865	No Spacer
120	IDFVDALKT	IRDELPAAQ	0.409	0.1	0.257	1.506	SBV w/ k=1	H
120	IDFVDALKT	IRDELPAAQ	1.323	0.62	0.97	2.55	SBV w/ k=2	HH
120	IDFVDALKT	IRDELPAAQ	1.323	1.7	1.51	2.403	SBV w/ k=3	HHD
120	IDFVDALKT	IRDELPAAQ	1.323	3.08	2.201	3.501	SBV w/ k=4	HHHD
120	IDFVDALKT	IRDELPAAQ	1.323	3.08	2.201	1.549	SBV w/ k=5	HHNHD
120	IDFVDALKT	IRDELPAAQ	1.323	3.08	2.201	1.785	SBV w/ k=6	HHHNHD
120	IDFVDALKT	IRDELPAAQ	0.591	1.06	0.827	4.29	SBV w/ AAY
121	FVAVAVTDE	AHTFKVRVY	-0.136	-0.14	-0.136	2.763	No Spacer
121	FVAVAVTDE	AHTFKVRVY	-0.56	2.2	0.819	1.371	SBV w/ k=1	H
121	FVAVAVTDE	AHTFKVRVY	0.018	2.83	1.423	2.091	SBV w/ k=2	HH
121	FVAVAVTDE	AHTFKVRVY	0.018	3.81	1.914	2.707	SBV w/ k=3	HHD
121	FVAVAVTDE	AHTFKVRVY	0.018	5.19	2.605	1.415	SBV w/ k=4	HHHD
121	FVAVAVTDE	AHTFKVRVY	0.018	5.19	2.605	1.839	SBV w/ k=5	HHNHD
121	FVAVAVTDE	AHTFKVRVY	-0.31	5.39	2.538	1.142	SBV w/ k=6	HEHNHH
121	FVAVAVTDE	AHTFKVRVY	-0.714	3.18	1.231	6.008	SBV w/ AAY
122	IRDELPAAQ	AHTFKVRVY	1.77	1.77	1.77	2.453	No Spacer
122	IRDELPAAQ	AHTFKVRVY	1.345	2.59	1.969	2.334	SBV w/ k=1	H
122	IRDELPAAQ	AHTFKVRVY	1.924	3	2.461	1.356	SBV w/ k=2	HH
122	IRDELPAAQ	AHTFKVRVY	1.924	3.34	2.634	1.807	SBV w/ k=3	HHD
122	IRDELPAAQ	AHTFKVRVY	1.924	5.19	3.558	1.284	SBV w/ k=4	HHHD
122	IRDELPAAQ	AHTFKVRVY	1.77	5.19	3.481	1.023	SBV w/ k=5	AHNHD
122	IRDELPAAQ	AHTFKVRVY	1.924	5.19	3.558	1.284	SBV w/ k=6	HHHHHD
122	IRDELPAAQ	AHTFKVRVY	1.192	2.71	1.951	6.075	SBV w/ AAY
123	FCEDVPSGK	CELLMCRRK	-2.244	-2.24	-2.244	3.464	No Spacer
123	FCEDVPSGK	CELLMCRRK	-2.025	-4.59	-3.306	3.117	SBV w/ k=1	H
123	FCEDVPSGK	CELLMCRRK	-0.89	-0.24	-0.566	1.062	SBV w/ k=2	HH
123	FCEDVPSGK	CELLMCRRK	-0.89	2.24	0.673	1.191	SBV w/ k=3	HHC
123	FCEDVPSGK	CELLMCRRK	-0.89	4.18	1.647	0.44	SBV w/ k=4	HHHH
123	FCEDVPSGK	CELLMCRRK	-0.89	4.18	1.647	0.358	SBV w/ k=5	HHNHH
123	FCEDVPSGK	CELLMCRRK	-0.89	4.18	1.647	0.499	SBV w/ k=6	HHHNHH
123	FCEDVPSGK	CELLMCRRK	-1.622	1.84	0.111	2.526	SBV w/ AAY
124	RDRHRRDRR	AHTFKVRVY	2.086	2.09	2.086	2.87	No Spacer
124	RDRHRRDRR	AHTFKVRVY	1.661	2.57	2.114	2.44	SBV w/ k=1	H
124	RDRHRRDRR	AHTFKVRVY	2.24	3.96	3.101	1.783	SBV w/ k=2	HH
124	RDRHRRDRR	AHTFKVRVY	2.24	4.05	3.146	1.315	SBV w/ k=3	HHC
124	RDRHRRDRR	AHTFKVRVY	2.24	5.19	3.716	1.054	SBV w/ k=4	HHHD
124	RDRHRRDRR	AHTFKVRVY	2.24	5.19	3.716	1.286	SBV w/ k=5	HHNHD
124	RDRHRRDRR	AHTFKVRVY	2.24	5.19	3.716	0.914	SBV w/ k=6	HHHNHD
124	RDRHRRDRR	AHTFKVRVY	1.508	3.66	2.583	5.494	SBV w/ AAY
125	LALRIIRLL	FVAVAVTDE	0.265	0.26	0.265	15.215	No Spacer
125	LALRIIRLL	FVAVAVTDE	1.917	0.42	1.166	13.194	SBV w/ k=1	H
125	LALRIIRLL	FVAVAVTDE	2.648	1.57	2.107	11.407	SBV w/ k=2	HH
125	LALRIIRLL	FVAVAVTDE	2.648	1.66	2.153	7.218	SBV w/ k=3	HHC
125	LALRIIRLL	FVAVAVTDE	2.648	2.72	2.685	5.934	SBV w/ k=4	HHHC
125	LALRIIRLL	FVAVAVTDE	2.648	2.72	2.685	5.784	SBV w/ k=5	HHNHC
125	LALRIIRLL	FVAVAVTDE	2.648	2.72	2.685	3.688	SBV w/ k=6	HHHNHC
125	LALRIIRLL	FVAVAVTDE	1.916	1.26	1.59	14.377	SBV w/ AAY
126	IRDELPAAQ	FCEDVPSGK	-0.46	-0.46	-0.46	0.519	No Spacer
126	IRDELPAAQ	FCEDVPSGK	1.038	0.57	0.806	2.436	SBV w/ k=1	A
126	IRDELPAAQ	FCEDVPSGK	1.924	0.77	1.346	0.694	SBV w/ k=2	HH
126	IRDELPAAQ	FCEDVPSGK	1.301	1.52	1.41	0.506	SBV w/ k=3	NHA
126	IRDELPAAQ	FCEDVPSGK	1.924	3.16	2.54	0.642	SBV w/ k=4	HHHH
126	IRDELPAAQ	FCEDVPSGK	1.301	3.37	2.334	0.211	SBV w/ k=5	NHNHA
126	IRDELPAAQ	FCEDVPSGK	1.301	3.37	2.334	0.427	SBV w/ k=6	NHHNHA
126	IRDELPAAQ	FCEDVPSGK	1.192	0.48	0.836	2.547	SBV w/ AAY
127	FDARADLAV	TVLLMHFFY	0.425	0.43	0.425	6.067	No Spacer
127	FDARADLAV	TVLLMHFFY	1.855	0.79	1.325	6.828	SBV w/ k=1	H
127	FDARADLAV	TVLLMHFFY	2.587	1.55	2.066	5.393	SBV w/ k=2	HH
127	FDARADLAV	TVLLMHFFY	2.587	1.78	2.185	5.62	SBV w/ k=3	HHC
127	FDARADLAV	TVLLMHFFY	2.587	2.94	2.765	2.97	SBV w/ k=4	HHHC
127	FDARADLAV	TVLLMHFFY	2.587	2.94	2.765	2.068	SBV w/ k=5	HHNHC
127	FDARADLAV	TVLLMHFFY	2.009	3.59	2.798	0.692	SBV w/ k=6	HDHNHA
127	FDARADLAV	TVLLMHFFY	1.855	1.39	1.623	9.998	SBV w/ AAY
128	IDFVDALKT	EPMEPEENN	-0.658	-0.66	-0.658	0.66	No Spacer
128	IDFVDALKT	EPMEPEENN	0.995	0.39	0.693	0.226	SBV w/ k=1	H
128	IDFVDALKT	EPMEPEENN	0.744	1.12	0.93	0.509	SBV w/ k=2	HA
128	IDFVDALKT	EPMEPEENN	1.323	1.74	1.533	0.627	SBV w/ k=3	HHC
128	IDFVDALKT	EPMEPEENN	1.323	3.62	2.469	0.545	SBV w/ k=4	HHHY
128	IDFVDALKT	EPMEPEENN	1.323	3.13	2.224	0.509	SBV w/ k=5	HHNHC
128	IDFVDALKT	EPMEPEENN	0.995	3.77	2.382	0.686	SBV w/ k=6	HEHHHA
128	IDFVDALKT	EPMEPEENN	0.591	1.35	0.97	0.868	SBV w/ AAY
129	LSFGEIVAA	FVAVAVTDE	0.499	0.5	0.499	5.585	No Spacer
129	LSFGEIVAA	FVAVAVTDE	2.151	1.11	1.631	4.402	SBV w/ k=1	H
129	LSFGEIVAA	FVAVAVTDE	2.883	2.15	2.515	4.332	SBV w/ k=2	HH
129	LSFGEIVAA	FVAVAVTDE	2.883	2.03	2.457	2.156	SBV w/ k=3	HHC
129	LSFGEIVAA	FVAVAVTDE	2.883	2.72	2.802	1.422	SBV w/ k=4	HHHC
129	LSFGEIVAA	FVAVAVTDE	2.883	2.72	2.802	0.502	SBV w/ k=5	HHHHC
129	LSFGEIVAA	FVAVAVTDE	2.883	3.16	3.019	0.698	SBV w/ k=6	HHHHHH
129	LSFGEIVAA	FVAVAVTDE	2.151	1.64	1.894	8.384	SBV w/ AAY
130	EPMEPEENN	RDRHRRDRR	0.487	0.49	0.487	0.101	No Spacer
130	EPMEPEENN	RDRHRRDRR	0.488	2.26	1.374	0.14	SBV w/ k=1	H
130	EPMEPEENN	RDRHRRDRR	1.623	3.42	2.524	0.14	SBV w/ k=2	HH
130	EPMEPEENN	RDRHRRDRR	1.623	3.42	2.524	0.14	SBV w/ k=3	HHH
130	EPMEPEENN	RDRHRRDRR	1.623	3.97	2.796	0.14	SBV w/ k=4	HHHC
130	EPMEPEENN	RDRHRRDRR	1.623	4.21	2.916	0.14	SBV w/ k=5	HHHHD
130	EPMEPEENN	RDRHRRDRR	1.623	4.46	3.041	0.14	SBV w/ k=6	HHHNHY
130	EPMEPEENN	RDRHRRDRR	0.891	2.6	1.744	1.497	SBV w/ AAY
131	RDRHRRDRR	AHTFKVRVY	2.086	2.09	2.086	2.87	No Spacer
131	RDRHRRDRR	AHTFKVRVY	1.661	2.57	2.114	2.44	SBV w/ k=1	H
131	RDRHRRDRR	AHTFKVRVY	2.24	3.96	3.101	1.783	SBV w/ k=2	HH
131	RDRHRRDRR	AHTFKVRVY	2.24	4.05	3.146	1.315	SBV w/ k=3	HHC
131	RDRHRRDRR	AHTFKVRVY	2.24	5.19	3.716	1.054	SBV w/ k=4	HHHD
131	RDRHRRDRR	AHTFKVRVY	2.24	5.19	3.716	1.286	SBV w/ k=5	HHNHD
131	RDRHRRDRR	AHTFKVRVY	2.24	5.19	3.716	0.914	SBV w/ k=6	HHHNHD
131	RDRHRRDRR	AHTFKVRVY	1.508	3.66	2.583	5.494	SBV w/ AAY
132	FDARADLAV	LALRIIRLL	0.982	0.98	0.982	11.806	No Spacer
132	FDARADLAV	LALRIIRLL	2.077	1.35	1.715	10.357	SBV w/ k=1	H
132	FDARADLAV	LALRIIRLL	2.587	2.1	2.345	10.493	SBV w/ k=2	HH
132	FDARADLAV	LALRIIRLL	2.587	2.58	2.584	7.474	SBV w/ k=3	HHD
132	FDARADLAV	LALRIIRLL	2.587	3.74	3.164	8.593	SBV w/ k=4	HHHD
132	FDARADLAV	LALRIIRLL	2.587	3.74	3.164	5.808	SBV w/ k=5	HHNHD
132	FDARADLAV	LALRIIRLL	2.587	3.74	3.164	5.669	SBV w/ k=6	HHHNHD
132	FDARADLAV	LALRIIRLL	1.855	1.95	1.901	12.932	SBV w/ AAY
133	LYNTLKTEV	LSFGEIVAA	-0.517	-0.52	-0.517	3.553	No Spacer
133	LYNTLKTEV	LSFGEIVAA	1.268	-0.23	0.52	1.491	SBV w/ k=1	H
133	LYNTLKTEV	LSFGEIVAA	1.777	0.72	1.25	4.396	SBV w/ k=2	HH
133	LYNTLKTEV	LSFGEIVAA	1.777	1.65	1.714	1.306	SBV w/ k=3	HHC
133	LYNTLKTEV	LSFGEIVAA	1.777	2.81	2.294	1.045	SBV w/ k=4	HHHC
133	LYNTLKTEV	LSFGEIVAA	1.777	2.81	2.294	1.467	SBV w/ k=5	HHHHC
133	LYNTLKTEV	LSFGEIVAA	1.777	2.81	2.294	0.408	SBV w/ k=6	HHHHHC
133	LYNTLKTEV	LSFGEIVAA	1.045	1.26	1.151	4.777	SBV w/ AAY
134	TVLLMHFFY	CELLMCRRK	2.257	2.26	2.257	2.059	No Spacer
134	TVLLMHFFY	CELLMCRRK	2.476	0.69	1.581	0.597	SBV w/ k=1	H
134	TVLLMHFFY	CELLMCRRK	3.611	2.41	3.012	0.704	SBV w/ k=2	HH
134	TVLLMHFFY	CELLMCRRK	2.989	3.5	3.243	0.719	SBV w/ k=3	NHA
134	TVLLMHFFY	CELLMCRRK	3.611	3.7	3.658	0.512	SBV w/ k=4	HHFA
134	TVLLMHFFY	CELLMCRRK	2.989	4.4	3.692	0.115	SBV w/ k=5	NHHHA
134	TVLLMHFFY	CELLMCRRK	2.989	4.4	3.692	0.176	SBV w/ k=6	NHHHHA
134	TVLLMHFFY	CELLMCRRK	2.879	2.46	2.669	2.703	SBV w/ AAY
135	TVLLMHFFY	RDRHRRDRR	2.475	2.47	2.475	0.313	No Spacer
135	TVLLMHFFY	RDRHRRDRR	2.476	0.9	1.69	0.352	SBV w/ k=1	H
135	TVLLMHFFY	RDRHRRDRR	3.611	2.63	3.121	0.281	SBV w/ k=2	HH
135	TVLLMHFFY	RDRHRRDRR	3.611	3.5	3.558	0.281	SBV w/ k=3	HNHH
135	TVLLMHFFY	RDRHRRDRR	3.611	4.46	4.035	0.281	SBV w/ k=4	HHHY
135	TVLLMHFFY	RDRHRRDRR	3.611	4.46	4.035	0.281	SBV w/ k=5	HHHHY
135	TVLLMHFFY	RDRHRRDRR	3.611	4.46	4.035	0.281	SBV w/ k=6	HHHHHY
135	TVLLMHFFY	RDRHRRDRR	2.879	2.68	2.778	2.242	SBV w/ AAY
136	LSFGEIVAA	LALRIIRLL	1.278	1.28	1.278	11.262	No Spacer
136	LSFGEIVAA	LALRIIRLL	2.374	1.89	2.132	9.329	SBV w/ k=1	H
136	LSFGEIVAA	LALRIIRLL	2.883	2.93	2.904	9.098	SBV w/ k=2	HH
136	LSFGEIVAA	LALRIIRLL	2.883	3.05	2.966	6.174	SBV w/ k=3	HHD
136	LSFGEIVAA	LALRIIRLL	2.883	3.74	3.312	6.476	SBV w/ k=4	HHHD
136	LSFGEIVAA	LALRIIRLL	2.883	3.74	3.312	5.478	SBV w/ k=5	HHHHD
136	LSFGEIVAA	LALRIIRLL	2.883	3.74	3.312	5.596	SBV w/ k=6	HHHNHD
136	LSFGEIVAA	LALRIIRLL	2.151	2.42	2.283	11.796	SBV w/ AAY
137	EPMEPEENN	IDFVDALKT	-0.086	-0.09	-0.086	3.116	No Spacer
137	EPMEPEENN	IDFVDALKT	0.71	1.69	1.199	4.469	SBV w/ k=1	H
137	EPMEPEENN	IDFVDALKT	1.623	2.85	2.237	4.62	SBV w/ k=2	HH
137	EPMEPEENN	IDFVDALKT	1.623	2.42	2.02	3.158	SBV w/ k=3	HHC
137	EPMEPEENN	IDFVDALKT	1.623	3.4	2.51	3.294	SBV w/ k=4	HHHC
137	EPMEPEENN	IDFVDALKT	1.623	3.4	2.51	2.555	SBV w/ k=5	HHHHC
137	EPMEPEENN	IDFVDALKT	1.623	3.4	2.51	2.555	SBV w/ k=6	HHHHHC
137	EPMEPEENN	IDFVDALKT	0.891	2.02	1.458	6.5	SBV w/ AAY
138	EPMEPEENN	IRDELPAAQ	-0.643	-0.64	-0.643	2.906	No Spacer
138	EPMEPEENN	IRDELPAAQ	0.71	1.13	0.92	1.9	SBV w/ k=1	H
138	EPMEPEENN	IRDELPAAQ	1.623	2.29	1.959	1.901	SBV w/ k=2	HH
138	EPMEPEENN	IRDELPAAQ	1.623	2.1	1.862	1.521	SBV w/ k=3	HHD
138	EPMEPEENN	IRDELPAAQ	1.623	3.08	2.351	1.627	SBV w/ k=4	HHHD
138	EPMEPEENN	IRDELPAAQ	1.623	3.08	2.351	0.816	SBV w/ k=5	HHNHD
138	EPMEPEENN	IRDELPAAQ	1.623	3.08	2.351	0.816	SBV w/ k=6	HHHNHD
138	EPMEPEENN	IRDELPAAQ	0.891	1.47	1.179	4.314	SBV w/ AAY
139	LSFGEIVAA	LALRIIRLL	1.278	1.28	1.278	11.262	No Spacer
139	LSFGEIVAA	LALRIIRLL	2.374	1.89	2.132	9.329	SBV w/ k=1	H
139	LSFGEIVAA	LALRIIRLL	2.883	2.93	2.904	9.098	SBV w/ k=2	HH
139	LSFGEIVAA	LALRIIRLL	2.883	3.05	2.966	6.174	SBV w/ k=3	HHD
139	LSFGEIVAA	LALRIIRLL	2.883	3.74	3.312	6.476	SBV w/ k=4	HHHD
139	LSFGEIVAA	LALRIIRLL	2.883	3.74	3.312	5.478	SBV w/ k=5	HHHHD
139	LSFGEIVAA	LALRIIRLL	2.883	3.74	3.312	5.596	SBV w/ k=6	HHHNHD
139	LSFGEIVAA	LALRIIRLL	2.151	2.42	2.283	11.796	SBV w/ AAY
140	VKDSEGRWL	FCEDVPSGK	-4.031	-4.03	-4.031	0.036	No Spacer
140	VKDSEGRWL	FCEDVPSGK	-2.533	-0.54	-1.538	0	SBV w/ k=1	A
140	VKDSEGRWL	FCEDVPSGK	-1.647	0.56	-0.542	2.908	SBV w/ k=2	HH
140	VKDSEGRWL	FCEDVPSGK	-1.647	2.3	0.327	0.02	SBV w/ k=3	HHA
140	VKDSEGRWL	FCEDVPSGK	-1.647	3.37	0.859	0.396	SBV w/ k=4	HHHA
140	VKDSEGRWL	FCEDVPSGK	-1.647	2.72	0.537	0.048	SBV w/ k=5	HHHHC
140	VKDSEGRWL	FCEDVPSGK	-1.647	3.16	0.754	0.324	SBV w/ k=6	HHHHHH
140	VKDSEGRWL	FCEDVPSGK	-2.379	1.26	-0.558	2.622	SBV w/ AAY
141	FDARADLAV	VKDSEGRWL	0.607	0.61	0.607	4.833	No Spacer
141	FDARADLAV	VKDSEGRWL	1.452	0.98	1.214	2.353	SBV w/ k=1	H
141	FDARADLAV	VKDSEGRWL	2.587	1.73	2.157	3.212	SBV w/ k=2	HH
141	FDARADLAV	VKDSEGRWL	2.587	2.21	2.396	2.436	SBV w/ k=3	HHD
141	FDARADLAV	VKDSEGRWL	2.587	3.56	3.073	3.041	SBV w/ k=4	HHHH
141	FDARADLAV	VKDSEGRWL	2.587	3.37	2.976	3.77	SBV w/ k=5	HHHHD
141	FDARADLAV	VKDSEGRWL	2.587	3.56	3.073	1.256	SBV w/ k=6	HHHHHH
141	FDARADLAV	VKDSEGRWL	1.855	1.57	1.713	4.896	SBV w/ AAY
142	CELLMCRRK	FCEDVPSGK	-0.7	-0.7	-0.7	0.607	No Spacer
142	CELLMCRRK	FCEDVPSGK	0.952	-0.05	0.451	1.551	SBV w/ k=1	H
142	CELLMCRRK	FCEDVPSGK	1.106	1.46	1.283	0.674	SBV w/ k=2	HA
142	CELLMCRRK	FCEDVPSGK	1.061	1.85	1.457	1.345	SBV w/ k=3	NHA
142	CELLMCRRK	FCEDVPSGK	1.684	3.37	2.525	0.931	SBV w/ k=4	HHHA
142	CELLMCRRK	FCEDVPSGK	1.061	3.37	2.214	1.058	SBV w/ k=5	NHHHA
142	CELLMCRRK	FCEDVPSGK	1.202	3.37	2.284	0.398	SBV w/ k=6	AEHHHA
142	CELLMCRRK	FCEDVPSGK	0.952	0.81	0.883	2.659	SBV w/ AAY
143	FCEDVPSGK	LSFGEIVAA	-3.184	-3.18	-3.184	3.499	No Spacer
143	FCEDVPSGK	LSFGEIVAA	-1.399	-5.53	-3.463	2.248	SBV w/ k=1	H
143	FCEDVPSGK	LSFGEIVAA	-0.89	-1.18	-1.036	0.71	SBV w/ k=2	HH
143	FCEDVPSGK	LSFGEIVAA	-0.89	1.3	0.203	3.224	SBV w/ k=3	HHC
143	FCEDVPSGK	LSFGEIVAA	-0.89	2.81	0.961	0.549	SBV w/ k=4	HHHC
143	FCEDVPSGK	LSFGEIVAA	-0.89	2.81	0.961	1.352	SBV w/ k=5	HHNHC
143	FCEDVPSGK	LSFGEIVAA	-0.89	2.81	0.961	0.55	SBV w/ k=6	HHHHHC
143	FCEDVPSGK	LSFGEIVAA	-1.622	0.9	-0.359	6.421	SBV w/ AAY
144	RDRHRRDRR	FCEDVPSGK	-0.144	-0.14	-0.144	0.422	No Spacer
144	RDRHRRDRR	FCEDVPSGK	1.508	0.34	0.922	0.281	SBV w/ k=1	H
144	RDRHRRDRR	FCEDVPSGK	2.24	1.73	1.986	1.129	SBV w/ k=2	HH
144	RDRHRRDRR	FCEDVPSGK	2.24	1.82	2.031	0.502	SBV w/ k=3	HHC
144	RDRHRRDRR	FCEDVPSGK	2.24	2.72	2.481	0.286	SBV w/ k=4	HHHC
144	RDRHRRDRR	FCEDVPSGK	1.617	3.37	2.492	0.549	SBV w/ k=5	NHNHA
144	RDRHRRDRR	FCEDVPSGK	1.617	3.37	2.492	0.423	SBV w/ k=6	NHHNHA
144	RDRHRRDRR	FCEDVPSGK	1.508	1.43	1.469	2.095	SBV w/ AAY
145	EPMEPEENN	LSFGEIVAA	-0.671	-0.67	-0.671	1.014	No Spacer
145	EPMEPEENN	LSFGEIVAA	1.114	1.1	1.108	2.558	SBV w/ k=1	H
145	EPMEPEENN	LSFGEIVAA	1.623	2.27	1.945	3.062	SBV w/ k=2	HH
145	EPMEPEENN	LSFGEIVAA	1.623	1.83	1.728	1.35	SBV w/ k=3	HHC
145	EPMEPEENN	LSFGEIVAA	1.623	2.81	2.217	1.499	SBV w/ k=4	HHHC
145	EPMEPEENN	LSFGEIVAA	1.623	2.81	2.217	0.172	SBV w/ k=5	HHHHC
145	EPMEPEENN	LSFGEIVAA	1.623	2.81	2.217	0.172	SBV w/ k=6	HHHHHC
145	EPMEPEENN	LSFGEIVAA	0.891	1.44	1.165	4.166	SBV w/ AAY
146	LSFGEIVAA	EPMEPEENN	0.903	0.9	0.903	0.283	No Spacer
146	LSFGEIVAA	EPMEPEENN	2.401	1.73	2.063	0.141	SBV w/ k=1	A
146	LSFGEIVAA	EPMEPEENN	2.883	2.55	2.716	0	SBV w/ k=2	HH
146	LSFGEIVAA	EPMEPEENN	2.729	2.55	2.639	0	SBV w/ k=3	AHH
146	LSFGEIVAA	EPMEPEENN	2.883	3.29	3.087	0	SBV w/ k=4	HHHI
146	LSFGEIVAA	EPMEPEENN	2.883	3.13	3.004	0	SBV w/ k=5	HHHHC
146	LSFGEIVAA	EPMEPEENN	2.883	3.2	3.043	0	SBV w/ k=6	HHHHAA
146	LSFGEIVAA	EPMEPEENN	2.151	2.04	2.095	2.167	SBV w/ AAY
147	AVSAAGVGP	RDRHRRDRR	-4.039	-4.04	-4.039	2.394	No Spacer
147	AVSAAGVGP	RDRHRRDRR	-4.038	-4.05	-4.042	0.597	SBV w/ k=1	H
147	AVSAAGVGP	RDRHRRDRR	-2.902	-0.31	-1.606	0.973	SBV w/ k=2	HH
147	AVSAAGVGP	RDRHRRDRR	-2.902	2.89	-0.007	0.14	SBV w/ k=3	HHH
147	AVSAAGVGP	RDRHRRDRR	-2.902	4.21	0.653	0.951	SBV w/ k=4	HHHD
147	AVSAAGVGP	RDRHRRDRR	-2.902	3.97	0.533	0.14	SBV w/ k=5	HHHHC
147	AVSAAGVGP	RDRHRRDRR	-2.902	4.4	0.75	0.423	SBV w/ k=6	HHHHHH
147	AVSAAGVGP	RDRHRRDRR	-3.635	2.06	-0.787	1.229	SBV w/ AAY
148	FDARADLAV	EPMEPEENN	0.607	0.61	0.607	0.379	No Spacer
148	FDARADLAV	EPMEPEENN	2.105	1.19	1.646	0.244	SBV w/ k=1	A
148	FDARADLAV	EPMEPEENN	2.587	1.73	2.157	0.706	SBV w/ k=2	HH
148	FDARADLAV	EPMEPEENN	1.964	2.61	2.287	0.62	SBV w/ k=3	NHA
148	FDARADLAV	EPMEPEENN	2.587	3.56	3.073	0.711	SBV w/ k=4	HHHH
148	FDARADLAV	EPMEPEENN	2.587	3.13	2.856	0.706	SBV w/ k=5	HHNHC
148	FDARADLAV	EPMEPEENN	2.105	3.56	2.832	0.261	SBV w/ k=6	AEHHHH
148	FDARADLAV	EPMEPEENN	1.855	1.57	1.713	2.351	SBV w/ AAY
149	LALRIIRLL	AHTFKVRVY	2.495	2.49	2.495	11.388	No Spacer
149	LALRIIRLL	AHTFKVRVY	2.07	2.64	2.358	10.412	SBV w/ k=1	H
149	LALRIIRLL	AHTFKVRVY	2.648	3.8	3.222	8.002	SBV w/ k=2	HH
149	LALRIIRLL	AHTFKVRVY	2.648	4.13	3.388	5.966	SBV w/ k=3	HHD
149	LALRIIRLL	AHTFKVRVY	2.648	5.19	3.92	5.382	SBV w/ k=4	HHHD
149	LALRIIRLL	AHTFKVRVY	2.648	5.19	3.92	4.234	SBV w/ k=5	HHNHD
149	LALRIIRLL	AHTFKVRVY	2.648	5.19	3.92	4.655	SBV w/ k=6	HHHNHD
149	LALRIIRLL	AHTFKVRVY	1.916	3.49	2.705	13.591	SBV w/ AAY
150	RDRHRRDRR	FCEDVPSGK	-0.144	-0.14	-0.144	0.422	No Spacer
150	RDRHRRDRR	FCEDVPSGK	1.508	0.34	0.922	0.281	SBV w/ k=1	H
150	RDRHRRDRR	FCEDVPSGK	2.24	1.73	1.986	1.129	SBV w/ k=2	HH
150	RDRHRRDRR	FCEDVPSGK	2.24	1.82	2.031	0.502	SBV w/ k=3	HHC
150	RDRHRRDRR	FCEDVPSGK	2.24	2.72	2.481	0.286	SBV w/ k=4	HHHC
150	RDRHRRDRR	FCEDVPSGK	1.617	3.37	2.492	0.549	SBV w/ k=5	NHNHA
150	RDRHRRDRR	FCEDVPSGK	1.617	3.37	2.492	0.423	SBV w/ k=6	NHHNHA
150	RDRHRRDRR	FCEDVPSGK	1.508	1.43	1.469	2.095	SBV w/ AAY
151	FCEDVPSGK	VKDSEGRWL	-2.87	-2.87	-2.87	2.636	No Spacer
151	FCEDVPSGK	VKDSEGRWL	-2.025	-5.21	-3.619	2.664	SBV w/ k=1	H
151	FCEDVPSGK	VKDSEGRWL	-0.89	-0.87	-0.879	0.827	SBV w/ k=2	HH
151	FCEDVPSGK	VKDSEGRWL	-0.89	1.85	0.481	1.509	SBV w/ k=3	HHD
151	FCEDVPSGK	VKDSEGRWL	-0.89	3.56	1.334	0.519	SBV w/ k=4	HHHH
151	FCEDVPSGK	VKDSEGRWL	-0.89	3.13	1.118	0.236	SBV w/ k=5	HHNHC
151	FCEDVPSGK	VKDSEGRWL	-0.89	3.56	1.334	0.66	SBV w/ k=6	HHHHHH
151	FCEDVPSGK	VKDSEGRWL	-1.622	1.22	-0.202	3.724	SBV w/ AAY
152	RDRHRRDRR	LSFGEIVAA	-0.055	-0.05	-0.055	2.896	No Spacer
152	RDRHRRDRR	LSFGEIVAA	1.73	0.43	1.078	1.805	SBV w/ k=1	H
152	RDRHRRDRR	LSFGEIVAA	2.24	1.82	2.031	2.573	SBV w/ k=2	HH
152	RDRHRRDRR	LSFGEIVAA	2.24	1.91	2.076	1.729	SBV w/ k=3	HHC
152	RDRHRRDRR	LSFGEIVAA	2.24	2.81	2.525	1.091	SBV w/ k=4	HHHC
152	RDRHRRDRR	LSFGEIVAA	2.24	2.81	2.525	1.192	SBV w/ k=5	HHHHC
152	RDRHRRDRR	LSFGEIVAA	2.24	2.81	2.525	0.92	SBV w/ k=6	HHHNHC
152	RDRHRRDRR	LSFGEIVAA	1.508	1.52	1.513	3.768	SBV w/ AAY
153	AHTFKVRVY	EPMEPEENN	0.731	0.73	0.731	1.556	No Spacer
153	AHTFKVRVY	EPMEPEENN	2.384	0.83	1.606	1.438	SBV w/ k=1	H
153	AHTFKVRVY	EPMEPEENN	2.712	2.14	2.427	1.409	SBV w/ k=2	HH
153	AHTFKVRVY	EPMEPEENN	2.712	2.72	2.714	1.156	SBV w/ k=3	HHY
153	AHTFKVRVY	EPMEPEENN	2.712	3.29	3.002	1.156	SBV w/ k=4	HHHI
153	AHTFKVRVY	EPMEPEENN	2.712	3.13	2.918	1.721	SBV w/ k=5	HHHHC
153	AHTFKVRVY	EPMEPEENN	2.712	3.2	2.957	1.297	SBV w/ k=6	HHHNAA
153	AHTFKVRVY	EPMEPEENN	1.98	1.83	1.906	2.441	SBV w/ AAY
154	LALRIIRLL	LYNTLKTEV	0.709	0.71	0.709	15.308	No Spacer
154	LALRIIRLL	LYNTLKTEV	2.139	0.86	1.499	12.382	SBV w/ k=1	H
154	LALRIIRLL	LYNTLKTEV	2.648	2.01	2.329	12.404	SBV w/ k=2	HH
154	LALRIIRLL	LYNTLKTEV	2.648	2.1	2.375	8.994	SBV w/ k=3	HHC
154	LALRIIRLL	LYNTLKTEV	2.648	3.41	3.027	5.828	SBV w/ k=4	HHHD
154	LALRIIRLL	LYNTLKTEV	2.648	3.41	3.027	6.886	SBV w/ k=5	HHNHD
154	LALRIIRLL	LYNTLKTEV	2.648	3.41	3.027	6.761	SBV w/ k=6	HHHNHD
154	LALRIIRLL	LYNTLKTEV	1.916	1.71	1.812	16.221	SBV w/ AAY
155	EPMEPEENN	TVLLMHFFY	-0.538	-0.54	-0.538	3.271	No Spacer
155	EPMEPEENN	TVLLMHFFY	0.892	1.24	1.064	3.769	SBV w/ k=1	H
155	EPMEPEENN	TVLLMHFFY	1.623	2.4	2.011	1.813	SBV w/ k=2	HH
155	EPMEPEENN	TVLLMHFFY	1.623	2.4	2.011	0.111	SBV w/ k=3	HHH
155	EPMEPEENN	TVLLMHFFY	1.623	3.38	2.5	0.212	SBV w/ k=4	HHHH
155	EPMEPEENN	TVLLMHFFY	1.001	3.59	2.294	0.202	SBV w/ k=5	NHNHA
155	EPMEPEENN	TVLLMHFFY	1.001	3.59	2.294	0.263	SBV w/ k=6	NHHNHA
155	EPMEPEENN	TVLLMHFFY	0.891	1.57	1.232	2.663	SBV w/ AAY
156	AVSAAGVGP	LALRIIRLL	-4.507	-4.51	-4.507	6.065	No Spacer
156	AVSAAGVGP	LALRIIRLL	-3.412	-4.51	-3.963	10.079	SBV w/ k=1	H
156	AVSAAGVGP	LALRIIRLL	-2.902	-0.78	-1.84	8.322	SBV w/ k=2	HH
156	AVSAAGVGP	LALRIIRLL	-2.902	2.23	-0.338	4.989	SBV w/ k=3	HHD
156	AVSAAGVGP	LALRIIRLL	-2.902	3.74	0.419	6.648	SBV w/ k=4	HHHD
156	AVSAAGVGP	LALRIIRLL	-2.902	3.74	0.419	4.54	SBV w/ k=5	HHNHD
156	AVSAAGVGP	LALRIIRLL	-2.902	3.74	0.419	5.661	SBV w/ k=6	HHHHHD
156	AVSAAGVGP	LALRIIRLL	-3.635	1.59	-1.021	9.189	SBV w/ AAY
157	IRDELPAAQ	AHTFKVRVY	1.77	1.77	1.77	2.453	No Spacer
157	IRDELPAAQ	AHTFKVRVY	1.345	2.59	1.969	2.334	SBV w/ k=1	H
157	IRDELPAAQ	AHTFKVRVY	1.924	3	2.461	1.356	SBV w/ k=2	HH
157	IRDELPAAQ	AHTFKVRVY	1.924	3.34	2.634	1.807	SBV w/ k=3	HHD
157	IRDELPAAQ	AHTFKVRVY	1.924	5.19	3.558	1.284	SBV w/ k=4	HHHD
157	IRDELPAAQ	AHTFKVRVY	1.77	5.19	3.481	1.023	SBV w/ k=5	AHNHD
157	IRDELPAAQ	AHTFKVRVY	1.924	5.19	3.558	1.284	SBV w/ k=6	HHHHHD
157	IRDELPAAQ	AHTFKVRVY	1.192	2.71	1.951	6.075	SBV w/ AAY
158	RDRHRRDRR	TVLLMHFFY	0.078	0.08	0.078	3.303	No Spacer
158	RDRHRRDRR	TVLLMHFFY	1.508	0.56	1.033	2.411	SBV w/ k=1	H
158	RDRHRRDRR	TVLLMHFFY	2.24	1.95	2.097	1.771	SBV w/ k=2	HH
158	RDRHRRDRR	TVLLMHFFY	2.24	2.05	2.142	1.645	SBV w/ k=3	HHC
158	RDRHRRDRR	TVLLMHFFY	2.24	3.02	2.631	1.135	SBV w/ k=4	HHAA
158	RDRHRRDRR	TVLLMHFFY	1.617	3.59	2.603	0.653	SBV w/ k=5	NHNHA
158	RDRHRRDRR	TVLLMHFFY	1.617	3.59	2.603	0.375	SBV w/ k=6	NHHNHA
158	RDRHRRDRR	TVLLMHFFY	1.508	1.65	1.58	3.851	SBV w/ AAY
159	LYNTLKTEV	LSFGEIVAA	-0.517	-0.52	-0.517	3.553	No Spacer
159	LYNTLKTEV	LSFGEIVAA	1.268	-0.23	0.52	1.491	SBV w/ k=1	H
159	LYNTLKTEV	LSFGEIVAA	1.777	0.72	1.25	4.396	SBV w/ k=2	HH
159	LYNTLKTEV	LSFGEIVAA	1.777	1.65	1.714	1.306	SBV w/ k=3	HHC
159	LYNTLKTEV	LSFGEIVAA	1.777	2.81	2.294	1.045	SBV w/ k=4	HHHC
159	LYNTLKTEV	LSFGEIVAA	1.777	2.81	2.294	1.467	SBV w/ k=5	HHHHC
159	LYNTLKTEV	LSFGEIVAA	1.777	2.81	2.294	0.408	SBV w/ k=6	HHHHHC
159	LYNTLKTEV	LSFGEIVAA	1.045	1.26	1.151	4.777	SBV w/ AAY
160	LSFGEIVAA	EPMEPEENN	0.903	0.9	0.903	0.283	No Spacer
160	LSFGEIVAA	EPMEPEENN	2.401	1.73	2.063	0.141	SBV w/ k=1	A
160	LSFGEIVAA	EPMEPEENN	2.883	2.55	2.716	0	SBV w/ k=2	HH
160	LSFGEIVAA	EPMEPEENN	2.729	2.55	2.639	0	SBV w/ k=3	AHH
160	LSFGEIVAA	EPMEPEENN	2.883	3.29	3.087	0	SBV w/ k=4	HHHI
160	LSFGEIVAA	EPMEPEENN	2.883	3.13	3.004	0	SBV w/ k=5	HHHHC
160	LSFGEIVAA	EPMEPEENN	2.883	3.2	3.043	0	SBV w/ k=6	HHHHAA
160	LSFGEIVAA	EPMEPEENN	2.151	2.04	2.095	2.167	SBV w/ AAY
161	AVSAAGVGP	EPMEPEENN	-4.883	-4.88	-4.883	0.071	No Spacer
161	AVSAAGVGP	EPMEPEENN	-3.384	-4.68	-4.032	0	SBV w/ k=1	A
161	AVSAAGVGP	EPMEPEENN	-2.902	-1.15	-2.028	0	SBV w/ k=2	HH
161	AVSAAGVGP	EPMEPEENN	-2.902	2.04	-0.429	0	SBV w/ k=3	HHH
161	AVSAAGVGP	EPMEPEENN	-2.902	3.77	0.434	0.253	SBV w/ k=4	HHHA
161	AVSAAGVGP	EPMEPEENN	-2.902	3.13	0.111	0	SBV w/ k=5	HHHHC
161	AVSAAGVGP	EPMEPEENN	-2.902	3.2	0.15	0	SBV w/ k=6	HHHHAA
161	AVSAAGVGP	EPMEPEENN	-3.635	1.22	-1.209	1.096	SBV w/ AAY
162	IRDELPAAQ	IDFVDALKT	0.214	0.21	0.214	5.455	No Spacer
162	IRDELPAAQ	IDFVDALKT	1.01	1.04	1.024	5.095	SBV w/ k=1	H
162	IRDELPAAQ	IDFVDALKT	1.924	1.44	1.683	4.851	SBV w/ k=2	HH
162	IRDELPAAQ	IDFVDALKT	1.924	1.55	1.736	3.944	SBV w/ k=3	HHC
162	IRDELPAAQ	IDFVDALKT	1.924	3.4	2.66	3.5	SBV w/ k=4	HHHC
162	IRDELPAAQ	IDFVDALKT	1.924	3.4	2.66	3.251	SBV w/ k=5	HHNHC
162	IRDELPAAQ	IDFVDALKT	1.924	3.4	2.66	3.176	SBV w/ k=6	HHHHHC
162	IRDELPAAQ	IDFVDALKT	1.192	1.15	1.173	7.516	SBV w/ AAY
163	LSFGEIVAA	TVLLMHFFY	0.721	0.72	0.721	4.1	No Spacer
163	LSFGEIVAA	TVLLMHFFY	2.151	1.33	1.742	3.699	SBV w/ k=1	H
163	LSFGEIVAA	TVLLMHFFY	2.883	2.37	2.626	4.309	SBV w/ k=2	HH
163	LSFGEIVAA	TVLLMHFFY	2.883	2.25	2.568	4.415	SBV w/ k=3	HHC
163	LSFGEIVAA	TVLLMHFFY	2.883	2.94	2.913	2.416	SBV w/ k=4	HHHC
163	LSFGEIVAA	TVLLMHFFY	2.883	2.94	2.913	1.269	SBV w/ k=5	HHNHC
163	LSFGEIVAA	TVLLMHFFY	2.883	3.02	2.952	0.607	SBV w/ k=6	HHHHAA
163	LSFGEIVAA	TVLLMHFFY	2.151	1.86	2.005	8.942	SBV w/ AAY
164	TVLLMHFFY	IDFVDALKT	1.902	1.9	1.902	5.177	No Spacer
164	TVLLMHFFY	IDFVDALKT	2.698	0.33	1.514	5.457	SBV w/ k=1	H
164	TVLLMHFFY	IDFVDALKT	3.611	2.06	2.835	4.296	SBV w/ k=2	HH
164	TVLLMHFFY	IDFVDALKT	3.611	2.5	3.054	2.819	SBV w/ k=3	HHC
164	TVLLMHFFY	IDFVDALKT	3.611	3.4	3.504	3.5	SBV w/ k=4	HHHC
164	TVLLMHFFY	IDFVDALKT	3.611	3.4	3.504	2.865	SBV w/ k=5	HHNHC
164	TVLLMHFFY	IDFVDALKT	3.611	3.4	3.504	3.028	SBV w/ k=6	HHHNHC
164	TVLLMHFFY	IDFVDALKT	2.879	2.1	2.491	6.971	SBV w/ AAY
165	EPMEPEENN	VKDSEGRWL	-0.357	-0.36	-0.357	0.628	No Spacer
165	EPMEPEENN	VKDSEGRWL	0.488	1.42	0.953	0.191	SBV w/ k=1	H
165	EPMEPEENN	VKDSEGRWL	1.623	2.58	2.102	0.554	SBV w/ k=2	HH
165	EPMEPEENN	VKDSEGRWL	1.623	2.58	2.102	0	SBV w/ k=3	HHH
165	EPMEPEENN	VKDSEGRWL	1.623	3.56	2.591	0	SBV w/ k=4	HHHH
165	EPMEPEENN	VKDSEGRWL	1.623	3.56	2.591	0	SBV w/ k=5	HHHHH
165	EPMEPEENN	VKDSEGRWL	1.623	3.62	2.62	0	SBV w/ k=6	HHHHHY
165	EPMEPEENN	VKDSEGRWL	0.891	1.75	1.322	1.855	SBV w/ AAY
166	LYNTLKTEV	IRDELPAAQ	-0.489	-0.49	-0.489	3.514	No Spacer
166	LYNTLKTEV	IRDELPAAQ	0.864	-0.2	0.332	3.216	SBV w/ k=1	H
166	LYNTLKTEV	IRDELPAAQ	1.777	0.75	1.264	3.938	SBV w/ k=2	HH
166	LYNTLKTEV	IRDELPAAQ	1.777	1.92	1.848	1.455	SBV w/ k=3	HHD
166	LYNTLKTEV	IRDELPAAQ	1.777	3.08	2.428	1.124	SBV w/ k=4	HHHD
166	LYNTLKTEV	IRDELPAAQ	1.777	3.08	2.428	1.753	SBV w/ k=5	HHNHD
166	LYNTLKTEV	IRDELPAAQ	1.777	3.08	2.428	1.052	SBV w/ k=6	HHHNHD
166	LYNTLKTEV	IRDELPAAQ	1.045	1.29	1.165	5.308	SBV w/ AAY
167	IDFVDALKT	LALRIIRLL	-0.282	-0.28	-0.282	8.2	No Spacer
167	IDFVDALKT	LALRIIRLL	0.813	0.77	0.79	8.496	SBV w/ k=1	H
167	IDFVDALKT	LALRIIRLL	1.323	1.28	1.301	10.765	SBV w/ k=2	HH
167	IDFVDALKT	LALRIIRLL	1.323	2.36	1.841	5.894	SBV w/ k=3	HHD
167	IDFVDALKT	LALRIIRLL	1.323	3.74	2.532	8.578	SBV w/ k=4	HHHD
167	IDFVDALKT	LALRIIRLL	1.323	3.74	2.532	4.934	SBV w/ k=5	HHNHD
167	IDFVDALKT	LALRIIRLL	1.323	3.74	2.532	5.655	SBV w/ k=6	HHHNHD
167	IDFVDALKT	LALRIIRLL	0.591	1.73	1.158	9.489	SBV w/ AAY
168	TVLLMHFFY	FCEDVPSGK	1.228	1.23	1.228	0.241	No Spacer
168	TVLLMHFFY	FCEDVPSGK	2.879	-0.34	1.268	0.249	SBV w/ k=1	H
168	TVLLMHFFY	FCEDVPSGK	3.611	1.38	2.498	0.141	SBV w/ k=2	HH
168	TVLLMHFFY	FCEDVPSGK	2.989	2.47	2.728	0	SBV w/ k=3	NHA
168	TVLLMHFFY	FCEDVPSGK	3.611	2.72	3.166	0.361	SBV w/ k=4	HHHC
168	TVLLMHFFY	FCEDVPSGK	2.989	3.37	3.177	0.133	SBV w/ k=5	NHNHA
168	TVLLMHFFY	FCEDVPSGK	2.989	3.37	3.177	0.399	SBV w/ k=6	NHHNHA
168	TVLLMHFFY	FCEDVPSGK	2.879	1.43	2.154	3.137	SBV w/ AAY
169	EPMEPEENN	LYNTLKTEV	-0.316	-0.32	-0.316	4.011	No Spacer
169	EPMEPEENN	LYNTLKTEV	1.114	1.46	1.286	3.627	SBV w/ k=1	H
169	EPMEPEENN	LYNTLKTEV	1.623	2.62	2.122	5.087	SBV w/ k=2	HH
169	EPMEPEENN	LYNTLKTEV	1.623	2.43	2.025	3.164	SBV w/ k=3	HHD
169	EPMEPEENN	LYNTLKTEV	1.623	3.41	2.515	2.144	SBV w/ k=4	HHHD
169	EPMEPEENN	LYNTLKTEV	1.623	3.41	2.515	0.735	SBV w/ k=5	HHNHD
169	EPMEPEENN	LYNTLKTEV	1.623	3.41	2.515	0.735	SBV w/ k=6	HHHNHD
169	EPMEPEENN	LYNTLKTEV	0.891	1.79	1.343	7.356	SBV w/ AAY
170	IRDELPAAQ	CELLMCRRK	0.569	0.57	0.569	2.708	No Spacer
170	IRDELPAAQ	CELLMCRRK	0.635	1.6	1.119	1.919	SBV w/ k=1	A
170	IRDELPAAQ	CELLMCRRK	1.924	1.8	1.861	0.824	SBV w/ k=2	HH
170	IRDELPAAQ	CELLMCRRK	1.301	2.55	1.924	0.943	SBV w/ k=3	NHA
170	IRDELPAAQ	CELLMCRRK	1.924	4.18	3.054	0.683	SBV w/ k=4	HHHH
170	IRDELPAAQ	CELLMCRRK	1.301	4.4	2.848	0.115	SBV w/ k=5	NHNHA
170	IRDELPAAQ	CELLMCRRK	1.301	4.4	2.848	0.317	SBV w/ k=6	NHHHHA
170	IRDELPAAQ	CELLMCRRK	1.192	1.51	1.351	2.514	SBV w/ AAY
171	AHTFKVRVY	LALRIIRLL	1.107	1.11	1.107	7.025	No Spacer
171	AHTFKVRVY	LALRIIRLL	2.202	1.2	1.703	10.732	SBV w/ k=1	H
171	AHTFKVRVY	LALRIIRLL	2.712	2.52	2.615	8.347	SBV w/ k=2	HH
171	AHTFKVRVY	LALRIIRLL	2.712	2.84	2.777	7.683	SBV w/ k=3	HHD
171	AHTFKVRVY	LALRIIRLL	2.712	3.74	3.226	6.377	SBV w/ k=4	HHHD
171	AHTFKVRVY	LALRIIRLL	2.712	3.74	3.226	6.463	SBV w/ k=5	HHNHD
171	AHTFKVRVY	LALRIIRLL	2.712	3.74	3.226	6.203	SBV w/ k=6	HHHNHD
171	AHTFKVRVY	LALRIIRLL	1.98	2.21	2.094	12.406	SBV w/ AAY
172	RDRHRRDRR	IRDELPAAQ	-0.027	-0.03	-0.027	1.967	No Spacer
172	RDRHRRDRR	IRDELPAAQ	1.326	0.45	0.89	2.226	SBV w/ k=1	H
172	RDRHRRDRR	IRDELPAAQ	2.24	1.85	2.045	2.8	SBV w/ k=2	HH
172	RDRHRRDRR	IRDELPAAQ	2.24	2.18	2.21	1.313	SBV w/ k=3	HHD
172	RDRHRRDRR	IRDELPAAQ	2.24	3.08	2.659	1.363	SBV w/ k=4	HHHD
172	RDRHRRDRR	IRDELPAAQ	2.24	3.08	2.659	1.563	SBV w/ k=5	HHNHD
172	RDRHRRDRR	IRDELPAAQ	2.24	3.08	2.659	1.246	SBV w/ k=6	HHHNHD
172	RDRHRRDRR	IRDELPAAQ	1.508	1.55	1.527	3.632	SBV w/ AAY
173	LALRIIRLL	IRDELPAAQ	0.382	0.38	0.382	8.483	No Spacer
173	LALRIIRLL	IRDELPAAQ	1.735	0.53	1.134	7.923	SBV w/ k=1	H
173	LALRIIRLL	IRDELPAAQ	2.648	1.68	2.166	9.307	SBV w/ k=2	HH
173	LALRIIRLL	IRDELPAAQ	2.648	2.01	2.331	5.729	SBV w/ k=3	HHD
173	LALRIIRLL	IRDELPAAQ	2.648	3.08	2.864	4.838	SBV w/ k=4	HHHD
173	LALRIIRLL	IRDELPAAQ	2.648	3.08	2.864	5.477	SBV w/ k=5	HHNHD
173	LALRIIRLL	IRDELPAAQ	2.648	3.08	2.864	5.898	SBV w/ k=6	HHHNHD
173	LALRIIRLL	IRDELPAAQ	1.916	1.38	1.648	12.24	SBV w/ AAY
174	IDFVDALKT	VKDSEGRWL	-0.658	-0.66	-0.658	3.175	No Spacer
174	IDFVDALKT	VKDSEGRWL	0.187	0.39	0.289	1.125	SBV w/ k=1	H
174	IDFVDALKT	VKDSEGRWL	1.323	0.9	1.113	1.894	SBV w/ k=2	HH
174	IDFVDALKT	VKDSEGRWL	1.323	1.98	1.653	3.332	SBV w/ k=3	HHD
174	IDFVDALKT	VKDSEGRWL	1.323	3.62	2.469	2.45	SBV w/ k=4	HHHY
174	IDFVDALKT	VKDSEGRWL	1.323	3.13	2.224	1.217	SBV w/ k=5	HHNHC
174	IDFVDALKT	VKDSEGRWL	1.323	3.56	2.441	1.241	SBV w/ k=6	HHHHHH
174	IDFVDALKT	VKDSEGRWL	0.591	1.35	0.97	4.14	SBV w/ AAY
175	FVAVAVTDE	LYNTLKTEV	-1.922	-1.92	-1.922	5.162	No Spacer
175	FVAVAVTDE	LYNTLKTEV	-0.491	0.41	-0.039	3.168	SBV w/ k=1	H
175	FVAVAVTDE	LYNTLKTEV	0.018	1.04	0.53	5.481	SBV w/ k=2	HH
175	FVAVAVTDE	LYNTLKTEV	0.018	2.02	1.021	4.575	SBV w/ k=3	HHD
175	FVAVAVTDE	LYNTLKTEV	0.018	3.41	1.712	3.768	SBV w/ k=4	HHHD
175	FVAVAVTDE	LYNTLKTEV	0.018	3.41	1.712	3.034	SBV w/ k=5	HHHHD
175	FVAVAVTDE	LYNTLKTEV	0.018	3.41	1.712	2.722	SBV w/ k=6	HHHNHD
175	FVAVAVTDE	LYNTLKTEV	-0.714	1.39	0.338	7.473	SBV w/ AAY
176	LSFGEIVAA	AHTFKVRVY	2.729	2.73	2.729	5.614	No Spacer
176	LSFGEIVAA	AHTFKVRVY	2.305	3.34	2.823	4.219	SBV w/ k=1	H
176	LSFGEIVAA	AHTFKVRVY	2.883	4.38	3.629	1.499	SBV w/ k=2	HH
176	LSFGEIVAA	AHTFKVRVY	2.883	4.5	3.692	1.475	SBV w/ k=3	HHD
176	LSFGEIVAA	AHTFKVRVY	2.883	5.19	4.037	0.768	SBV w/ k=4	HHHD
176	LSFGEIVAA	AHTFKVRVY	2.883	5.19	4.037	0.662	SBV w/ k=5	HHHHD
176	LSFGEIVAA	AHTFKVRVY	2.883	5.19	4.037	1.228	SBV w/ k=6	HHHHHD
176	LSFGEIVAA	AHTFKVRVY	2.151	3.87	3.009	6.639	SBV w/ AAY
177	LYNTLKTEV	FCEDVPSGK	-0.606	-0.61	-0.606	0.342	No Spacer
177	LYNTLKTEV	FCEDVPSGK	0.891	-0.11	0.393	0.564	SBV w/ k=1	A
177	LYNTLKTEV	FCEDVPSGK	1.777	0.63	1.205	1.124	SBV w/ k=2	HH
177	LYNTLKTEV	FCEDVPSGK	1.777	2	1.886	0.257	SBV w/ k=3	HHH
177	LYNTLKTEV	FCEDVPSGK	1.777	3.16	2.466	0.256	SBV w/ k=4	HHHH
177	LYNTLKTEV	FCEDVPSGK	1.777	3.16	2.466	1.088	SBV w/ k=5	HHNHH
177	LYNTLKTEV	FCEDVPSGK	1.777	3.16	2.466	0.236	SBV w/ k=6	HHHNHH
177	LYNTLKTEV	FCEDVPSGK	1.045	1.17	1.107	2.851	SBV w/ AAY
178	AHTFKVRVY	TVLLMHFFY	0.55	0.55	0.55	5.612	No Spacer
178	AHTFKVRVY	TVLLMHFFY	1.98	0.65	1.313	3.653	SBV w/ k=1	H
178	AHTFKVRVY	TVLLMHFFY	2.712	1.96	2.336	5.304	SBV w/ k=2	HH
178	AHTFKVRVY	TVLLMHFFY	2.712	2.05	2.378	2.678	SBV w/ k=3	HHC
178	AHTFKVRVY	TVLLMHFFY	2.712	2.94	2.828	3.225	SBV w/ k=4	HHHC
178	AHTFKVRVY	TVLLMHFFY	2.712	2.94	2.828	1.984	SBV w/ k=5	HHNHC
178	AHTFKVRVY	TVLLMHFFY	2.712	2.94	2.828	1.607	SBV w/ k=6	HHHNHC
178	AHTFKVRVY	TVLLMHFFY	1.98	1.65	1.816	5.834	SBV w/ AAY
179	CELLMCRRK	AVSAAGVGP	0.395	0.39	0.395	1.528	No Spacer
179	CELLMCRRK	AVSAAGVGP	1.106	1.04	1.075	2.899	SBV w/ k=1	H
179	CELLMCRRK	AVSAAGVGP	1.684	2.34	2.014	0.878	SBV w/ k=2	HH
179	CELLMCRRK	AVSAAGVGP	1.684	2.3	1.993	0.753	SBV w/ k=3	HHC
179	CELLMCRRK	AVSAAGVGP	1.684	3.82	2.75	0.725	SBV w/ k=4	HHHC
179	CELLMCRRK	AVSAAGVGP	1.684	3.82	2.75	0.685	SBV w/ k=5	HHHHC
179	CELLMCRRK	AVSAAGVGP	1.356	4.25	2.803	0.795	SBV w/ k=6	HEHHHH
179	CELLMCRRK	AVSAAGVGP	0.952	1.91	1.43	1.807	SBV w/ AAY
180	EPMEPEENN	RDRHRRDRR	0.487	0.49	0.487	0.101	No Spacer
180	EPMEPEENN	RDRHRRDRR	0.488	2.26	1.374	0.14	SBV w/ k=1	H
180	EPMEPEENN	RDRHRRDRR	1.623	3.42	2.524	0.14	SBV w/ k=2	HH
180	EPMEPEENN	RDRHRRDRR	1.623	3.42	2.524	0.14	SBV w/ k=3	HHH
180	EPMEPEENN	RDRHRRDRR	1.623	3.97	2.796	0.14	SBV w/ k=4	HHHC
180	EPMEPEENN	RDRHRRDRR	1.623	4.21	2.916	0.14	SBV w/ k=5	HHHHD
180	EPMEPEENN	RDRHRRDRR	1.623	4.46	3.041	0.14	SBV w/ k=6	HHHNHY
180	EPMEPEENN	RDRHRRDRR	0.891	2.6	1.744	1.497	SBV w/ AAY
181	RDRHRRDRR	TVLLMHFFY	0.078	0.08	0.078	3.303	No Spacer
181	RDRHRRDRR	TVLLMHFFY	1.508	0.56	1.033	2.411	SBV w/ k=1	H
181	RDRHRRDRR	TVLLMHFFY	2.24	1.95	2.097	1.771	SBV w/ k=2	HH
181	RDRHRRDRR	TVLLMHFFY	2.24	2.05	2.142	1.645	SBV w/ k=3	HHC
181	RDRHRRDRR	TVLLMHFFY	2.24	3.02	2.631	1.135	SBV w/ k=4	HHAA
181	RDRHRRDRR	TVLLMHFFY	1.617	3.59	2.603	0.653	SBV w/ k=5	NHNHA
181	RDRHRRDRR	TVLLMHFFY	1.617	3.59	2.603	0.375	SBV w/ k=6	NHHNHA
181	RDRHRRDRR	TVLLMHFFY	1.508	1.65	1.58	3.851	SBV w/ AAY
182	VKDSEGRWL	FDARADLAV	-3.474	-3.47	-3.474	2.682	No Spacer
182	VKDSEGRWL	FDARADLAV	-2.379	-0.2	-1.288	0.616	SBV w/ k=1	H
182	VKDSEGRWL	FDARADLAV	-1.647	1.12	-0.264	1.908	SBV w/ k=2	HH
182	VKDSEGRWL	FDARADLAV	-1.647	2.21	0.283	0	SBV w/ k=3	HHC
182	VKDSEGRWL	FDARADLAV	-1.647	3.28	0.816	0.376	SBV w/ k=4	HHHC
182	VKDSEGRWL	FDARADLAV	-1.647	3.28	0.816	0.028	SBV w/ k=5	HHHHC
182	VKDSEGRWL	FDARADLAV	-1.647	3.28	0.816	0.304	SBV w/ k=6	HHHHHC
182	VKDSEGRWL	FDARADLAV	-2.379	1.82	-0.28	3.038	SBV w/ AAY
183	IRDELPAAQ	FDARADLAV	0.097	0.1	0.097	1.035	No Spacer
183	IRDELPAAQ	FDARADLAV	1.192	0.92	1.056	2.435	SBV w/ k=1	H
183	IRDELPAAQ	FDARADLAV	1.924	1.33	1.625	0.765	SBV w/ k=2	HH
183	IRDELPAAQ	FDARADLAV	1.924	1.43	1.677	0.86	SBV w/ k=3	HHC
183	IRDELPAAQ	FDARADLAV	1.924	3.28	2.601	0.622	SBV w/ k=4	HHHC
183	IRDELPAAQ	FDARADLAV	1.77	3.52	2.644	0.277	SBV w/ k=5	AHNHD
183	IRDELPAAQ	FDARADLAV	1.924	3.28	2.601	0.765	SBV w/ k=6	HHHNHC
183	IRDELPAAQ	FDARADLAV	1.192	1.04	1.114	3.013	SBV w/ AAY
184	FDARADLAV	LYNTLKTEV	0.647	0.65	0.647	8.255	No Spacer
184	FDARADLAV	LYNTLKTEV	2.077	1.02	1.547	10.064	SBV w/ k=1	H
184	FDARADLAV	LYNTLKTEV	2.587	1.77	2.177	5.022	SBV w/ k=2	HH
184	FDARADLAV	LYNTLKTEV	2.587	2.01	2.296	2.392	SBV w/ k=3	HHC
184	FDARADLAV	LYNTLKTEV	2.587	3.41	2.996	4.116	SBV w/ k=4	HHHD
184	FDARADLAV	LYNTLKTEV	2.587	3.41	2.996	3.003	SBV w/ k=5	HHNHD
184	FDARADLAV	LYNTLKTEV	2.587	3.41	2.996	2.155	SBV w/ k=6	HHHNHD
184	FDARADLAV	LYNTLKTEV	1.855	1.61	1.734	8.258	SBV w/ AAY
185	LSFGEIVAA	FVAVAVTDE	0.499	0.5	0.499	5.585	No Spacer
185	LSFGEIVAA	FVAVAVTDE	2.151	1.11	1.631	4.402	SBV w/ k=1	H
185	LSFGEIVAA	FVAVAVTDE	2.883	2.15	2.515	4.332	SBV w/ k=2	HH
185	LSFGEIVAA	FVAVAVTDE	2.883	2.03	2.457	2.156	SBV w/ k=3	HHC
185	LSFGEIVAA	FVAVAVTDE	2.883	2.72	2.802	1.422	SBV w/ k=4	HHHC
185	LSFGEIVAA	FVAVAVTDE	2.883	2.72	2.802	0.502	SBV w/ k=5	HHHHC
185	LSFGEIVAA	FVAVAVTDE	2.883	3.16	3.019	0.698	SBV w/ k=6	HHHHHH
185	LSFGEIVAA	FVAVAVTDE	2.151	1.64	1.894	8.384	SBV w/ AAY
186	IRDELPAAQ	AVSAAGVGP	0.635	0.63	0.635	0.795	No Spacer
186	IRDELPAAQ	AVSAAGVGP	1.345	1.46	1.401	1.625	SBV w/ k=1	H
186	IRDELPAAQ	AVSAAGVGP	1.924	1.86	1.894	1.494	SBV w/ k=2	HH
186	IRDELPAAQ	AVSAAGVGP	1.924	1.97	1.946	0.968	SBV w/ k=3	HHC
186	IRDELPAAQ	AVSAAGVGP	1.924	3.82	2.87	1.274	SBV w/ k=4	HHHC
186	IRDELPAAQ	AVSAAGVGP	1.77	4.06	2.913	0.376	SBV w/ k=5	AHNHD
186	IRDELPAAQ	AVSAAGVGP	1.924	3.82	2.87	0.632	SBV w/ k=6	HHHHHC
186	IRDELPAAQ	AVSAAGVGP	1.192	1.57	1.383	2.891	SBV w/ AAY
187	LSFGEIVAA	CELLMCRRK	1.529	1.53	1.529	2.433	No Spacer
187	LSFGEIVAA	CELLMCRRK	1.748	2.14	1.944	1.607	SBV w/ k=1	H
187	LSFGEIVAA	CELLMCRRK	2.883	3.18	3.029	2.054	SBV w/ k=2	HH
187	LSFGEIVAA	CELLMCRRK	2.883	3.49	3.188	1.597	SBV w/ k=3	HHH
187	LSFGEIVAA	CELLMCRRK	2.883	4.18	3.534	0.923	SBV w/ k=4	HHHH
187	LSFGEIVAA	CELLMCRRK	2.26	4.4	3.328	0.115	SBV w/ k=5	NHNHA
187	LSFGEIVAA	CELLMCRRK	2.883	3.83	3.356	0.177	SBV w/ k=6	HHHNAA
187	LSFGEIVAA	CELLMCRRK	2.151	2.67	2.408	4.678	SBV w/ AAY
188	LSFGEIVAA	VKDSEGRWL	0.903	0.9	0.903	3.736	No Spacer
188	LSFGEIVAA	VKDSEGRWL	1.748	1.51	1.631	1.272	SBV w/ k=1	H
188	LSFGEIVAA	VKDSEGRWL	2.883	2.55	2.716	2.155	SBV w/ k=2	HH
188	LSFGEIVAA	VKDSEGRWL	2.883	2.87	2.875	2.841	SBV w/ k=3	HHH
188	LSFGEIVAA	VKDSEGRWL	2.883	3.56	3.221	1.089	SBV w/ k=4	HHHH
188	LSFGEIVAA	VKDSEGRWL	2.883	3.37	3.124	1.243	SBV w/ k=5	HHHHD
188	LSFGEIVAA	VKDSEGRWL	2.883	3.37	3.124	1.501	SBV w/ k=6	HHHHHD
188	LSFGEIVAA	VKDSEGRWL	2.151	2.04	2.095	5.433	SBV w/ AAY
189	AVSAAGVGP	LYNTLKTEV	-4.842	-4.84	-4.842	4.188	No Spacer
189	AVSAAGVGP	LYNTLKTEV	-3.412	-4.85	-4.131	3.767	SBV w/ k=1	H
189	AVSAAGVGP	LYNTLKTEV	-2.902	-1.11	-2.007	3.862	SBV w/ k=2	HH
189	AVSAAGVGP	LYNTLKTEV	-2.902	1.89	-0.506	2.413	SBV w/ k=3	HHD
189	AVSAAGVGP	LYNTLKTEV	-2.902	3.41	0.252	1.797	SBV w/ k=4	HHHD
189	AVSAAGVGP	LYNTLKTEV	-2.902	3.41	0.252	0.735	SBV w/ k=5	HHNHD
189	AVSAAGVGP	LYNTLKTEV	-2.902	3.41	0.252	2.004	SBV w/ k=6	HHHHHD
189	AVSAAGVGP	LYNTLKTEV	-3.635	1.26	-1.188	6.335	SBV w/ AAY
190	EPMEPEENN	LYNTLKTEV	-0.316	-0.32	-0.316	4.011	No Spacer
190	EPMEPEENN	LYNTLKTEV	1.114	1.46	1.286	3.627	SBV w/ k=1	H
190	EPMEPEENN	LYNTLKTEV	1.623	2.62	2.122	5.087	SBV w/ k=2	HH
190	EPMEPEENN	LYNTLKTEV	1.623	2.43	2.025	3.164	SBV w/ k=3	HHD
190	EPMEPEENN	LYNTLKTEV	1.623	3.41	2.515	2.144	SBV w/ k=4	HHHD
190	EPMEPEENN	LYNTLKTEV	1.623	3.41	2.515	0.735	SBV w/ k=5	HHNHD
190	EPMEPEENN	LYNTLKTEV	1.623	3.41	2.515	0.735	SBV w/ k=6	HHHNHD
190	EPMEPEENN	LYNTLKTEV	0.891	1.79	1.343	7.356	SBV w/ AAY
191	TVLLMHFFY	FDARADLAV	1.785	1.78	1.785	0.778	No Spacer
191	TVLLMHFFY	FDARADLAV	2.879	0.21	1.546	0.582	SBV w/ k=1	H
191	TVLLMHFFY	FDARADLAV	3.611	1.94	2.776	0.202	SBV w/ k=2	HH
191	TVLLMHFFY	FDARADLAV	3.611	2.38	2.996	0.141	SBV w/ k=3	HHC
191	TVLLMHFFY	FDARADLAV	3.611	3.28	3.445	0.341	SBV w/ k=4	HHHC
191	TVLLMHFFY	FDARADLAV	3.611	3.28	3.445	0.274	SBV w/ k=5	HHNHC
191	TVLLMHFFY	FDARADLAV	3.611	3.28	3.445	0.474	SBV w/ k=6	HHHNHC
191	TVLLMHFFY	FDARADLAV	2.879	1.99	2.433	2.987	SBV w/ AAY
192	VKDSEGRWL	FVAVAVTDE	-4.031	-4.03	-4.031	2.03	No Spacer
192	VKDSEGRWL	FVAVAVTDE	-2.379	-0.75	-1.567	3.314	SBV w/ k=1	H
192	VKDSEGRWL	FVAVAVTDE	-1.647	0.56	-0.542	3.282	SBV w/ k=2	HH
192	VKDSEGRWL	FVAVAVTDE	-1.647	2.09	0.222	2.372	SBV w/ k=3	HHH
192	VKDSEGRWL	FVAVAVTDE	-1.647	3.16	0.754	0.488	SBV w/ k=4	HHHH
192	VKDSEGRWL	FVAVAVTDE	-1.647	2.72	0.537	1.511	SBV w/ k=5	HHHHC
192	VKDSEGRWL	FVAVAVTDE	-1.647	3.16	0.754	0.426	SBV w/ k=6	HHHHHH
192	VKDSEGRWL	FVAVAVTDE	-2.379	1.26	-0.558	7.62	SBV w/ AAY
193	IDFVDALKT	FDARADLAV	-0.504	-0.5	-0.504	2.707	No Spacer
193	IDFVDALKT	FDARADLAV	0.591	0.54	0.568	1.583	SBV w/ k=1	H
193	IDFVDALKT	FDARADLAV	1.323	1.06	1.19	0.94	SBV w/ k=2	HH
193	IDFVDALKT	FDARADLAV	1.323	1.9	1.61	0.803	SBV w/ k=3	HHC
193	IDFVDALKT	FDARADLAV	1.323	3.28	2.301	1.857	SBV w/ k=4	HHHC
193	IDFVDALKT	FDARADLAV	1.323	3.28	2.301	0.509	SBV w/ k=5	HHNHC
193	IDFVDALKT	FDARADLAV	0.995	3.71	2.354	0.747	SBV w/ k=6	HEHHHH
193	IDFVDALKT	FDARADLAV	0.591	1.5	1.047	2.118	SBV w/ AAY
194	RDRHRRDRR	FVAVAVTDE	-0.144	-0.14	-0.144	1.734	No Spacer
194	RDRHRRDRR	FVAVAVTDE	1.508	0.34	0.922	0.536	SBV w/ k=1	H
194	RDRHRRDRR	FVAVAVTDE	2.24	1.73	1.986	1.524	SBV w/ k=2	HH
194	RDRHRRDRR	FVAVAVTDE	2.24	1.82	2.031	0.804	SBV w/ k=3	HHC
194	RDRHRRDRR	FVAVAVTDE	2.24	2.72	2.481	0.491	SBV w/ k=4	HHHC
194	RDRHRRDRR	FVAVAVTDE	2.24	3.16	2.698	0.842	SBV w/ k=5	HHHHH
194	RDRHRRDRR	FVAVAVTDE	2.24	2.72	2.481	0.695	SBV w/ k=6	HHHNHC
194	RDRHRRDRR	FVAVAVTDE	1.508	1.43	1.469	4.105	SBV w/ AAY
195	FCEDVPSGK	IRDELPAAQ	-3.156	-3.16	-3.156	2.985	No Spacer
195	FCEDVPSGK	IRDELPAAQ	-1.803	-5.5	-3.651	2.77	SBV w/ k=1	H
195	FCEDVPSGK	IRDELPAAQ	-0.89	-1.15	-1.022	1.362	SBV w/ k=2	HH
195	FCEDVPSGK	IRDELPAAQ	-0.89	1.56	0.337	2.965	SBV w/ k=3	HHD
195	FCEDVPSGK	IRDELPAAQ	-0.89	3.08	1.095	1.265	SBV w/ k=4	HHHD
195	FCEDVPSGK	IRDELPAAQ	-0.89	3.08	1.095	1.596	SBV w/ k=5	HHNHD
195	FCEDVPSGK	IRDELPAAQ	-0.89	3.08	1.095	1.194	SBV w/ k=6	HHHNHD
195	FCEDVPSGK	IRDELPAAQ	-1.622	0.93	-0.346	6.222	SBV w/ AAY
196	LYNTLKTEV	EPMEPEENN	-0.203	-0.2	-0.203	0.851	No Spacer
196	LYNTLKTEV	EPMEPEENN	1.449	0.09	0.768	0.626	SBV w/ k=1	H
196	LYNTLKTEV	EPMEPEENN	1.777	1.04	1.407	0.236	SBV w/ k=2	HH
196	LYNTLKTEV	EPMEPEENN	1.777	2.4	2.088	0.236	SBV w/ k=3	HHH
196	LYNTLKTEV	EPMEPEENN	1.777	3.77	2.773	0.236	SBV w/ k=4	HHHA
196	LYNTLKTEV	EPMEPEENN	1.777	3.15	2.461	0.236	SBV w/ k=5	HHSHL
196	LYNTLKTEV	EPMEPEENN	1.777	3.13	2.451	0.236	SBV w/ k=6	HHHHHC
196	LYNTLKTEV	EPMEPEENN	1.045	1.57	1.308	2.126	SBV w/ AAY
197	VKDSEGRWL	AHTFKVRVY	-1.801	-1.8	-1.801	2.071	No Spacer
197	VKDSEGRWL	AHTFKVRVY	-2.225	1.47	-0.375	4.114	SBV w/ k=1	H
197	VKDSEGRWL	AHTFKVRVY	-1.647	2.79	0.572	2.328	SBV w/ k=2	HH
197	VKDSEGRWL	AHTFKVRVY	-1.647	4.13	1.24	1.85	SBV w/ k=3	HHD
197	VKDSEGRWL	AHTFKVRVY	-1.647	5.19	1.772	0.934	SBV w/ k=4	HHHD
197	VKDSEGRWL	AHTFKVRVY	-1.647	5.19	1.772	0.662	SBV w/ k=5	HHHHD
197	VKDSEGRWL	AHTFKVRVY	-1.647	5.19	1.772	0.858	SBV w/ k=6	HHHHHD
197	VKDSEGRWL	AHTFKVRVY	-2.379	3.49	0.557	6.879	SBV w/ AAY
198	LALRIIRLL	LYNTLKTEV	0.709	0.71	0.709	15.308	No Spacer
198	LALRIIRLL	LYNTLKTEV	2.139	0.86	1.499	12.382	SBV w/ k=1	H
198	LALRIIRLL	LYNTLKTEV	2.648	2.01	2.329	12.404	SBV w/ k=2	HH
198	LALRIIRLL	LYNTLKTEV	2.648	2.1	2.375	8.994	SBV w/ k=3	HHC
198	LALRIIRLL	LYNTLKTEV	2.648	3.41	3.027	5.828	SBV w/ k=4	HHHD
198	LALRIIRLL	LYNTLKTEV	2.648	3.41	3.027	6.886	SBV w/ k=5	HHNHD
198	LALRIIRLL	LYNTLKTEV	2.648	3.41	3.027	6.761	SBV w/ k=6	HHHNHD
198	LALRIIRLL	LYNTLKTEV	1.916	1.71	1.812	16.221	SBV w/ AAY
199	AHTFKVRVY	FDARADLAV	0.885	0.89	0.885	3.378	No Spacer
199	AHTFKVRVY	FDARADLAV	1.98	0.98	1.481	3.055	SBV w/ k=1	H
199	AHTFKVRVY	FDARADLAV	2.712	2.3	2.504	2.257	SBV w/ k=2	HH
199	AHTFKVRVY	FDARADLAV	2.712	2.38	2.546	1.829	SBV w/ k=3	HHC
199	AHTFKVRVY	FDARADLAV	2.712	3.28	2.995	1.355	SBV w/ k=4	HHHC
199	AHTFKVRVY	FDARADLAV	2.712	3.28	2.995	2.387	SBV w/ k=5	HHHHC
199	AHTFKVRVY	FDARADLAV	2.712	3.28	2.995	1.789	SBV w/ k=6	HHHNHC
199	AHTFKVRVY	FDARADLAV	1.98	1.99	1.983	3.997	SBV w/ AAY
200	EPMEPEENN	AHTFKVRVY	1.47	1.47	1.47	1.863	No Spacer
200	EPMEPEENN	AHTFKVRVY	1.045	3.24	2.144	2.195	SBV w/ k=1	H
200	EPMEPEENN	AHTFKVRVY	1.623	4.41	3.015	1.023	SBV w/ k=2	HH
200	EPMEPEENN	AHTFKVRVY	1.623	4.21	2.918	0.662	SBV w/ k=3	HHD
200	EPMEPEENN	AHTFKVRVY	1.623	5.19	3.408	0.662	SBV w/ k=4	HHHD
200	EPMEPEENN	AHTFKVRVY	1.623	5.19	3.408	0.662	SBV w/ k=5	HHHHD
200	EPMEPEENN	AHTFKVRVY	1.623	5.19	3.408	0.662	SBV w/ k=6	HHHHHD
200	EPMEPEENN	AHTFKVRVY	0.891	3.58	2.235	4.831	SBV w/ AAY
201	IDFVDALKT	AVSAAGVGP	0.034	0.03	0.034	3.021	No Spacer
201	IDFVDALKT	AVSAAGVGP	0.744	1.08	0.913	3.524	SBV w/ k=1	H
201	IDFVDALKT	AVSAAGVGP	1.323	1.6	1.459	2.209	SBV w/ k=2	HH
201	IDFVDALKT	AVSAAGVGP	1.323	2.43	1.879	2.532	SBV w/ k=3	HHC
201	IDFVDALKT	AVSAAGVGP	1.323	3.82	2.569	0.827	SBV w/ k=4	HHHC
201	IDFVDALKT	AVSAAGVGP	1.323	3.82	2.569	0.781	SBV w/ k=5	HHNHC
201	IDFVDALKT	AVSAAGVGP	0.995	4.25	2.622	0.727	SBV w/ k=6	HEHHHH
201	IDFVDALKT	AVSAAGVGP	0.591	2.04	1.316	4.217	SBV w/ AAY
202	FVAVAVTDE	LSFGEIVAA	-2.276	-2.28	-2.276	2.162	No Spacer
202	FVAVAVTDE	LSFGEIVAA	-0.491	0.06	-0.216	3.529	SBV w/ k=1	H
202	FVAVAVTDE	LSFGEIVAA	0.018	0.69	0.352	2.115	SBV w/ k=2	HH
202	FVAVAVTDE	LSFGEIVAA	0.018	1.43	0.724	1.636	SBV w/ k=3	HHC
202	FVAVAVTDE	LSFGEIVAA	0.018	2.81	1.415	2.878	SBV w/ k=4	HHHC
202	FVAVAVTDE	LSFGEIVAA	0.018	2.81	1.415	1.362	SBV w/ k=5	HHHHC
202	FVAVAVTDE	LSFGEIVAA	0.018	2.81	1.415	2.158	SBV w/ k=6	HHHNHC
202	FVAVAVTDE	LSFGEIVAA	-0.714	1.04	0.161	3.879	SBV w/ AAY
203	LALRIIRLL	RDRHRRDRR	1.512	1.51	1.512	6.327	No Spacer
203	LALRIIRLL	RDRHRRDRR	1.513	1.66	1.588	4.815	SBV w/ k=1	H
203	LALRIIRLL	RDRHRRDRR	2.648	2.81	2.731	4.587	SBV w/ k=2	HH
203	LALRIIRLL	RDRHRRDRR	2.648	2.9	2.776	3.789	SBV w/ k=3	HHC
203	LALRIIRLL	RDRHRRDRR	2.648	4.21	3.429	3.588	SBV w/ k=4	HHHD
203	LALRIIRLL	RDRHRRDRR	2.648	4.21	3.429	3.789	SBV w/ k=5	HHNHD
203	LALRIIRLL	RDRHRRDRR	2.648	4.21	3.429	3.588	SBV w/ k=6	HHHNHD
203	LALRIIRLL	RDRHRRDRR	1.916	2.51	2.213	7.875	SBV w/ AAY
204	LYNTLKTEV	FDARADLAV	-0.049	-0.05	-0.049	1.141	No Spacer
204	LYNTLKTEV	FDARADLAV	1.045	0.24	0.643	0.826	SBV w/ k=1	H
204	LYNTLKTEV	FDARADLAV	1.777	1.19	1.484	1.185	SBV w/ k=2	HH
204	LYNTLKTEV	FDARADLAV	1.777	2.12	1.948	0.586	SBV w/ k=3	HHC
204	LYNTLKTEV	FDARADLAV	1.777	3.28	2.528	0.236	SBV w/ k=4	HHHC
204	LYNTLKTEV	FDARADLAV	1.777	3.28	2.528	1.088	SBV w/ k=5	HHHHC
204	LYNTLKTEV	FDARADLAV	1.777	3.28	2.528	0.236	SBV w/ k=6	HHHHHC
204	LYNTLKTEV	FDARADLAV	1.045	1.73	1.385	3.946	SBV w/ AAY
205	IDFVDALKT	IRDELPAAQ	-0.944	-0.94	-0.944	5.865	No Spacer
205	IDFVDALKT	IRDELPAAQ	0.409	0.1	0.257	1.506	SBV w/ k=1	H
205	IDFVDALKT	IRDELPAAQ	1.323	0.62	0.97	2.55	SBV w/ k=2	HH
205	IDFVDALKT	IRDELPAAQ	1.323	1.7	1.51	2.403	SBV w/ k=3	HHD
205	IDFVDALKT	IRDELPAAQ	1.323	3.08	2.201	3.501	SBV w/ k=4	HHHD
205	IDFVDALKT	IRDELPAAQ	1.323	3.08	2.201	1.549	SBV w/ k=5	HHNHD
205	IDFVDALKT	IRDELPAAQ	1.323	3.08	2.201	1.785	SBV w/ k=6	HHHNHD
205	IDFVDALKT	IRDELPAAQ	0.591	1.06	0.827	4.29	SBV w/ AAY
206	IDFVDALKT	AHTFKVRVY	1.169	1.17	1.169	3.254	No Spacer
206	IDFVDALKT	AHTFKVRVY	0.744	2.22	1.481	4.66	SBV w/ k=1	H
206	IDFVDALKT	AHTFKVRVY	1.323	2.73	2.027	2.504	SBV w/ k=2	HH
206	IDFVDALKT	AHTFKVRVY	1.323	3.81	2.566	1.854	SBV w/ k=3	HHD
206	IDFVDALKT	AHTFKVRVY	1.323	5.19	3.257	1.479	SBV w/ k=4	HHHD
206	IDFVDALKT	AHTFKVRVY	1.323	5.19	3.257	1.171	SBV w/ k=5	HHNHD
206	IDFVDALKT	AHTFKVRVY	0.995	5.39	3.19	1.456	SBV w/ k=6	HEHHHH
206	IDFVDALKT	AHTFKVRVY	0.591	3.18	1.883	5.245	SBV w/ AAY
207	FCEDVPSGK	FVAVAVTDE	-3.274	-3.27	-3.274	3.88	No Spacer
207	FCEDVPSGK	FVAVAVTDE	-1.622	-5.62	-3.619	1.528	SBV w/ k=1	H
207	FCEDVPSGK	FVAVAVTDE	-0.89	-1.27	-1.08	1.485	SBV w/ k=2	HH
207	FCEDVPSGK	FVAVAVTDE	-0.89	1.21	0.159	1.648	SBV w/ k=3	HHC
207	FCEDVPSGK	FVAVAVTDE	-0.89	3.16	1.133	0.489	SBV w/ k=4	HHHH
207	FCEDVPSGK	FVAVAVTDE	-0.89	3.16	1.133	0.82	SBV w/ k=5	HHNHH
207	FCEDVPSGK	FVAVAVTDE	-0.89	3.16	1.133	0.499	SBV w/ k=6	HHHHHH
207	FCEDVPSGK	FVAVAVTDE	-1.622	0.81	-0.404	5.726	SBV w/ AAY
208	LYNTLKTEV	EPMEPEENN	-0.203	-0.2	-0.203	0.851	No Spacer
208	LYNTLKTEV	EPMEPEENN	1.449	0.09	0.768	0.626	SBV w/ k=1	H
208	LYNTLKTEV	EPMEPEENN	1.777	1.04	1.407	0.236	SBV w/ k=2	HH
208	LYNTLKTEV	EPMEPEENN	1.777	2.4	2.088	0.236	SBV w/ k=3	HHH
208	LYNTLKTEV	EPMEPEENN	1.777	3.77	2.773	0.236	SBV w/ k=4	HHHA
208	LYNTLKTEV	EPMEPEENN	1.777	3.15	2.461	0.236	SBV w/ k=5	HHSHL
208	LYNTLKTEV	EPMEPEENN	1.777	3.13	2.451	0.236	SBV w/ k=6	HHHHHC
208	LYNTLKTEV	EPMEPEENN	1.045	1.57	1.308	2.126	SBV w/ AAY
209	IDFVDALKT	AHTFKVRVY	1.169	1.17	1.169	3.254	No Spacer
209	IDFVDALKT	AHTFKVRVY	0.744	2.22	1.481	4.66	SBV w/ k=1	H
209	IDFVDALKT	AHTFKVRVY	1.323	2.73	2.027	2.504	SBV w/ k=2	HH
209	IDFVDALKT	AHTFKVRVY	1.323	3.81	2.566	1.854	SBV w/ k=3	HHD
209	IDFVDALKT	AHTFKVRVY	1.323	5.19	3.257	1.479	SBV w/ k=4	HHHD
209	IDFVDALKT	AHTFKVRVY	1.323	5.19	3.257	1.171	SBV w/ k=5	HHNHD
209	IDFVDALKT	AHTFKVRVY	0.995	5.39	3.19	1.456	SBV w/ k=6	HEHHHH
209	IDFVDALKT	AHTFKVRVY	0.591	3.18	1.883	5.245	SBV w/ AAY
210	EPMEPEENN	VKDSEGRWL	-0.357	-0.36	-0.357	0.628	No Spacer
210	EPMEPEENN	VKDSEGRWL	0.488	1.42	0.953	0.191	SBV w/ k=1	H
210	EPMEPEENN	VKDSEGRWL	1.623	2.58	2.102	0.554	SBV w/ k=2	HH
210	EPMEPEENN	VKDSEGRWL	1.623	2.58	2.102	0	SBV w/ k=3	HHH
210	EPMEPEENN	VKDSEGRWL	1.623	3.56	2.591	0	SBV w/ k=4	HHHH
210	EPMEPEENN	VKDSEGRWL	1.623	3.56	2.591	0	SBV w/ k=5	HHHHH
210	EPMEPEENN	VKDSEGRWL	1.623	3.62	2.62	0	SBV w/ k=6	HHHHHY
210	EPMEPEENN	VKDSEGRWL	0.891	1.75	1.322	1.855	SBV w/ AAY
211	IDFVDALKT	RDRHRRDRR	0.186	0.19	0.186	2.27	No Spacer
211	IDFVDALKT	RDRHRRDRR	0.187	1.23	0.711	1.877	SBV w/ k=1	H
211	IDFVDALKT	RDRHRRDRR	1.323	1.75	1.535	1.556	SBV w/ k=2	HH
211	IDFVDALKT	RDRHRRDRR	1.323	2.59	1.955	0.703	SBV w/ k=3	HHC
211	IDFVDALKT	RDRHRRDRR	1.323	4.46	2.891	1.545	SBV w/ k=4	HHHY
211	IDFVDALKT	RDRHRRDRR	1.323	3.97	2.646	0.649	SBV w/ k=5	HHNHC
211	IDFVDALKT	RDRHRRDRR	0.995	4.4	2.699	1.06	SBV w/ k=6	HEHHHH
211	IDFVDALKT	RDRHRRDRR	0.591	2.19	1.392	1.035	SBV w/ AAY
212	AHTFKVRVY	VKDSEGRWL	0.731	0.73	0.731	2.547	No Spacer
212	AHTFKVRVY	VKDSEGRWL	1.576	0.83	1.202	2.57	SBV w/ k=1	H
212	AHTFKVRVY	VKDSEGRWL	2.712	2.14	2.427	3.632	SBV w/ k=2	HH
212	AHTFKVRVY	VKDSEGRWL	2.712	2.47	2.589	2.462	SBV w/ k=3	HHD
212	AHTFKVRVY	VKDSEGRWL	2.712	3.37	3.038	3.658	SBV w/ k=4	HHHD
212	AHTFKVRVY	VKDSEGRWL	2.712	3.37	3.038	1.993	SBV w/ k=5	HHHHD
212	AHTFKVRVY	VKDSEGRWL	2.712	3.37	3.038	1.324	SBV w/ k=6	HHHNHD
212	AHTFKVRVY	VKDSEGRWL	1.98	1.83	1.906	4.44	SBV w/ AAY
213	FCEDVPSGK	LSFGEIVAA	-3.184	-3.18	-3.184	3.499	No Spacer
213	FCEDVPSGK	LSFGEIVAA	-1.399	-5.53	-3.463	2.248	SBV w/ k=1	H
213	FCEDVPSGK	LSFGEIVAA	-0.89	-1.18	-1.036	0.71	SBV w/ k=2	HH
213	FCEDVPSGK	LSFGEIVAA	-0.89	1.3	0.203	3.224	SBV w/ k=3	HHC
213	FCEDVPSGK	LSFGEIVAA	-0.89	2.81	0.961	0.549	SBV w/ k=4	HHHC
213	FCEDVPSGK	LSFGEIVAA	-0.89	2.81	0.961	1.352	SBV w/ k=5	HHNHC
213	FCEDVPSGK	LSFGEIVAA	-0.89	2.81	0.961	0.55	SBV w/ k=6	HHHHHC
213	FCEDVPSGK	LSFGEIVAA	-1.622	0.9	-0.359	6.421	SBV w/ AAY
214	IRDELPAAQ	VKDSEGRWL	-0.056	-0.06	-0.056	1.449	No Spacer
214	IRDELPAAQ	VKDSEGRWL	0.788	0.77	0.777	2.331	SBV w/ k=1	H
214	IRDELPAAQ	VKDSEGRWL	1.924	1.17	1.548	1.615	SBV w/ k=2	HH
214	IRDELPAAQ	VKDSEGRWL	1.924	1.52	1.721	1.075	SBV w/ k=3	HHD
214	IRDELPAAQ	VKDSEGRWL	1.924	3.37	2.644	1.012	SBV w/ k=4	HHHD
214	IRDELPAAQ	VKDSEGRWL	1.77	3.37	2.568	1.403	SBV w/ k=5	AHNHD
214	IRDELPAAQ	VKDSEGRWL	1.924	3.56	2.741	0.763	SBV w/ k=6	HHHHHH
214	IRDELPAAQ	VKDSEGRWL	1.192	0.88	1.038	3.161	SBV w/ AAY
215	LSFGEIVAA	LALRIIRLL	1.278	1.28	1.278	11.262	No Spacer
215	LSFGEIVAA	LALRIIRLL	2.374	1.89	2.132	9.329	SBV w/ k=1	H
215	LSFGEIVAA	LALRIIRLL	2.883	2.93	2.904	9.098	SBV w/ k=2	HH
215	LSFGEIVAA	LALRIIRLL	2.883	3.05	2.966	6.174	SBV w/ k=3	HHD
215	LSFGEIVAA	LALRIIRLL	2.883	3.74	3.312	6.476	SBV w/ k=4	HHHD
215	LSFGEIVAA	LALRIIRLL	2.883	3.74	3.312	5.478	SBV w/ k=5	HHHHD
215	LSFGEIVAA	LALRIIRLL	2.883	3.74	3.312	5.596	SBV w/ k=6	HHHNHD
215	LSFGEIVAA	LALRIIRLL	2.151	2.42	2.283	11.796	SBV w/ AAY
216	FVAVAVTDE	LSFGEIVAA	-2.276	-2.28	-2.276	2.162	No Spacer
216	FVAVAVTDE	LSFGEIVAA	-0.491	0.06	-0.216	3.529	SBV w/ k=1	H
216	FVAVAVTDE	LSFGEIVAA	0.018	0.69	0.352	2.115	SBV w/ k=2	HH
216	FVAVAVTDE	LSFGEIVAA	0.018	1.43	0.724	1.636	SBV w/ k=3	HHC
216	FVAVAVTDE	LSFGEIVAA	0.018	2.81	1.415	2.878	SBV w/ k=4	HHHC
216	FVAVAVTDE	LSFGEIVAA	0.018	2.81	1.415	1.362	SBV w/ k=5	HHHHC
216	FVAVAVTDE	LSFGEIVAA	0.018	2.81	1.415	2.158	SBV w/ k=6	HHHNHC
216	FVAVAVTDE	LSFGEIVAA	-0.714	1.04	0.161	3.879	SBV w/ AAY
217	RDRHRRDRR	LYNTLKTEV	0.3	0.3	0.3	3.519	No Spacer
217	RDRHRRDRR	LYNTLKTEV	1.73	0.78	1.255	2.849	SBV w/ k=1	H
217	RDRHRRDRR	LYNTLKTEV	2.24	2.18	2.208	5.395	SBV w/ k=2	HH
217	RDRHRRDRR	LYNTLKTEV	2.24	2.51	2.373	2.208	SBV w/ k=3	HHD
217	RDRHRRDRR	LYNTLKTEV	2.24	3.41	2.823	1.354	SBV w/ k=4	HHHD
217	RDRHRRDRR	LYNTLKTEV	2.24	3.41	2.823	1.994	SBV w/ k=5	HHHHD
217	RDRHRRDRR	LYNTLKTEV	2.24	3.41	2.823	1.473	SBV w/ k=6	HHHNHD
217	RDRHRRDRR	LYNTLKTEV	1.508	1.87	1.69	5.916	SBV w/ AAY
218	FVAVAVTDE	IDFVDALKT	-1.691	-1.69	-1.691	6.878	No Spacer
218	FVAVAVTDE	IDFVDALKT	-0.895	0.64	-0.126	5.136	SBV w/ k=1	H
218	FVAVAVTDE	IDFVDALKT	0.018	1.27	0.645	3.75	SBV w/ k=2	HH
218	FVAVAVTDE	IDFVDALKT	0.018	2.01	1.016	3.279	SBV w/ k=3	HHC
218	FVAVAVTDE	IDFVDALKT	0.018	3.4	1.707	4.716	SBV w/ k=4	HHHC
218	FVAVAVTDE	IDFVDALKT	0.018	3.4	1.707	3.731	SBV w/ k=5	HHHHC
218	FVAVAVTDE	IDFVDALKT	0.018	3.4	1.707	3.73	SBV w/ k=6	HHHNHC
218	FVAVAVTDE	IDFVDALKT	-0.714	1.62	0.453	5.826	SBV w/ AAY
219	RDRHRRDRR	LSFGEIVAA	-0.055	-0.05	-0.055	2.896	No Spacer
219	RDRHRRDRR	LSFGEIVAA	1.73	0.43	1.078	1.805	SBV w/ k=1	H
219	RDRHRRDRR	LSFGEIVAA	2.24	1.82	2.031	2.573	SBV w/ k=2	HH
219	RDRHRRDRR	LSFGEIVAA	2.24	1.91	2.076	1.729	SBV w/ k=3	HHC
219	RDRHRRDRR	LSFGEIVAA	2.24	2.81	2.525	1.091	SBV w/ k=4	HHHC
219	RDRHRRDRR	LSFGEIVAA	2.24	2.81	2.525	1.192	SBV w/ k=5	HHHHC
219	RDRHRRDRR	LSFGEIVAA	2.24	2.81	2.525	0.92	SBV w/ k=6	HHHNHC
219	RDRHRRDRR	LSFGEIVAA	1.508	1.52	1.513	3.768	SBV w/ AAY
220	VKDSEGRWL	FDARADLAV	-3.474	-3.47	-3.474	2.682	No Spacer
220	VKDSEGRWL	FDARADLAV	-2.379	-0.2	-1.288	0.616	SBV w/ k=1	H
220	VKDSEGRWL	FDARADLAV	-1.647	1.12	-0.264	1.908	SBV w/ k=2	HH
220	VKDSEGRWL	FDARADLAV	-1.647	2.21	0.283	0	SBV w/ k=3	HHC
220	VKDSEGRWL	FDARADLAV	-1.647	3.28	0.816	0.376	SBV w/ k=4	HHHC
220	VKDSEGRWL	FDARADLAV	-1.647	3.28	0.816	0.028	SBV w/ k=5	HHHHC
220	VKDSEGRWL	FDARADLAV	-1.647	3.28	0.816	0.304	SBV w/ k=6	HHHHHC
220	VKDSEGRWL	FDARADLAV	-2.379	1.82	-0.28	3.038	SBV w/ AAY
221	EPMEPEENN	LYNTLKTEV	-0.316	-0.32	-0.316	4.011	No Spacer
221	EPMEPEENN	LYNTLKTEV	1.114	1.46	1.286	3.627	SBV w/ k=1	H
221	EPMEPEENN	LYNTLKTEV	1.623	2.62	2.122	5.087	SBV w/ k=2	HH
221	EPMEPEENN	LYNTLKTEV	1.623	2.43	2.025	3.164	SBV w/ k=3	HHD
221	EPMEPEENN	LYNTLKTEV	1.623	3.41	2.515	2.144	SBV w/ k=4	HHHD
221	EPMEPEENN	LYNTLKTEV	1.623	3.41	2.515	0.735	SBV w/ k=5	HHNHD
221	EPMEPEENN	LYNTLKTEV	1.623	3.41	2.515	0.735	SBV w/ k=6	HHHNHD
221	EPMEPEENN	LYNTLKTEV	0.891	1.79	1.343	7.356	SBV w/ AAY
222	TVLLMHFFY	VKDSEGRWL	1.631	1.63	1.631	3.732	No Spacer
222	TVLLMHFFY	VKDSEGRWL	2.476	0.06	1.268	3.075	SBV w/ k=1	H
222	TVLLMHFFY	VKDSEGRWL	3.611	1.79	2.699	1.774	SBV w/ k=2	HH
222	TVLLMHFFY	VKDSEGRWL	3.611	2.66	3.136	0.152	SBV w/ k=3	HHH
222	TVLLMHFFY	VKDSEGRWL	3.611	3.56	3.585	0.566	SBV w/ k=4	HHHH
222	TVLLMHFFY	VKDSEGRWL	3.611	3.62	3.614	0.141	SBV w/ k=5	HHHHY
222	TVLLMHFFY	VKDSEGRWL	3.611	3.62	3.614	0.141	SBV w/ k=6	HHHHHY
222	TVLLMHFFY	VKDSEGRWL	2.879	1.83	2.356	2.508	SBV w/ AAY
223	FVAVAVTDE	FCEDVPSGK	-2.365	-2.37	-2.365	1.292	No Spacer
223	FVAVAVTDE	FCEDVPSGK	-0.714	-0.03	-0.372	1.355	SBV w/ k=1	H
223	FVAVAVTDE	FCEDVPSGK	-0.56	0.81	0.124	0.698	SBV w/ k=2	HA
223	FVAVAVTDE	FCEDVPSGK	0.018	1.34	0.679	1.305	SBV w/ k=3	HHC
223	FVAVAVTDE	FCEDVPSGK	0.018	3.37	1.692	0.839	SBV w/ k=4	HHHA
223	FVAVAVTDE	FCEDVPSGK	0.018	2.8	1.409	0.755	SBV w/ k=5	HHNAA
223	FVAVAVTDE	FCEDVPSGK	-0.31	3.16	1.423	1.442	SBV w/ k=6	HEHNHH
223	FVAVAVTDE	FCEDVPSGK	-0.714	0.95	0.116	2.123	SBV w/ AAY
224	LALRIIRLL	FDARADLAV	0.822	0.82	0.822	8.396	No Spacer
224	LALRIIRLL	FDARADLAV	1.917	0.97	1.444	5.079	SBV w/ k=1	H
224	LALRIIRLL	FDARADLAV	2.648	2.12	2.386	5.476	SBV w/ k=2	HH
224	LALRIIRLL	FDARADLAV	2.648	2.21	2.431	3.653	SBV w/ k=3	HHC
224	LALRIIRLL	FDARADLAV	2.648	3.28	2.964	3.907	SBV w/ k=4	HHHC
224	LALRIIRLL	FDARADLAV	2.648	3.28	2.964	3.757	SBV w/ k=5	HHNHC
224	LALRIIRLL	FDARADLAV	2.648	3.28	2.964	3.556	SBV w/ k=6	HHHNHC
224	LALRIIRLL	FDARADLAV	1.916	1.82	1.868	8.885	SBV w/ AAY
225	LYNTLKTEV	IDFVDALKT	0.068	0.07	0.068	5.126	No Spacer
225	LYNTLKTEV	IDFVDALKT	0.864	0.36	0.611	4.331	SBV w/ k=1	H
225	LYNTLKTEV	IDFVDALKT	1.777	1.31	1.542	5.444	SBV w/ k=2	HH
225	LYNTLKTEV	IDFVDALKT	1.777	2.24	2.007	3.693	SBV w/ k=3	HHC
225	LYNTLKTEV	IDFVDALKT	1.777	3.4	2.586	2.791	SBV w/ k=4	HHHC
225	LYNTLKTEV	IDFVDALKT	1.777	3.4	2.586	3.213	SBV w/ k=5	HHHHC
225	LYNTLKTEV	IDFVDALKT	1.777	3.4	2.586	2.791	SBV w/ k=6	HHHHHC
225	LYNTLKTEV	IDFVDALKT	1.045	1.84	1.444	7.906	SBV w/ AAY
226	VKDSEGRWL	IDFVDALKT	-3.357	-3.36	-3.357	7.002	No Spacer
226	VKDSEGRWL	IDFVDALKT	-2.561	-0.08	-1.321	3.966	SBV w/ k=1	H
226	VKDSEGRWL	IDFVDALKT	-1.647	1.24	-0.205	4.01	SBV w/ k=2	HH
226	VKDSEGRWL	IDFVDALKT	-1.647	2.33	0.342	5.066	SBV w/ k=3	HHC
226	VKDSEGRWL	IDFVDALKT	-1.647	3.4	0.874	3.095	SBV w/ k=4	HHHC
226	VKDSEGRWL	IDFVDALKT	-1.647	3.4	0.874	2.555	SBV w/ k=5	HHHHC
226	VKDSEGRWL	IDFVDALKT	-1.647	3.4	0.874	3.839	SBV w/ k=6	HHHHHC
226	VKDSEGRWL	IDFVDALKT	-2.379	1.94	-0.221	8.957	SBV w/ AAY
227	AVSAAGVGP	FVAVAVTDE	-5.286	-5.29	-5.286	5.377	No Spacer
227	AVSAAGVGP	FVAVAVTDE	-3.634	-5.29	-4.464	4.058	SBV w/ k=1	H
227	AVSAAGVGP	FVAVAVTDE	-2.902	-1.56	-2.229	1.23	SBV w/ k=2	HH
227	AVSAAGVGP	FVAVAVTDE	-2.902	1.45	-0.727	1.438	SBV w/ k=3	HHD
227	AVSAAGVGP	FVAVAVTDE	-2.902	3.16	0.126	0.755	SBV w/ k=4	HHHH
227	AVSAAGVGP	FVAVAVTDE	-2.902	2.96	0.03	0.493	SBV w/ k=5	HHNHD
227	AVSAAGVGP	FVAVAVTDE	-2.902	3.16	0.126	0.531	SBV w/ k=6	HHHHHH
227	AVSAAGVGP	FVAVAVTDE	-3.635	0.81	-1.41	5.168	SBV w/ AAY
228	VKDSEGRWL	AHTFKVRVY	-1.801	-1.8	-1.801	2.071	No Spacer
228	VKDSEGRWL	AHTFKVRVY	-2.225	1.47	-0.375	4.114	SBV w/ k=1	H
228	VKDSEGRWL	AHTFKVRVY	-1.647	2.79	0.572	2.328	SBV w/ k=2	HH
228	VKDSEGRWL	AHTFKVRVY	-1.647	4.13	1.24	1.85	SBV w/ k=3	HHD
228	VKDSEGRWL	AHTFKVRVY	-1.647	5.19	1.772	0.934	SBV w/ k=4	HHHD
228	VKDSEGRWL	AHTFKVRVY	-1.647	5.19	1.772	0.662	SBV w/ k=5	HHHHD
228	VKDSEGRWL	AHTFKVRVY	-1.647	5.19	1.772	0.858	SBV w/ k=6	HHHHHD
228	VKDSEGRWL	AHTFKVRVY	-2.379	3.49	0.557	6.879	SBV w/ AAY
229	AHTFKVRVY	FCEDVPSGK	0.328	0.33	0.328	1.687	No Spacer
229	AHTFKVRVY	FCEDVPSGK	1.98	0.43	1.202	2.402	SBV w/ k=1	H
229	AHTFKVRVY	FCEDVPSGK	2.712	1.74	2.225	1.156	SBV w/ k=2	HH
229	AHTFKVRVY	FCEDVPSGK	2.712	2.31	2.513	1.849	SBV w/ k=3	HHY
229	AHTFKVRVY	FCEDVPSGK	2.712	2.89	2.8	1.375	SBV w/ k=4	HHHI
229	AHTFKVRVY	FCEDVPSGK	2.712	2.7	2.708	2.387	SBV w/ k=5	HHYHD
229	AHTFKVRVY	FCEDVPSGK	2.712	2.8	2.756	1.762	SBV w/ k=6	HHHNAA
229	AHTFKVRVY	FCEDVPSGK	1.98	1.43	1.705	4.147	SBV w/ AAY
230	AVSAAGVGP	IRDELPAAQ	-5.169	-5.17	-5.169	2.461	No Spacer
230	AVSAAGVGP	IRDELPAAQ	-3.816	-5.18	-4.496	2.512	SBV w/ k=1	H
230	AVSAAGVGP	IRDELPAAQ	-2.902	-1.44	-2.171	3.246	SBV w/ k=2	HH
230	AVSAAGVGP	IRDELPAAQ	-2.902	1.56	-0.669	1.771	SBV w/ k=3	HHD
230	AVSAAGVGP	IRDELPAAQ	-2.902	3.08	0.088	1.16	SBV w/ k=4	HHHD
230	AVSAAGVGP	IRDELPAAQ	-2.902	3.08	0.088	0.96	SBV w/ k=5	HHNHD
230	AVSAAGVGP	IRDELPAAQ	-2.902	3.08	0.088	1.441	SBV w/ k=6	HHHNHD
230	AVSAAGVGP	IRDELPAAQ	-3.635	0.93	-1.352	4.077	SBV w/ AAY
231	RDRHRRDRR	LALRIIRLL	0.635	0.63	0.635	6.603	No Spacer
231	RDRHRRDRR	LALRIIRLL	1.73	1.12	1.423	7.309	SBV w/ k=1	H
231	RDRHRRDRR	LALRIIRLL	2.24	2.51	2.375	7.442	SBV w/ k=2	HH
231	RDRHRRDRR	LALRIIRLL	2.24	2.84	2.541	6.586	SBV w/ k=3	HHD
231	RDRHRRDRR	LALRIIRLL	2.24	3.74	2.99	5.515	SBV w/ k=4	HHHD
231	RDRHRRDRR	LALRIIRLL	2.24	3.74	2.99	5.484	SBV w/ k=5	HHHHD
231	RDRHRRDRR	LALRIIRLL	2.24	3.74	2.99	5.151	SBV w/ k=6	HHHNHD
231	RDRHRRDRR	LALRIIRLL	1.508	2.21	1.858	9.898	SBV w/ AAY
232	LALRIIRLL	VKDSEGRWL	0.668	0.67	0.668	7.898	No Spacer
232	LALRIIRLL	VKDSEGRWL	1.513	0.82	1.166	7.282	SBV w/ k=1	H
232	LALRIIRLL	VKDSEGRWL	2.648	1.97	2.309	7.487	SBV w/ k=2	HH
232	LALRIIRLL	VKDSEGRWL	2.648	2.3	2.474	6.222	SBV w/ k=3	HHD
232	LALRIIRLL	VKDSEGRWL	2.648	3.37	3.007	5.923	SBV w/ k=4	HHHD
232	LALRIIRLL	VKDSEGRWL	2.648	3.37	3.007	6.619	SBV w/ k=5	HHNHD
232	LALRIIRLL	VKDSEGRWL	2.648	3.37	3.007	5.626	SBV w/ k=6	HHHNHD
232	LALRIIRLL	VKDSEGRWL	1.916	1.67	1.792	11.215	SBV w/ AAY
233	EPMEPEENN	FVAVAVTDE	-0.76	-0.76	-0.76	0.559	No Spacer
233	EPMEPEENN	FVAVAVTDE	0.892	1.01	0.953	1.813	SBV w/ k=1	H
233	EPMEPEENN	FVAVAVTDE	1.623	2.18	1.9	0.55	SBV w/ k=2	HH
233	EPMEPEENN	FVAVAVTDE	1.623	2.18	1.9	1.081	SBV w/ k=3	HHH
233	EPMEPEENN	FVAVAVTDE	1.623	3.16	2.389	1.281	SBV w/ k=4	HHHH
233	EPMEPEENN	FVAVAVTDE	1.623	3.16	2.389	0.112	SBV w/ k=5	HHHHH
233	EPMEPEENN	FVAVAVTDE	1.623	3.16	2.389	0.122	SBV w/ k=6	HHHHHH
233	EPMEPEENN	FVAVAVTDE	0.891	1.35	1.121	4.538	SBV w/ AAY
234	TVLLMHFFY	FVAVAVTDE	1.228	1.23	1.228	3.246	No Spacer
234	TVLLMHFFY	FVAVAVTDE	2.879	-0.34	1.268	1.882	SBV w/ k=1	H
234	TVLLMHFFY	FVAVAVTDE	3.611	1.38	2.498	0.212	SBV w/ k=2	HH
234	TVLLMHFFY	FVAVAVTDE	3.611	2.26	2.934	0.202	SBV w/ k=3	HHH
234	TVLLMHFFY	FVAVAVTDE	3.611	2.72	3.166	0.463	SBV w/ k=4	HHHC
234	TVLLMHFFY	FVAVAVTDE	3.611	2.72	3.166	0.396	SBV w/ k=5	HHNHC
234	TVLLMHFFY	FVAVAVTDE	3.611	2.72	3.166	0.606	SBV w/ k=6	HHHNHC
234	TVLLMHFFY	FVAVAVTDE	2.879	1.43	2.154	5.127	SBV w/ AAY
235	FCEDVPSGK	RDRHRRDRR	-2.027	-2.03	-2.027	1.107	No Spacer
235	FCEDVPSGK	RDRHRRDRR	-2.025	-4.37	-3.197	0.966	SBV w/ k=1	H
235	FCEDVPSGK	RDRHRRDRR	-0.89	-0.02	-0.457	1.101	SBV w/ k=2	HH
235	FCEDVPSGK	RDRHRRDRR	-0.89	2.45	0.782	0.376	SBV w/ k=3	HHC
235	FCEDVPSGK	RDRHRRDRR	-0.89	4.21	1.659	0.73	SBV w/ k=4	HHHD
235	FCEDVPSGK	RDRHRRDRR	-0.89	4.4	1.756	0.376	SBV w/ k=5	HHNHH
235	FCEDVPSGK	RDRHRRDRR	-0.89	3.97	1.539	0.517	SBV w/ k=6	HHHHHC
235	FCEDVPSGK	RDRHRRDRR	-1.622	2.06	0.219	1.718	SBV w/ AAY
236	CELLMCRRK	AVSAAGVGP	0.395	0.39	0.395	1.528	No Spacer
236	CELLMCRRK	AVSAAGVGP	1.106	1.04	1.075	2.899	SBV w/ k=1	H
236	CELLMCRRK	AVSAAGVGP	1.684	2.34	2.014	0.878	SBV w/ k=2	HH
236	CELLMCRRK	AVSAAGVGP	1.684	2.3	1.993	0.753	SBV w/ k=3	HHC
236	CELLMCRRK	AVSAAGVGP	1.684	3.82	2.75	0.725	SBV w/ k=4	HHHC
236	CELLMCRRK	AVSAAGVGP	1.684	3.82	2.75	0.685	SBV w/ k=5	HHHHC
236	CELLMCRRK	AVSAAGVGP	1.356	4.25	2.803	0.795	SBV w/ k=6	HEHHHH
236	CELLMCRRK	AVSAAGVGP	0.952	1.91	1.43	1.807	SBV w/ AAY
237	CELLMCRRK	TVLLMHFFY	-0.478	-0.48	-0.478	6.138	No Spacer
237	CELLMCRRK	TVLLMHFFY	0.952	0.17	0.562	5.523	SBV w/ k=1	H
237	CELLMCRRK	TVLLMHFFY	1.684	1.47	1.578	2.818	SBV w/ k=2	HH
237	CELLMCRRK	TVLLMHFFY	1.061	2.07	1.568	1.992	SBV w/ k=3	NHA
237	CELLMCRRK	TVLLMHFFY	1.684	3.38	2.531	1.055	SBV w/ k=4	HHHH
237	CELLMCRRK	TVLLMHFFY	1.061	3.59	2.325	0.75	SBV w/ k=5	NHNHA
237	CELLMCRRK	TVLLMHFFY	1.106	3.59	2.347	0.907	SBV w/ k=6	HDHHHA
237	CELLMCRRK	TVLLMHFFY	0.952	1.04	0.994	3.678	SBV w/ AAY
238	AHTFKVRVY	IDFVDALKT	1.002	1	1.002	6.738	No Spacer
238	AHTFKVRVY	IDFVDALKT	1.798	1.1	1.449	6.569	SBV w/ k=1	H
238	AHTFKVRVY	IDFVDALKT	2.712	2.41	2.562	5.066	SBV w/ k=2	HH
238	AHTFKVRVY	IDFVDALKT	2.712	2.5	2.604	4.373	SBV w/ k=3	HHC
238	AHTFKVRVY	IDFVDALKT	2.712	3.4	3.054	4.524	SBV w/ k=4	HHHC
238	AHTFKVRVY	IDFVDALKT	2.712	3.4	3.054	4.276	SBV w/ k=5	HHHHC
238	AHTFKVRVY	IDFVDALKT	2.712	3.4	3.054	4.344	SBV w/ k=6	HHHNHC
238	AHTFKVRVY	IDFVDALKT	1.98	2.1	2.042	8.196	SBV w/ AAY
239	CELLMCRRK	FDARADLAV	-0.143	-0.14	-0.143	0.815	No Spacer
239	CELLMCRRK	FDARADLAV	0.952	0.51	0.729	1.869	SBV w/ k=1	H
239	CELLMCRRK	FDARADLAV	1.684	1.81	1.745	0.996	SBV w/ k=2	HH
239	CELLMCRRK	FDARADLAV	1.684	1.76	1.724	1.392	SBV w/ k=3	HHC
239	CELLMCRRK	FDARADLAV	1.684	3.28	2.481	0.911	SBV w/ k=4	HHHC
239	CELLMCRRK	FDARADLAV	1.684	3.28	2.481	1.085	SBV w/ k=5	HHHHC
239	CELLMCRRK	FDARADLAV	1.53	3.52	2.524	0.824	SBV w/ k=6	AHHHHD
239	CELLMCRRK	FDARADLAV	0.952	1.37	1.161	2.853	SBV w/ AAY
240	AVSAAGVGP	EPMEPEENN	-4.883	-4.88	-4.883	0.071	No Spacer
240	AVSAAGVGP	EPMEPEENN	-3.384	-4.68	-4.032	0	SBV w/ k=1	A
240	AVSAAGVGP	EPMEPEENN	-2.902	-1.15	-2.028	0	SBV w/ k=2	HH
240	AVSAAGVGP	EPMEPEENN	-2.902	2.04	-0.429	0	SBV w/ k=3	HHH
240	AVSAAGVGP	EPMEPEENN	-2.902	3.77	0.434	0.253	SBV w/ k=4	HHHA
240	AVSAAGVGP	EPMEPEENN	-2.902	3.13	0.111	0	SBV w/ k=5	HHHHC
240	AVSAAGVGP	EPMEPEENN	-2.902	3.2	0.15	0	SBV w/ k=6	HHHHAA
240	AVSAAGVGP	EPMEPEENN	-3.635	1.22	-1.209	1.096	SBV w/ AAY
241	LSFGEIVAA	CELLMCRRK	1.529	1.53	1.529	2.433	No Spacer
241	LSFGEIVAA	CELLMCRRK	1.748	2.14	1.944	1.607	SBV w/ k=1	H
241	LSFGEIVAA	CELLMCRRK	2.883	3.18	3.029	2.054	SBV w/ k=2	HH
241	LSFGEIVAA	CELLMCRRK	2.883	3.49	3.188	1.597	SBV w/ k=3	HHH
241	LSFGEIVAA	CELLMCRRK	2.883	4.18	3.534	0.923	SBV w/ k=4	HHHH
241	LSFGEIVAA	CELLMCRRK	2.26	4.4	3.328	0.115	SBV w/ k=5	NHNHA
241	LSFGEIVAA	CELLMCRRK	2.883	3.83	3.356	0.177	SBV w/ k=6	HHHNAA
241	LSFGEIVAA	CELLMCRRK	2.151	2.67	2.408	4.678	SBV w/ AAY
242	AHTFKVRVY	AVSAAGVGP	1.423	1.42	1.423	2.713	No Spacer
242	AHTFKVRVY	AVSAAGVGP	2.133	1.52	1.827	3.276	SBV w/ k=1	H
242	AHTFKVRVY	AVSAAGVGP	2.712	2.83	2.772	3.407	SBV w/ k=2	HH
242	AHTFKVRVY	AVSAAGVGP	2.712	2.92	2.815	2.187	SBV w/ k=3	HHC
242	AHTFKVRVY	AVSAAGVGP	2.712	3.82	3.264	1.569	SBV w/ k=4	HHHC
242	AHTFKVRVY	AVSAAGVGP	2.712	3.82	3.264	1.721	SBV w/ k=5	HHHHC
242	AHTFKVRVY	AVSAAGVGP	2.712	3.82	3.264	1.334	SBV w/ k=6	HHHNHC
242	AHTFKVRVY	AVSAAGVGP	1.98	2.52	2.252	4.36	SBV w/ AAY
243	EPMEPEENN	AHTFKVRVY	1.47	1.47	1.47	1.863	No Spacer
243	EPMEPEENN	AHTFKVRVY	1.045	3.24	2.144	2.195	SBV w/ k=1	H
243	EPMEPEENN	AHTFKVRVY	1.623	4.41	3.015	1.023	SBV w/ k=2	HH
243	EPMEPEENN	AHTFKVRVY	1.623	4.21	2.918	0.662	SBV w/ k=3	HHD
243	EPMEPEENN	AHTFKVRVY	1.623	5.19	3.408	0.662	SBV w/ k=4	HHHD
243	EPMEPEENN	AHTFKVRVY	1.623	5.19	3.408	0.662	SBV w/ k=5	HHHHD
243	EPMEPEENN	AHTFKVRVY	1.623	5.19	3.408	0.662	SBV w/ k=6	HHHHHD
243	EPMEPEENN	AHTFKVRVY	0.891	3.58	2.235	4.831	SBV w/ AAY
244	RDRHRRDRR	CELLMCRRK	0.885	0.89	0.885	3.218	No Spacer
244	RDRHRRDRR	CELLMCRRK	0.951	1.58	1.264	1.713	SBV w/ k=1	A
244	RDRHRRDRR	CELLMCRRK	2.24	2.76	2.501	1.344	SBV w/ k=2	HH
244	RDRHRRDRR	CELLMCRRK	1.617	3.5	2.557	1.294	SBV w/ k=3	NHA
244	RDRHRRDRR	CELLMCRRK	2.24	3.83	3.034	0.818	SBV w/ k=4	HHAA
244	RDRHRRDRR	CELLMCRRK	2.24	3.83	3.034	0.428	SBV w/ k=5	HHNAA
244	RDRHRRDRR	CELLMCRRK	1.617	4.4	3.006	0.288	SBV w/ k=6	NHHNHA
244	RDRHRRDRR	CELLMCRRK	1.508	2.46	1.983	2.025	SBV w/ AAY
245	AHTFKVRVY	VKDSEGRWL	0.731	0.73	0.731	2.547	No Spacer
245	AHTFKVRVY	VKDSEGRWL	1.576	0.83	1.202	2.57	SBV w/ k=1	H
245	AHTFKVRVY	VKDSEGRWL	2.712	2.14	2.427	3.632	SBV w/ k=2	HH
245	AHTFKVRVY	VKDSEGRWL	2.712	2.47	2.589	2.462	SBV w/ k=3	HHD
245	AHTFKVRVY	VKDSEGRWL	2.712	3.37	3.038	3.658	SBV w/ k=4	HHHD
245	AHTFKVRVY	VKDSEGRWL	2.712	3.37	3.038	1.993	SBV w/ k=5	HHHHD
245	AHTFKVRVY	VKDSEGRWL	2.712	3.37	3.038	1.324	SBV w/ k=6	HHHNHD
245	AHTFKVRVY	VKDSEGRWL	1.98	1.83	1.906	4.44	SBV w/ AAY
246	FCEDVPSGK	AVSAAGVGP	-2.179	-2.18	-2.179	0.889	No Spacer
246	FCEDVPSGK	AVSAAGVGP	-1.468	-4.52	-2.995	1.235	SBV w/ k=1	H
246	FCEDVPSGK	AVSAAGVGP	-0.89	-0.18	-0.533	1.621	SBV w/ k=2	HH
246	FCEDVPSGK	AVSAAGVGP	-0.89	2.3	0.706	0.869	SBV w/ k=3	HHC
246	FCEDVPSGK	AVSAAGVGP	-0.89	3.82	1.463	0.377	SBV w/ k=4	HHHC
246	FCEDVPSGK	AVSAAGVGP	-0.89	3.82	1.463	0.236	SBV w/ k=5	HHNHC
246	FCEDVPSGK	AVSAAGVGP	-0.89	3.82	1.463	0.388	SBV w/ k=6	HHHHHC
246	FCEDVPSGK	AVSAAGVGP	-1.622	1.91	0.143	2.956	SBV w/ AAY
247	IDFVDALKT	FVAVAVTDE	-1.061	-1.06	-1.061	5.015	No Spacer
247	IDFVDALKT	FVAVAVTDE	0.591	-0.01	0.289	4.998	SBV w/ k=1	H
247	IDFVDALKT	FVAVAVTDE	1.323	0.5	0.912	2.207	SBV w/ k=2	HH
247	IDFVDALKT	FVAVAVTDE	1.323	1.34	1.331	3.029	SBV w/ k=3	HHC
247	IDFVDALKT	FVAVAVTDE	1.323	3.16	2.239	1.979	SBV w/ k=4	HHHH
247	IDFVDALKT	FVAVAVTDE	1.323	2.72	2.022	0.631	SBV w/ k=5	HHNHC
247	IDFVDALKT	FVAVAVTDE	0.995	3.16	2.075	0.818	SBV w/ k=6	HEHHHH
247	IDFVDALKT	FVAVAVTDE	0.591	0.95	0.769	6.366	SBV w/ AAY
248	RDRHRRDRR	LSFGEIVAA	-0.055	-0.05	-0.055	2.896	No Spacer
248	RDRHRRDRR	LSFGEIVAA	1.73	0.43	1.078	1.805	SBV w/ k=1	H
248	RDRHRRDRR	LSFGEIVAA	2.24	1.82	2.031	2.573	SBV w/ k=2	HH
248	RDRHRRDRR	LSFGEIVAA	2.24	1.91	2.076	1.729	SBV w/ k=3	HHC
248	RDRHRRDRR	LSFGEIVAA	2.24	2.81	2.525	1.091	SBV w/ k=4	HHHC
248	RDRHRRDRR	LSFGEIVAA	2.24	2.81	2.525	1.192	SBV w/ k=5	HHHHC
248	RDRHRRDRR	LSFGEIVAA	2.24	2.81	2.525	0.92	SBV w/ k=6	HHHNHC
248	RDRHRRDRR	LSFGEIVAA	1.508	1.52	1.513	3.768	SBV w/ AAY
249	IDFVDALKT	FDARADLAV	-0.504	-0.5	-0.504	2.707	No Spacer
249	IDFVDALKT	FDARADLAV	0.591	0.54	0.568	1.583	SBV w/ k=1	H
249	IDFVDALKT	FDARADLAV	1.323	1.06	1.19	0.94	SBV w/ k=2	HH
249	IDFVDALKT	FDARADLAV	1.323	1.9	1.61	0.803	SBV w/ k=3	HHC
249	IDFVDALKT	FDARADLAV	1.323	3.28	2.301	1.857	SBV w/ k=4	HHHC
249	IDFVDALKT	FDARADLAV	1.323	3.28	2.301	0.509	SBV w/ k=5	HHNHC
249	IDFVDALKT	FDARADLAV	0.995	3.71	2.354	0.747	SBV w/ k=6	HEHHHH
[truncated: 6,001 more rows]
