# Supplementary material for: Designing string-of-beads vaccines with optimal spacers
Source: Genome Med. 2016 Jan 26;8:9. doi: 10.1186/s13073-016-0263-6 (PMC4728757; doi:10.1186/s13073-016-0263-6)
Supplement: Additional file 4: — Detailed results for comparing string-of-beads vaccines of different lengths with and without spacers. Detailed results for the comparison of string-of-beads with spacers and without spacers including the string-of-beads sequences, predicted cleavage likelihoods, neo-immunogenicity, number of neo-epitopes, as well as the recovery rate of the desired epitopes. (XLS 299 kb) [file 13073_2016_263_MOESM4_ESM.xls]

## Sheet: Additional File 4.csv
Permutation	Cleavage Likelihood	Neo-Immunogenicity	#Neo-Epitopes	Recovery	Included Epitopes	Spacer Length	Time	Type	String-of-Beads
0	1.513	2.923	22	1	3	3	0	SBV w/ AAY
0	2.993	1.363	9	1	3	4	3.22	SBV w/ Spacer	ICRFCIDRL-HHHC-VVIGWMEPV-HHHH-TTFLQTMLR
0	0.665	1.478	7	1	3	0	0.14	SBV w/o Spacer	ICRFCIDRL-VVIGWMEPV-TTFLQTMLR
1	1.619	3.156	22	1	3	3	0	SBV w/ AAY
1	2.137	1.365	9	1	3	3	1.9	SBV w/ Spacer	KFFPPPMCR-HH-RFLTSKVNY-HHHH-IVAAVPTAA
1	0.005	3.043	14	0.33	3	0	0.06	SBV w/o Spacer	KFFPPPMCR-IVAAVPTAA-RFLTSKVNY
2	0.825	5.794	22	0.77	3	3	0	SBV w/ AAY
2	1.892	4.082	11	1	3	2	2.38	SBV w/ Spacer	LFPPELQKY-HH-SVLLALLLC-HH-AATPAAGAR
2	0.381	4.805	10	1	3	0	0.07	SBV w/o Spacer	SVLLALLLC-LFPPELQKY-AATPAAGAR
3	0.304	2.897	22	0.47	3	3	0	SBV w/ AAY
3	1.428	1.053	7	0.67	3	4	1.88	SBV w/ Spacer	VQIARSVFL-HHHC-TEYFALLHG-HHHD-PPEQTANRR
3	-2.369	2.953	9	0.33	3	0	0.06	SBV w/o Spacer	VQIARSVFL-TEYFALLHG-PPEQTANRR
4	1.867	6.507	22	0.93	3	3	0	SBV w/ AAY
4	1.774	3.437	15	1	3	2.5	3	SBV w/ Spacer	NLRRPVVPS-HHC-IIPIISFLL-HH-DLLLPSLDA
4	-0.53	6.372	13	0.33	3	0	0.06	SBV w/o Spacer	NLRRPVVPS-IIPIISFLL-DLLLPSLDA
5	1.15	7.052	22	0.73	3	3	0	SBV w/ AAY
5	2.981	1.679	14	1	3	4	1.98	SBV w/ Spacer	MPLQKLLIC-HHHC-EADLLTLCL-HHHD-IVTTIIVLI
5	0.737	6.967	12	1	3	0	0.06	SBV w/o Spacer	MPLQKLLIC-EADLLTLCL-IVTTIIVLI
6	0.992	4.446	22	0.53	3	3	0	SBV w/ AAY
6	1.913	2.237	9	1	3	3	2.08	SBV w/ Spacer	AALSTLIIM-HH-LLQDTWTET-HHHY-SICTVAAGS
6	-0.256	3.032	9	0.33	3	0	0.06	SBV w/o Spacer	LLQDTWTET-AALSTLIIM-SICTVAAGS
7	2.069	4.495	22	1	3	3	0	SBV w/ AAY
7	3.824	2.654	10	1	3	4	1.96	SBV w/ Spacer	QRILVARHL-HHHA-RDALFTSTL-HHHH-LYLYNAFRR
7	2.003	4.149	12	1	3	0	0.06	SBV w/o Spacer	QRILVARHL-RDALFTSTL-LYLYNAFRR
8	-0.307	1.366	22	0.6	3	3	0	SBV w/ AAY
8	0.347	0.111	1	0.67	3	3.5	1.99	SBV w/ Spacer	VTRHKMSGG-HHHH-PTFTSQYRI-HHC-AREDYSVTL
8	-4.049	1.315	5	0.33	3	0	0.07	SBV w/o Spacer	VTRHKMSGG-PTFTSQYRI-AREDYSVTL
9	0.455	2.003	22	0.67	3	3	0	SBV w/ AAY
9	0.301	1.066	8	0.33	3	1.5	2	SBV w/ Spacer	PIAHSSGTR-H-HTPRRVQRL-HH-SLSRERFAP
9	-1.591	1.399	10	0.33	3	0	0.07	SBV w/o Spacer	PIAHSSGTR-SLSRERFAP-HTPRRVQRL
10	2.1	4.435	22	1	3	3	0	SBV w/ AAY
10	3.748	1.887	12	1	3	4	2.21	SBV w/ Spacer	TTAGLNLCA-HHHH-IRLSERHRL-HHHC-ALYLLFEEK
10	2.427	3.184	11	1	3	0	0.07	SBV w/o Spacer	IRLSERHRL-TTAGLNLCA-ALYLLFEEK
11	0.319	2.376	22	0.73	3	3	0	SBV w/ AAY
11	2.621	2.099	7	1	3	3.5	2.09	SBV w/ Spacer	QGFYLMDEL-HHHD-YFLQRNITI-HHC-ELSCIKNMR
11	0.596	2.449	8	1	3	0	0.07	SBV w/o Spacer	QGFYLMDEL-YFLQRNITI-ELSCIKNMR
12	1.496	0.869	22	1	3	3	0	SBV w/ AAY
12	2.534	0.039	1	1	3	3.5	2.08	SBV w/ Spacer	ETSQPPAQF-HHC-CEQPEPAHW-HHHD-RRRPTAATP
12	0.516	0.221	3	0.33	3	0	0.07	SBV w/o Spacer	ETSQPPAQF-RRRPTAATP-CEQPEPAHW
13	1.292	3.212	22	0.73	3	3	0	SBV w/ AAY
13	2.602	2.017	13	1	3	3	2.48	SBV w/ Spacer	YPVARSHLL-HHHD-LLRDPRLMN-HH-DIHFGVQPR
13	0.341	3.947	11	0.33	3	0	0.07	SBV w/o Spacer	YPVARSHLL-LLRDPRLMN-DIHFGVQPR
14	-0.493	1.327	22	0.53	3	3	0	SBV w/ AAY
14	-0.368	0.532	4	0.67	3	1.5	1.8	SBV w/ Spacer	SSSGGQQPL-HH-RAYGTWGNE-H-HVLYNGCCV
14	-0.913	1.321	6	0	3	0	0.06	SBV w/o Spacer	SSSGGQQPL-HVLYNGCCV-RAYGTWGNE
15	0.565	4.685	22	0.67	3	3	0	SBV w/ AAY
15	1.729	1.13	13	0.67	3	4	2.46	SBV w/ Spacer	RPLRRLAFY-HHHC-DLTIKMWFL-HHHH-GSALTLALV
15	1.358	4.798	15	1	3	0	0.06	SBV w/o Spacer	GSALTLALV-RPLRRLAFY-DLTIKMWFL
16	-1.523	2.035	22	0.37	3	3	0	SBV w/ AAY
16	0.593	1.246	7	0.67	3	4.5	3.27	SBV w/ Spacer	YRVPRPHPM-HHC-VKKLEQIEK-HEHNHH-GSRFDNLPG
16	-2.942	2.545	10	0	3	0	0.06	SBV w/o Spacer	GSRFDNLPG-YRVPRPHPM-VKKLEQIEK
17	-1.27	2.148	22	0.4	3	3	0	SBV w/ AAY
17	0.414	0.584	7	0.33	3	4	1.79	SBV w/ Spacer	GRRGRKWGR-HHHY-GVEILEAAP-HHHH-WKGHKPFRF
17	-4.739	1.45	9	0	3	0	0.06	SBV w/o Spacer	GRRGRKWGR-GVEILEAAP-WKGHKPFRF
18	-0.625	2.994	22	0.37	3	3	0	SBV w/ AAY
18	1.072	0.988	4	0.33	3	2.5	1.98	SBV w/ Spacer	CGLVVVSRH-HHD-LTAASTTGK-HH-IRDVGFGKP
18	-1.085	3.219	9	0.33	3	0	0.06	SBV w/o Spacer	CGLVVVSRH-LTAASTTGK-IRDVGFGKP
19	1.188	4.301	22	0.83	3	3	0	SBV w/ AAY
19	1.627	2.384	11	1	3	2	2.2	SBV w/ Spacer	SRQTTIMVT-HH-ARVYEIKCR-HH-RAPVKLVSP
19	-0.039	3.157	11	0.33	3	0	7.38	SBV w/o Spacer	SRQTTIMVT-ARVYEIKCR-RAPVKLVSP
20	1.205	2.18	22	0.77	3	3	0	SBV w/ AAY
20	3.091	1.022	8	1	3	4	2.29	SBV w/ Spacer	TLATKHPAI-HHHH-TETYHLQRI-HHHC-WLLGWGHKS
20	0.859	1.64	8	0.33	3	0	0.07	SBV w/o Spacer	TLATKHPAI-TETYHLQRI-WLLGWGHKS
21	0.649	4.714	22	0.53	3	3	0	SBV w/ AAY
21	0.594	1.242	7	0.33	3	3.5	2.47	SBV w/ Spacer	DLGLLYAVC-HHHC-NLPDGLAPG-HHH-TQPRWKRVY
21	1.078	4.369	9	1	3	0	0.06	SBV w/o Spacer	TQPRWKRVY-DLGLLYAVC-NLPDGLAPG
22	1.516	4.283	22	0.77	3	3	0	SBV w/ AAY
22	2.106	1.414	10	0.67	3	6	3.38	SBV w/ Spacer	ALSDEADLL-HHHNHC-IHVIFFIAV-AEHHHY-PQGTPIATL
22	-0.897	2.493	9	0.33	3	0	0.06	SBV w/o Spacer	ALSDEADLL-IHVIFFIAV-PQGTPIATL
23	1.907	6.114	22	1	3	3	0	SBV w/ AAY
23	3.306	3.089	13	1	3	4	1.97	SBV w/ Spacer	LHLHPRAAL-HHHD-IAEALERVA-HHHD-IVPMPLALE
23	0.647	5.676	13	0.33	3	0	0.06	SBV w/o Spacer	LHLHPRAAL-IVPMPLALE-IAEALERVA
24	0.281	2.551	22	0.67	3	3	0	SBV w/ AAY
24	2.516	0.907	5	1	3	4	2.66	SBV w/ Spacer	PGKPDKIKR-HH-KADNLLHFA-HHHHHY-NAQDHTVVR
24	0.484	2.55	8	0.33	3	0	0.06	SBV w/o Spacer	PGKPDKIKR-KADNLLHFA-NAQDHTVVR
25	1.001	2.111	22	0.77	3	3	0	SBV w/ AAY
25	2.294	0.802	9	1	3	3.5	2.78	SBV w/ Spacer	KFAQCYSSY-HH-RKRPLRPPL-HHNHH-MAYVCSFSR
25	-0.372	1.866	10	0.33	3	0	0.06	SBV w/o Spacer	KFAQCYSSY-RKRPLRPPL-MAYVCSFSR
26	1.295	4.228	22	0.83	3	3	0	SBV w/ AAY
26	2.321	1.12	10	1	3	4	2.69	SBV w/ Spacer	AVTNVLSPV-HHHC-SVGVSSLPM-HHHC-PELCYLVDV
26	0.362	3.026	8	1	3	0	0.06	SBV w/o Spacer	PELCYLVDV-AVTNVLSPV-SVGVSSLPM
27	0.956	2.933	22	0.77	3	3	0	SBV w/ AAY
27	2.121	0.856	7	1	3	2.5	1.76	SBV w/ Spacer	LTQMVMRLV-HHC-ARTLENPRQ-HH-ATTTPGHGV
27	0.796	1.199	5	1	3	0	0.06	SBV w/o Spacer	LTQMVMRLV-ARTLENPRQ-ATTTPGHGV
28	0.762	1.549	22	0.5	3	3	0	SBV w/ AAY
28	1.96	1.545	6	1	3	3	2.17	SBV w/ Spacer	KMEEQLQET-HH-NHTLNSTEI-HHHC-YMRYRPVKQ
28	-0.141	2.24	7	0.33	3	0	0.06	SBV w/o Spacer	KMEEQLQET-NHTLNSTEI-YMRYRPVKQ
29	1.242	2.513	22	0.8	3	3	0	SBV w/ AAY
29	2.687	0.551	9	1	3	3.5	2.49	SBV w/ Spacer	KYIGFYQIR-HHNHC-RVLHKRTYA-HH-RLLEHCVGL
29	0.66	2.092	13	0.33	3	0	0.06	SBV w/o Spacer	KYIGFYQIR-RVLHKRTYA-RLLEHCVGL
30	0.762	2.046	22	0.63	3	3	0	SBV w/ AAY
30	1.515	0.677	6	0.67	3	5.5	2.18	SBV w/ Spacer	DENFKQLEI-HHHC-WYKRDESGL-HAHHNHH-MPAFALTSL
30	-2.002	1.405	8	0	3	0	0.07	SBV w/o Spacer	DENFKQLEI-WYKRDESGL-MPAFALTSL
31	0.556	2.665	22	0.53	3	3	0	SBV w/ AAY
31	1.604	2.137	8	1	3	3	2	SBV w/ Spacer	ILFCCSKEK-HHC-LAKRRGTRL-HHC-TTAVSAGNV
31	-0.608	1.282	8	0.33	3	0	0.07	SBV w/o Spacer	ILFCCSKEK-LAKRRGTRL-TTAVSAGNV
32	1.537	2.903	22	0.83	3	3	0	SBV w/ AAY
32	2.271	0.946	6	1	3	2.5	1.99	SBV w/ Spacer	SLLSLPRPS-HH-RHSKQTNSH-HHC-RVTYDGELI
32	0.24	1.303	7	1	3	0	0.07	SBV w/o Spacer	SLLSLPRPS-RHSKQTNSH-RVTYDGELI
33	0.697	1.558	22	0.67	3	3	0	SBV w/ AAY
33	1.805	0.16	4	1	3	3.5	4.4	SBV w/ Spacer	ALTIKSAQY-HHD-TTQQALTVM-HHHC-PVRRYSVWC
33	-0.056	1.11	5	0.33	3	0	0.07	SBV w/o Spacer	PVRRYSVWC-ALTIKSAQY-TTQQALTVM
34	0.822	3.018	22	0.33	3	3	0	SBV w/ AAY
34	2.416	0.63	7	1	3	4.5	2.28	SBV w/ Spacer	PPLLRHLDK-HEHHHH-PVQPPALPA-HHC-AMTHQVKST
34	0.02	1.687	8	0.33	3	0	0.06	SBV w/o Spacer	PPLLRHLDK-PVQPPALPA-AMTHQVKST
35	0.238	2.262	22	0.57	3	3	0	SBV w/ AAY
35	0.444	0.873	5	0.67	3	3	1.89	SBV w/ Spacer	HEIQNDGQV-HH-NPFGAFTII-HHHH-VRACLNPGI
35	-4.143	1.764	8	0	3	0	0.06	SBV w/o Spacer	HEIQNDGQV-VRACLNPGI-NPFGAFTII
36	1.342	3.627	22	0.73	3	3	0	SBV w/ AAY
36	2.524	1.226	8	1	3	4	3.37	SBV w/ Spacer	PPEMEERLA-HHHC-PARPGCHIL-HHHC-NVTREVNVR
36	-0.056	2.019	9	0.33	3	0	0.06	SBV w/o Spacer	PPEMEERLA-PARPGCHIL-NVTREVNVR
37	1.059	3.465	22	0.67	3	3	0	SBV w/ AAY
37	2.339	0.853	6	1	3	4	3.38	SBV w/ Spacer	AWWTMLNAL-HHHC-LVACEAVSP-HHHH-QQRQLLDGY
37	0.284	3.115	10	0.33	3	0	0.06	SBV w/o Spacer	QQRQLLDGY-AWWTMLNAL-LVACEAVSP
38	1.63	4.784	22	0.77	3	3	0	SBV w/ AAY
38	1.792	2.636	14	0.67	3	4	3.08	SBV w/ Spacer	RHLDARSLV-AHHHD-RQELRDLGH-HHC-ENLVYLYLL
38	0.998	3.474	12	0.33	3	0	0.06	SBV w/o Spacer	ENLVYLYLL-RHLDARSLV-RQELRDLGH
39	1.272	3.076	22	0.53	3	3	0	SBV w/ AAY
39	2.588	1.254	9	1	3	3	2.39	SBV w/ Spacer	CRNILKHAV-HHHH-FIFQLAFSF-HH-AHIHPGFAL
39	0.732	2.402	7	0.33	3	0	0.06	SBV w/o Spacer	FIFQLAFSF-CRNILKHAV-AHIHPGFAL
40	0.761	5.474	22	0.8	3	3	0	SBV w/ AAY
40	2.441	2.451	9	1	3	3	2.06	SBV w/ Spacer	LFQGVVMIV-HHHC-VVLVQFVKH-HH-ALCAAVGCQ
40	0.429	4.338	12	0.33	3	0	0.06	SBV w/o Spacer	VVLVQFVKH-LFQGVVMIV-ALCAAVGCQ
41	1.01	2.86	22	0.77	3	3	0	SBV w/ AAY
41	2.934	0.752	5	1	3	2.5	2.09	SBV w/ Spacer	GLWCVLFFV-HHC-ALKQWMLAN-HH-SETDTDSVF
41	1.472	1.561	6	1	3	0	0.07	SBV w/o Spacer	GLWCVLFFV-ALKQWMLAN-SETDTDSVF
42	1.203	2.516	22	1	3	3	0	SBV w/ AAY
42	2.372	0.793	6	1	3	3.5	2.08	SBV w/ Spacer	LVSPDRLVV-HHHC-TVHMYTTFR-HHC-FARYRSSQQ
42	0.088	2.193	9	0.33	3	0	0.07	SBV w/o Spacer	TVHMYTTFR-LVSPDRLVV-FARYRSSQQ
43	0.611	4.86	22	0.83	3	3	0	SBV w/ AAY
43	2.334	1.793	7	1	3	3	3	SBV w/ Spacer	LNTMAELYL-HHHC-ERNGFTVLC-HH-AKLVVIGSY
43	0.525	4.15	8	0.33	3	0	0.07	SBV w/o Spacer	LNTMAELYL-ERNGFTVLC-AKLVVIGSY
44	1.479	2.931	22	0.73	3	3	0	SBV w/ AAY
44	1.188	2.067	8	1	3	2	1.77	SBV w/ Spacer	ELLTGPPAP-HH-STATVQECT-HH-LRILTSHTV
44	-0.767	1.878	12	0.33	3	0	0.06	SBV w/o Spacer	ELLTGPPAP-STATVQECT-LRILTSHTV
45	-0.434	1.746	22	0.47	3	3	0	SBV w/ AAY
45	2.981	0.328	5	1	3	5	2.09	SBV w/ Spacer	PFKRNAAAI-HHHHHH-FVRAAVQRA-HHHA-MEDYRTFAG
45	0.318	1.927	8	0.33	3	0	0.06	SBV w/o Spacer	PFKRNAAAI-FVRAAVQRA-MEDYRTFAG
46	1.208	2.878	22	0.8	3	3	0	SBV w/ AAY
46	1.478	1.583	7	0.67	3	2	2.2	SBV w/ Spacer	DTVRNALPT-HH-ALNRIQRSN-HH-YRPEEEVFL
46	-0.806	1.966	8	0.33	3	0	0.07	SBV w/o Spacer	DTVRNALPT-ALNRIQRSN-YRPEEEVFL
47	1.634	4.221	22	0.77	3	3	0	SBV w/ AAY
47	2.31	0.33	5	0.67	3	4.5	2.57	SBV w/ Spacer	LLVFAHSYA-AHNHD-GAQTLHLRL-HHHH-PEAEIAARL
47	1.942	3.584	9	1	3	0	0.06	SBV w/o Spacer	GAQTLHLRL-LLVFAHSYA-PEAEIAARL
48	0.081	2.118	22	0.6	3	3	0	SBV w/ AAY
48	0.542	0.867	6	0.67	3	3	1.87	SBV w/ Spacer	VSVSVNVTR-HH-DLQKRPPET-HHHY-IGWMEPVNK
48	-3.531	0.569	8	0	3	0	0.06	SBV w/o Spacer	VSVSVNVTR-DLQKRPPET-IGWMEPVNK
49	0.41	3.036	22	0.47	3	3	0	SBV w/ AAY
49	2.55	1.398	9	1	3	3.5	3.25	SBV w/ Spacer	AGGTRVPCV-HHD-VVPRFVRFI-HHYA-DLQKRPPET
49	0.478	3.383	10	0.33	3	0	0.06	SBV w/o Spacer	AGGTRVPCV-VVPRFVRFI-DLQKRPPET
0	1.732	3.616	44	0.9	5	3	0	SBV w/ AAY
0	3.271	1.376	19	1	5	4	7.48	SBV w/ Spacer	GAVWRAAFL-HHHC-AFQPLLAYA-HHNHD-VVIGWMEPV-HHH-ICRFCIDRL-HHHH-TTFLQTMLR
0	1.451	2.514	19	1	5	0	0.12	SBV w/o Spacer	GAVWRAAFL-ICRFCIDRL-AFQPLLAYA-VVIGWMEPV-TTFLQTMLR
1	1.202	4.819	44	0.84	5	3	0	SBV w/ AAY
1	2.342	2.853	20	0.8	5	3	6.58	SBV w/ Spacer	LRAGVLGAL-HH-VLAQRNRHP-HHHH-ATFKFFHQD-HHHC-LLLYRHLSR-HH-SVLSKDISL
1	0.566	3.765	21	0.2	5	0	0.12	SBV w/o Spacer	SVLSKDISL-VLAQRNRHP-LLLYRHLSR-ATFKFFHQD-LRAGVLGAL
2	1.204	4.236	44	0.88	5	3	0	SBV w/ AAY
2	2.695	2.413	20	1	5	3	5.88	SBV w/ Spacer	DPVRRMLLD-HHHD-YTQPRWKRV-HH-NKKVKLDHL-HH-ARRPRRKRC-HHHC-TRRCLLGEV
2	0.665	2.862	21	0.6	5	0	0.13	SBV w/o Spacer	YTQPRWKRV-DPVRRMLLD-ARRPRRKRC-NKKVKLDHL-TRRCLLGEV
3	0.194	5.497	44	0.52	5	3	0	SBV w/ AAY
3	0.895	1.776	22	0.6	5	3.75	6.8	SBV w/ Spacer	CMMTMYGGI-HHD-GLRACRPFD-HHHC-EADLLTLCL-HHHD-IVTTIIVLI-HHHC-MPLQKLLIC
3	-0.025	5.336	22	0.2	5	0	0.15	SBV w/o Spacer	GLRACRPFD-MPLQKLLIC-EADLLTLCL-IVTTIIVLI-CMMTMYGGI
4	1.106	4.427	44	0.86	5	3	0	SBV w/ AAY
4	1.584	1.933	17	1	5	2	7.21	SBV w/ Spacer	RLWLPSVLS-HH-RFLREWLVC-HH-ALNLCLPLM-HH-NVTTNVTYS-HH-DVCRAKMGY
4	-0.314	4.352	21	0	5	0	0.14	SBV w/o Spacer	NVTTNVTYS-RFLREWLVC-ALNLCLPLM-RLWLPSVLS-DVCRAKMGY
5	0.967	3.052	44	0.72	5	3	0	SBV w/ AAY
5	1.602	0.507	13	1	5	2.5	9.11	SBV w/ Spacer	ALARLDAEQ-HHAA-TVISNKSTS-HH-RDDEEFCHQ-HH-RCDYGVFQF-HH-IACLIRQSV
5	-0.186	1.382	13	0	5	0	0.12	SBV w/o Spacer	TVISNKSTS-RDDEEFCHQ-RCDYGVFQF-ALARLDAEQ-IACLIRQSV
6	2.137	4.005	44	1	5	3	0	SBV w/ AAY
6	3.532	1.567	20	1	5	3.5	7.49	SBV w/ Spacer	SVPRPLDVV-HHHC-TTAGLNLCA-HHHH-IRLSERHRL-HHHC-AAGNNYYAY-HH-ALYLLFEEK
6	2.071	2.372	19	1	5	0	0.12	SBV w/o Spacer	IRLSERHRL-TTAGLNLCA-SVPRPLDVV-AAGNNYYAY-ALYLLFEEK
7	0.986	4.383	44	0.7	5	3	0	SBV w/ AAY
7	1.933	1.789	16	1	5	2.75	7.08	SBV w/ Spacer	FYDLRDLKL-HH-RRSRLTWRL-HHHC-YSDTDRLRE-HH-EEEQGEEVE-HHC-RLHPKLKGT
7	0.052	2.981	21	0	5	0	0.14	SBV w/o Spacer	YSDTDRLRE-FYDLRDLKL-RRSRLTWRL-EEEQGEEVE-RLHPKLKGT
8	0.931	3.526	44	0.8	5	3	0	SBV w/ AAY
8	2.24	1.117	16	1	5	4	5.97	SBV w/ Spacer	TSPPYCRCK-HHHH-PLNNVSSYQ-HHHC-QAAYAYSLV-HHHC-WLPVKTDVW-HHHC-QTLHVLLVV
8	-0.734	3.459	13	0.2	5	0	0.12	SBV w/o Spacer	TSPPYCRCK-PLNNVSSYQ-WLPVKTDVW-QAAYAYSLV-QTLHVLLVV
9	1.704	6.531	44	0.88	5	3	0	SBV w/ AAY
9	3.236	2.428	27	1	5	3.5	8	SBV w/ Spacer	GSALTLALV-HHHC-RPLRRLAFY-HHHC-VHPSVLRAV-HHHD-LERGLLHSY-HH-DLTIKMWFL
9	1.488	4.967	28	1	5	0	0.15	SBV w/o Spacer	GSALTLALV-LERGLLHSY-VHPSVLRAV-RPLRRLAFY-DLTIKMWFL
10	-0.744	5.91	44	0.28	5	3	0	SBV w/ AAY
10	0.584	2.687	15	0.6	5	2.25	6	SBV w/ Spacer	VGLVTMFKI-HHC-WAREPHGQL-HH-PTYDELPSR-HH-VIVTSLFLF-HH-LAALCAAVG
10	-2.434	3.986	17	0	5	0	0.15	SBV w/o Spacer	VGLVTMFKI-VIVTSLFLF-PTYDELPSR-WAREPHGQL-LAALCAAVG
11	0.761	4.137	44	0.72	5	3	0	SBV w/ AAY
11	2.813	1.348	16	1	5	4	8.2	SBV w/ Spacer	LDRIAVNAF-HHHC-ILGADPLRV-HHHC-FKQKATVFL-HHHH-EIIGGTNKI-HHHC-YRGRLMVMG
11	0.608	3.884	20	0.6	5	0	0.15	SBV w/o Spacer	FKQKATVFL-LDRIAVNAF-EIIGGTNKI-ILGADPLRV-YRGRLMVMG
12	1.438	2.975	44	0.86	5	3	0	SBV w/ AAY
12	2.806	1.838	16	1	5	3.5	7.09	SBV w/ Spacer	ESYVKASVS-HH-TLATKHPAI-HHHY-WHLLRMDTV-HHHH-TETYHLQRI-HHHC-WLLGWGHKS
12	0.588	2.793	16	0.6	5	0	0.13	SBV w/o Spacer	ESYVKASVS-TETYHLQRI-TLATKHPAI-WHLLRMDTV-WLLGWGHKS
13	1.199	4.587	44	0.64	5	3	0	SBV w/ AAY
13	2.083	3.342	17	1	5	2.5	7.09	SBV w/ Spacer	TQSWYWLRI-HH-TLFVIGVIA-HH-QLRRAYQEH-HHAA-ATTTTAAPS-HH-LLKLRGLCR
13	0.041	4.151	18	0.4	5	0	0.14	SBV w/o Spacer	TQSWYWLRI-TLFVIGVIA-ATTTTAAPS-QLRRAYQEH-LLKLRGLCR
14	1.229	3.744	44	0.8	5	3	0	SBV w/ AAY
14	2.65	2.371	21	1	5	2.75	5.87	SBV w/ Spacer	TQPRWKRVY-HH-ATRRRLLRT-HHC-ELSTGEDAR-HH-LAVRNHVTV-HHHD-QESCLRGFY
14	0.921	3.124	21	0.6	5	0	0.12	SBV w/o Spacer	TQPRWKRVY-ATRRRLLRT-LAVRNHVTV-ELSTGEDAR-QESCLRGFY
15	1.231	3.025	44	0.86	5	3	0	SBV w/ AAY
15	2.41	1.821	18	1	5	3.5	6.49	SBV w/ Spacer	KFAQCYSSY-HH-EPMLPRVYD-HHHC-RKRPLRPPL-HHHC-LVLHRYDTN-HHAA-MAYVCSFSR
15	-0.125	2.675	20	0	5	0	0.12	SBV w/o Spacer	KFAQCYSSY-LVLHRYDTN-EPMLPRVYD-RKRPLRPPL-MAYVCSFSR
16	0.404	3.882	44	0.48	5	3	0	SBV w/ AAY
16	1.209	1.895	22	0.6	5	3	5.79	SBV w/ Spacer	RAAKRIALA-HHHC-IIVLICFKF-HH-EKEPHIVQY-HHHC-WRFKVGVYK-HH-PLMAFCGRH
16	-2.511	3.04	22	0	5	0	0.15	SBV w/o Spacer	PLMAFCGRH-WRFKVGVYK-EKEPHIVQY-IIVLICFKF-RAAKRIALA
17	-0.067	3.646	44	0.5	5	3	0	SBV w/ AAY
17	-0.005	2.507	14	0.6	5	3	7.79	SBV w/ Spacer	SRPWKPGQR-HH-RGSYPEFLY-HH-LIAVVYSSC-HEHHHH-PREDSEPLM-HH-SPPESPVPA
17	-4.026	2.893	13	0	5	0	0.14	SBV w/o Spacer	SRPWKPGQR-RGSYPEFLY-LIAVVYSSC-PREDSEPLM-SPPESPVPA
18	0.963	5.036	44	0.76	5	3	0	SBV w/ AAY
18	1.926	3.255	17	1	5	2.75	6.99	SBV w/ Spacer	MPAFALTSL-HH-VSSVTLLKI-HHC-VVLTVSFSY-HH-DENFKQLEI-HHHC-WYKRDESGL
18	-0.535	5.799	19	0	5	0	0.12	SBV w/o Spacer	MPAFALTSL-DENFKQLEI-VSSVTLLKI-VVLTVSFSY-WYKRDESGL
19	1.235	3.744	44	0.86	5	3	0	SBV w/ AAY
19	2.274	1.196	11	1	5	3.5	6.38	SBV w/ Spacer	VNLLGSVGL-HHHC-RRFPTRENR-HHC-DTAPRWMTV-HHC-WERLDPNTL-HHHD-SLSGSETTP
19	-0.282	1.757	12	0	5	0	0.12	SBV w/o Spacer	VNLLGSVGL-WERLDPNTL-DTAPRWMTV-SLSGSETTP-RRFPTRENR
20	-0.029	4.731	44	0.58	5	3	0	SBV w/ AAY
20	2.478	1.636	16	1	5	3	5.99	SBV w/ Spacer	GITGTVSII-HHHC-FRCPRRFCF-HHD-ILALWAPVA-HH-RLPDTVCVH-HHH-TVRAEFFWG
20	0.321	3.619	17	0.2	5	0	0.15	SBV w/o Spacer	GITGTVSII-FRCPRRFCF-ILALWAPVA-RLPDTVCVH-TVRAEFFWG
21	0.169	2.572	44	0.32	5	3	0	SBV w/ AAY
21	0.114	1.789	12	0.4	5	2	5.88	SBV w/ Spacer	NPFGAFTII-HH-NTVDMGLGY-HH-VDMNVCIGM-HH-VRACLNPGI-HH-HEIQNDGQV
21	-1.639	2.834	9	0.2	5	0	0.14	SBV w/o Spacer	VRACLNPGI-NTVDMGLGY-VDMNVCIGM-NPFGAFTII-HEIQNDGQV
22	1.87	4.06	44	0.94	5	3	0	SBV w/ AAY
22	2.949	1.365	14	1	5	4.5	6.79	SBV w/ Spacer	SALTLALVQ-HHC-AVVRAEVRR-AHHHC-PHTRPAAEV-HHHA-TPSRTHHAA-HEHHHD-ALPEGLETS
22	1.64	3.332	20	0.6	5	0	0.12	SBV w/o Spacer	PHTRPAAEV-AVVRAEVRR-TPSRTHHAA-SALTLALVQ-ALPEGLETS
23	-0.604	2.646	44	0.32	5	3	0	SBV w/ AAY
23	0.791	0.864	17	0.6	5	3.5	10.48	SBV w/ Spacer	GQDVGGSAR-HHHH-GRVVGPIRF-HHHY-PAFSLFPAR-HHHA-GLDQRAQPL-HH-HRRRIAPRR
23	-3.323	1.942	19	0	5	0	0.12	SBV w/o Spacer	GQDVGGSAR-HRRRIAPRR-GLDQRAQPL-GRVVGPIRF-PAFSLFPAR
24	0.771	5.562	44	0.74	5	3	0	SBV w/ AAY
24	2.341	3.241	24	1	5	2.75	5.98	SBV w/ Spacer	PYGVDHQLF-HHH-VVLVQFVKH-HH-LLDRLRHRK-HHHD-LFQGVVMIV-HH-ALCAAVGCQ
24	0.524	4.839	26	0.4	5	0	0.12	SBV w/o Spacer	PYGVDHQLF-VVLVQFVKH-LFQGVVMIV-LLDRLRHRK-ALCAAVGCQ
25	1.119	2.62	44	0.66	5	3	0	SBV w/ AAY
25	2.338	1.319	14	1	5	3.25	6.1	SBV w/ Spacer	IPNDVSESF-HHC-WRRVIHDSH-HH-TVSEHVSYV-HHHH-ETRGRLQYV-HHHD-NVGPAGASA
25	0.044	1.383	14	0.2	5	0	0.14	SBV w/o Spacer	WRRVIHDSH-ETRGRLQYV-TVSEHVSYV-IPNDVSESF-NVGPAGASA
26	0.307	5.067	44	0.7	5	3	0	SBV w/ AAY
26	2.43	1.822	20	1	5	3.5	10.82	SBV w/ Spacer	KLTVTSVED-HH-AAPVADYVL-HHHH-VSVSELEAV-HH-AEVGPLRSA-AHHNHD-PSLKPTLGG
26	0.434	4.051	19	0.4	5	0	0.15	SBV w/o Spacer	KLTVTSVED-AAPVADYVL-AEVGPLRSA-VSVSELEAV-PSLKPTLGG
27	0.097	2.547	44	0.44	5	3	0	SBV w/ AAY
27	1.698	1.394	10	0.8	5	2.75	5.97	SBV w/ Spacer	PFKRNAAAI-HHHH-QELRDLGHR-HH-FVRAAVQRA-HH-VPIPEPDQM-HHC-MEDYRTFAG
27	-1.309	1.34	12	0.2	5	0	0.15	SBV w/o Spacer	PFKRNAAAI-VPIPEPDQM-QELRDLGHR-FVRAAVQRA-MEDYRTFAG
28	-0.787	3.327	44	0.26	5	3	0	SBV w/ AAY
28	1.408	1.043	13	0.8	5	3	7.28	SBV w/ Spacer	GVVGGFAAG-HHHD-MPKFFPPPM-HHHH-PAPPRLCRL-HH-HEIQQVTAS-HH-ANNFVIGVL
28	-2.016	2.161	17	0	5	0	0.12	SBV w/o Spacer	GVVGGFAAG-HEIQQVTAS-PAPPRLCRL-MPKFFPPPM-ANNFVIGVL
29	-0.505	3.478	44	0.22	5	3	0	SBV w/ AAY
29	-0.018	1.679	16	0.4	5	3	7.27	SBV w/ Spacer	KKKEKQEKK-HHH-LQIQEMRKK-HHHC-QQRIPRQNL-HHH-IFCLYVGQF-HH-PQPALRQTL
29	-3.806	2.299	17	0	5	0	0.12	SBV w/o Spacer	KKKEKQEKK-IFCLYVGQF-PQPALRQTL-QQRIPRQNL-LQIQEMRKK
30	0.427	3.38	44	0.4	5	3	0	SBV w/ AAY
30	2.126	1.216	15	0.8	5	3.5	5.58	SBV w/ Spacer	AGGDRRWLL-HHHD-YSQKYKRSV-HHHC-MYAVFGLTR-HH-NAAPETHRL-HHHC-AEALNTVSQ
30	-0.544	3.178	15	0	5	0	0.12	SBV w/o Spacer	AGGDRRWLL-YSQKYKRSV-NAAPETHRL-MYAVFGLTR-AEALNTVSQ
31	0.998	3.436	44	0.64	5	3	0	SBV w/ AAY
31	2.983	2.345	14	1	5	3.25	6.99	SBV w/ Spacer	YGFCKSSEL-HHHC-THHHKRNLY-HH-AAQRGLFDY-HHD-LRDAIHELK-HHHC-CLTLFVLWM
31	1.247	3.202	15	0.6	5	0	0.14	SBV w/o Spacer	YGFCKSSEL-LRDAIHELK-THHHKRNLY-AAQRGLFDY-CLTLFVLWM
32	-0.438	2.899	44	0.22	5	3	0	SBV w/ AAY
32	1.36	0.879	18	0.8	5	2	6.8	SBV w/ Spacer	DGVLDAVWR-HH-YYAIVYMRY-HH-AVSGYITSR-HH-VRRNMFCVK-HH-HKKTKKPKG
32	-0.984	2.662	20	0	5	0	0.15	SBV w/o Spacer	DGVLDAVWR-VRRNMFCVK-YYAIVYMRY-AVSGYITSR-HKKTKKPKG
33	-1.168	3.702	44	0.22	5	3	0	SBV w/ AAY
33	-1.184	1.68	13	0.2	5	2.5	6.18	SBV w/ Spacer	FTEEIQLHS-HH-QHKKKMMWF-HH-SPSILKPGA-HDH-LRFHLSGLG-HHD-GRYQGHYGV
33	-4.652	3.111	17	0	5	0	0.13	SBV w/o Spacer	FTEEIQLHS-LRFHLSGLG-GRYQGHYGV-SPSILKPGA-QHKKKMMWF
34	0.29	3.078	44	0.48	5	3	0	SBV w/ AAY
34	1.12	2.476	22	0.4	5	2.25	6.31	SBV w/ Spacer	PPPRPMPGT-HH-RILVARHLE-HH-LDVLYSDPL-HHC-APRWMTVMR-HH-KEDKSNGII
34	-0.875	3.527	21	0	5	0	0.15	SBV w/o Spacer	PPPRPMPGT-LDVLYSDPL-APRWMTVMR-RILVARHLE-KEDKSNGII
35	0.865	3.112	44	0.82	5	3	0	SBV w/ AAY
35	2.034	1.707	18	1	5	3	9.28	SBV w/ Spacer	SEAKCRRRF-HHD-LHLFGKKLI-HHHC-KNTGCAVSL-HH-DATDSRLLM-HHH-FRFEAHGSL
35	0.322	3.44	21	0.2	5	0	0.12	SBV w/o Spacer	KNTGCAVSL-DATDSRLLM-SEAKCRRRF-LHLFGKKLI-FRFEAHGSL
36	1.033	4.081	44	0.84	5	3	0	SBV w/ AAY
36	1.885	1.574	13	0.8	5	3.75	8.79	SBV w/ Spacer	TLRTFLQTY-HH-RVEPTGTCV-HHHNHC-FLTVLVPIV-HHHD-RQDPGSSSV-HHD-SVMKRRIEE
36	-0.055	3.885	24	0.2	5	0	0.13	SBV w/o Spacer	RQDPGSSSV-FLTVLVPIV-SVMKRRIEE-TLRTFLQTY-RVEPTGTCV
37	0.201	4.26	44	0.68	5	3	0	SBV w/ AAY
37	1.06	2.344	20	0.6	5	3.75	5.47	SBV w/ Spacer	THSLTRQVV-HHHD-IGPGHTQTV-HHHA-TGATNAASI-HHD-LRSVIRALK-HHHC-DAARKALSD
37	-1.256	4.455	22	0.2	5	0	0.12	SBV w/o Spacer	TGATNAASI-THSLTRQVV-DAARKALSD-LRSVIRALK-IGPGHTQTV
38	1.955	5.431	44	0.88	5	3	0	SBV w/ AAY
38	2.89	2.677	21	1	5	2.75	7.48	SBV w/ Spacer	AVLDDVVAA-HH-SESLVAKRY-HHHH-LLVPWIRES-HH-ILKLGPSEL-HHH-RADMLEFGL
38	1.325	4.434	23	1	5	0	0.15	SBV w/o Spacer	ILKLGPSEL-AVLDDVVAA-LLVPWIRES-SESLVAKRY-RADMLEFGL
39	0.581	4.257	44	0.56	5	3	0	SBV w/ AAY
39	1.351	3.008	23	0.8	5	3.25	6.99	SBV w/ Spacer	RYVRATAGR-HHHH-PPPPSRQTK-HHC-KIRGHELVQ-HH-RLEVHDALL-HHHC-VVAVLGWVH
39	-0.792	4.647	24	0	5	0	0.12	SBV w/o Spacer	PPPPSRQTK-RLEVHDALL-RYVRATAGR-KIRGHELVQ-VVAVLGWVH
40	1.154	3.024	44	0.7	5	3	0	SBV w/ AAY
40	3.024	0.808	12	1	5	4.25	6.29	SBV w/ Spacer	YGEQMRTPL-HHHHH-PDTIRRCFL-HHHC-QLYNVTLND-HHHC-SLPSLTAHL-HHHC-APGGDEDDA
40	0.834	2.921	17	0.6	5	0	0.15	SBV w/o Spacer	YGEQMRTPL-QLYNVTLND-PDTIRRCFL-SLPSLTAHL-APGGDEDDA
41	1.669	1.94	44	0.7	5	3	0	SBV w/ AAY
41	2.604	0.529	9	1	5	3	6.9	SBV w/ Spacer	VTTSPCPTR-HH-LPPSSRHAL-HHHC-SHTTSGLHR-HH-RRWRSHVDD-HHHH-TTASNVTTI
41	0.676	1.442	12	0.6	5	0	0.13	SBV w/o Spacer	VTTSPCPTR-LPPSSRHAL-RRWRSHVDD-TTASNVTTI-SHTTSGLHR
42	1.098	4.219	44	0.84	5	3	0	SBV w/ AAY
42	2.133	1.866	13	1	5	3.75	5.2	SBV w/ Spacer	KMSHIYVAM-HHC-RDSHDRWCL-HHHD-QITDITSLV-HHHD-LVFPTATLK-HHHC-PPLWLPLLI
42	-0.721	3.522	19	0.2	5	0	0.15	SBV w/o Spacer	KMSHIYVAM-RDSHDRWCL-LVFPTATLK-PPLWLPLLI-QITDITSLV
43	1.324	4.729	44	0.78	5	3	0	SBV w/ AAY
43	1.793	2.429	26	0.6	5	2.75	6.1	SBV w/ Spacer	RRDRLLHEL-HHHH-KHRPEARCR-HHC-RRKKKSPSD-HH-VRIELGVYF-HH-LQLRHALEL
43	-0.624	3.971	24	0.2	5	0	0.15	SBV w/o Spacer	RRDRLLHEL-RRKKKSPSD-KHRPEARCR-VRIELGVYF-LQLRHALEL
44	-0.103	1.396	44	0.44	5	3	0	SBV w/ AAY
44	1.968	0.525	8	0.8	5	3	7	SBV w/ Spacer	MNGVGATDL-HHHA-HPSPRNTTR-HH-TFTNNHCFI-HHHH-ELAKRRGTR-HH-SVTCWGSNG
44	-0.703	1.075	9	0.2	5	0	0.15	SBV w/o Spacer	MNGVGATDL-ELAKRRGTR-TFTNNHCFI-HPSPRNTTR-SVTCWGSNG
45	0.597	3.943	44	0.62	5	3	0	SBV w/ AAY
45	2.12	1.774	21	1	5	3	5.89	SBV w/ Spacer	VLCPKNMII-HHHD-LIHETQQAL-HH-EMMVRDVPK-HHC-RTVSYSPIV-HHH-TRSIVIPQG
45	-0.022	2.639	23	0	5	0	0.15	SBV w/o Spacer	LIHETQQAL-EMMVRDVPK-VLCPKNMII-RTVSYSPIV-TRSIVIPQG
46	0.994	4.231	44	0.68	5	3	0	SBV w/ AAY
46	2.196	2.825	17	1	5	3.75	6.92	SBV w/ Spacer	YVKVYLESF-HHD-LFYDLRDLK-HH-VMVYTTLTT-HHHC-DKCMQTSHL-HHHNHA-RRARYTPSN
46	-0.147	2.542	14	0	5	0	0.15	SBV w/o Spacer	YVKVYLESF-VMVYTTLTT-DKCMQTSHL-LFYDLRDLK-RRARYTPSN
47	0.774	2.622	44	0.66	5	3	0	SBV w/ AAY
47	1.926	0.453	6	0.6	5	4	7.19	SBV w/ Spacer	PSSPGSLEG-HHHD-SGGGVSSIF-HHHC-FMWTYLVTL-HH-NENVTLNHL-HHHHHY-EHYPSFVKL
47	-1.352	3.246	11	0.2	5	0	0.14	SBV w/o Spacer	PSSPGSLEG-SGGGVSSIF-NENVTLNHL-EHYPSFVKL-FMWTYLVTL
48	0.899	2.923	44	0.8	5	3	0	SBV w/ AAY
48	2.079	1.341	14	1	5	3.5	6.09	SBV w/ Spacer	YPCVYYHVV-HHHD-LTATGCCLL-HH-ATVAPLTPP-HH-SEREDARMM-AHHHHH-PPQIPFVGS
48	-0.195	2.685	13	0.4	5	0	0.12	SBV w/o Spacer	YPCVYYHVV-SEREDARMM-ATVAPLTPP-LTATGCCLL-PPQIPFVGS
49	1.888	3.898	44	1	5	3	0	SBV w/ AAY
49	3.147	1.982	16	1	5	3.75	7.68	SBV w/ Spacer	ISRLLSEEV-HHHH-LSRLPRSRF-HHC-SHDQVSLNA-HHHH-FHTPGRHAK-HHHD-FSPGPVVLL
49	1.29	2.448	13	1	5	0	0.12	SBV w/o Spacer	ISRLLSEEV-FHTPGRHAK-SHDQVSLNA-LSRLPRSRF-FSPGPVVLL
0	0.521	5.714	99	0.55	10	3	0	SBV w/ AAY
0	2.088	2.115	45	0.8	10	3.33333	32.16	SBV w/ Spacer	GRSVLDSVS-HH-VVIGWMEPV-HHH-LVAALLAEA-HHC-AFQPLLAYA-HHNHH-TTFLQTMLR-HH-EILREKTQL-HHH-ICRFCIDRL-HHHC-DTPMLLIFG-HHHD-GAVWRAAFL-HHHD-NAEGRAQVG
0	-0.536	4.494	47	0.2	10	0	0.43	SBV w/o Spacer	GRSVLDSVS-AFQPLLAYA-GAVWRAAFL-ICRFCIDRL-EILREKTQL-TTFLQTMLR-DTPMLLIFG-VVIGWMEPV-LVAALLAEA-NAEGRAQVG
1	0.77	4.637	99	0.65	10	3	0	SBV w/ AAY
1	1.868	2.534	48	0.8	10	3	31.24	SBV w/ Spacer	YSTTVISNK-HHHC-DPVRRMLLD-HHHD-YTQPRWKRV-HH-NKKVKLDHL-HH-RAVKRLQQR-HH-TVFVGCILA-HH-TRRCLLGEV-HHD-GEGGRVYVY-HHHC-ARRPRRKRC-HHAA-RRLPDNGFQ
1	-0.384	3.615	46	0.1	10	0	0.46	SBV w/o Spacer	GEGGRVYVY-YSTTVISNK-DPVRRMLLD-ARRPRRKRC-RAVKRLQQR-TRRCLLGEV-NKKVKLDHL-TVFVGCILA-YTQPRWKRV-RRLPDNGFQ
2	1.116	4.594	99	0.82	10	3	0	SBV w/ AAY
2	2.243	1.877	38	1	10	2.77778	35.98	SBV w/ Spacer	GLWVSSYLV-HHHC-RFLREWLVC-HH-ETSERLDRS-HH-RLWLPSVLS-HH-NVTTNVTYS-HH-ALNLCLPLM-HH-ARTCDSTVV-HHD-ASGEEVAVL-HHHC-RVYAIFIFQ-HHHH-DVCRAKMGY
2	0.189	3.341	44	0.1	10	0	0.44	SBV w/o Spacer	GLWVSSYLV-RLWLPSVLS-NVTTNVTYS-RFLREWLVC-ASGEEVAVL-ETSERLDRS-RVYAIFIFQ-ARTCDSTVV-ALNLCLPLM-DVCRAKMGY
3	1.586	3.896	99	0.83	10	3	0	SBV w/ AAY
3	2.663	1.664	40	1	10	3.11111	34.13	SBV w/ Spacer	PPAEQTWYA-HH-SVPRPLDVV-HHHC-TTAGLNLCA-HHC-ALYLLFEEK-HHC-IRLSERHRL-HHHHH-RTWEIMEHM-HH-AAGNNYYAY-HH-ALIAWVEEM-HHC-LLIMGLFSL-HHHC-PIGPRELSK
3	0.755	3.137	42	0.1	10	0	0.47	SBV w/o Spacer	PPAEQTWYA-IRLSERHRL-ALYLLFEEK-RTWEIMEHM-ALIAWVEEM-SVPRPLDVV-AAGNNYYAY-LLIMGLFSL-TTAGLNLCA-PIGPRELSK
4	1.042	4.882	99	0.89	10	3	0	SBV w/ AAY
4	1.977	2.048	44	1	10	3.22222	37.86	SBV w/ Spacer	TSPPYCRCK-HHH-QAAYAYSLV-HHHD-VSQPSLILV-HHHC-ISCVYVVML-HH-KISQNTVLI-HHC-QTLHVLLVV-HHC-AAAVTDVTL-HHHH-EQPPRQRRR-HH-WLPVKTDVW-HHHH-PLNNVSSYQ
4	-0.648	4.445	43	0	10	0	0.46	SBV w/o Spacer	TSPPYCRCK-VSQPSLILV-WLPVKTDVW-EQPPRQRRR-QTLHVLLVV-KISQNTVLI-QAAYAYSLV-AAAVTDVTL-ISCVYVVML-PLNNVSSYQ
5	-0.253	5.361	99	0.38	10	3	0	SBV w/ AAY
5	1.115	2.514	41	0.6	10	3.22222	27.75	SBV w/ Spacer	VGLVTMFKI-HH-ILIIFIIIC-HHHD-VIVTSLFLF-HH-AKSRWFDVV-HHHH-WAREPHGQL-HHHH-GASAAATTT-HHHH-YNAPNLHTL-HHHD-LAALCAAVG-HHH-PTYDELPSR-HH-YPFGDRGKA
5	-2.198	4.132	38	0	10	0	0.73	SBV w/o Spacer	VGLVTMFKI-GASAAATTT-VIVTSLFLF-AKSRWFDVV-YNAPNLHTL-PTYDELPSR-LAALCAAVG-ILIIFIIIC-WAREPHGQL-YPFGDRGKA
6	0.895	3.632	99	0.72	10	3	0	SBV w/ AAY
6	2.244	1.734	34	0.9	10	3.22222	29.75	SBV w/ Spacer	GMMISAPLK-HH-RALKENTTV-HHHY-ESYVKASVS-HHH-WLLGWGHKS-HH-TETYHLQRI-HH-WHLLRMDTV-HHC-SLLVCQLLC-HHHC-TSHHRPLTL-HHHC-TLATKHPAI-HHHHD-TTSSRKGFL
6	-0.007	3.252	36	0.1	10	0	0.46	SBV w/o Spacer	GMMISAPLK-SLLVCQLLC-TLATKHPAI-TETYHLQRI-ESYVKASVS-WHLLRMDTV-WLLGWGHKS-RALKENTTV-TSHHRPLTL-TTSSRKGFL
7	1.537	4.266	99	0.82	10	3	0	SBV w/ AAY
7	2.73	2.725	51	1	10	3.77778	26.31	SBV w/ Spacer	AATFYCPFL-HHHHHH-TQPRWKRVY-HHH-KLVVIGSYP-HHC-ELSTGEDAR-HH-YFVFLAYVY-HHHC-ATRRRLLRT-HHHC-VPEQPSRYL-HHHH-AVVPRPRAL-HHHD-LAVRNHVTV-HHHD-QESCLRGFY
7	0.824	3.909	46	0.4	10	0	0.48	SBV w/o Spacer	TQPRWKRVY-YFVFLAYVY-AVVPRPRAL-ATRRRLLRT-LAVRNHVTV-VPEQPSRYL-AATFYCPFL-KLVVIGSYP-ELSTGEDAR-QESCLRGFY
8	0.8	4.231	99	0.72	10	3	0	SBV w/ AAY
8	1.65	1.967	36	0.9	10	3	34.36	SBV w/ Spacer	PLMAFCGRH-HH-IIVLICFKF-HH-TTNTASITS-HHC-QRVHHELPH-HHHH-YLYRDLHSK-HH-DAATPSFLR-HH-RAAKRIALA-HHHC-EKEPHIVQY-HHC-IMFLLVVVP-HHNHC-WRFKVGVYK
8	-1.457	3.326	43	0	10	0	0.47	SBV w/o Spacer	PLMAFCGRH-WRFKVGVYK-QRVHHELPH-IMFLLVVVP-YLYRDLHSK-EKEPHIVQY-DAATPSFLR-TTNTASITS-IIVLICFKF-RAAKRIALA
9	0.537	5.269	99	0.59	10	3	0	SBV w/ AAY
9	1.561	1.947	41	0.8	10	3.22222	31.97	SBV w/ Spacer	VSSVTLLKI-HHH-TELPQVDAR-HHHC-WYKRDESGL-HHC-DENFKQLEI-HHHC-IKLVDPTYV-HHD-TFDRHVLVR-HH-VVLTVSFSY-HHAA-DALSLNDAG-HHD-MPAFALTSL-HHD-QIPLCTGVI
9	-0.925	4.71	43	0	10	0	0.45	SBV w/o Spacer	MPAFALTSL-WYKRDESGL-DENFKQLEI-IKLVDPTYV-VSSVTLLKI-VVLTVSFSY-TFDRHVLVR-DALSLNDAG-TELPQVDAR-QIPLCTGVI
10	0.883	4.738	99	0.68	10	3	0	SBV w/ AAY
10	2.636	2.373	41	1	10	3.22222	30.66	SBV w/ Spacer	GITGTVSII-HHHH-SRLIEKKKR-HH-RLPDTVCVH-HH-ILALWAPVA-HHD-TFFDAVSLL-HH-HPVYFFKSA-HHHA-HHRHHPYTL-HHHC-QDLLSDLRL-HHHH-FRCPRRFCF-HHHC-TVRAEFFWG
10	0.437	4.149	44	0.3	10	0	0.46	SBV w/o Spacer	GITGTVSII-TFFDAVSLL-HPVYFFKSA-ILALWAPVA-HHRHHPYTL-SRLIEKKKR-FRCPRRFCF-QDLLSDLRL-RLPDTVCVH-TVRAEFFWG
11	1.842	4.862	99	0.97	10	3	0	SBV w/ AAY
11	3.055	2.241	45	1	10	3.88889	27.38	SBV w/ Spacer	PHTRPAAEV-HHHD-SALTLALVQ-HHHC-VLAARALHM-HHHD-HCDHIPLLL-HHHC-KIVLIRDTL-HHHD-VFITESSVF-HHC-AVVRAEVRR-HH-RNCTHSFYL-HHHC-TPSRTHHAA-HEHHHD-ALPEGLETS
11	1.213	4.461	42	0.4	10	0	0.48	SBV w/o Spacer	PHTRPAAEV-AVVRAEVRR-TPSRTHHAA-HCDHIPLLL-VLAARALHM-SALTLALVQ-RNCTHSFYL-VFITESSVF-KIVLIRDTL-ALPEGLETS
12	1.049	5.441	99	0.74	10	3	0	SBV w/ AAY
12	2.366	1.765	42	1	10	3.44444	29.12	SBV w/ Spacer	PYGVDHQLF-HHHC-YRPPYCLVS-HH-VSQFVLKEV-HHHC-KARAKKDEL-HHH-LLDRLRHRK-HHHD-LFQGVVMIV-HHHI-FISQSIADN-HHHC-RQALTELEY-HHHC-VVLVQFVKH-HH-ALCAAVGCQ
12	-0.09	4.568	41	0.1	10	0	0.47	SBV w/o Spacer	PYGVDHQLF-FISQSIADN-LFQGVVMIV-KARAKKDEL-RQALTELEY-YRPPYCLVS-LLDRLRHRK-VVLVQFVKH-VSQFVLKEV-ALCAAVGCQ
13	1.111	5.292	99	0.74	10	3	0	SBV w/ AAY
13	2.437	2.112	39	1	10	3.11111	39.04	SBV w/ Spacer	AVCAETKVA-HH-AEVGPLRSA-HH-KLTVTSVED-HHHD-LINTGITVC-HHH-VSVSELEAV-HHHI-SPAPTPSRT-HH-RRRLTHAAC-HHHD-AAPVADYVL-HHC-ELLDYLRQS-HHHC-PSLKPTLGG
13	0.437	4.249	42	0.3	10	0	0.48	SBV w/o Spacer	KLTVTSVED-RRRLTHAAC-AVCAETKVA-ELLDYLRQS-AAPVADYVL-AEVGPLRSA-LINTGITVC-SPAPTPSRT-VSVSELEAV-PSLKPTLGG
14	0.364	4.29	99	0.48	10	3	0	SBV w/ AAY
14	1.552	1.901	40	0.8	10	2.55556	32.26	SBV w/ Spacer	GVVGGFAAG-HHH-PAPPRLCRL-HH-VLALRIIRL-HHHD-DAITDAELM-HHHH-MPKFFPPPM-HHC-RNMTLTLMR-HH-SSETERTRE-HH-REVWDVQHR-H-HEIQQVTAS-HH-ANNFVIGVL
14	-0.902	3.033	40	0	10	0	0.48	SBV w/o Spacer	GVVGGFAAG-HEIQQVTAS-VLALRIIRL-PAPPRLCRL-MPKFFPPPM-DAITDAELM-SSETERTRE-RNMTLTLMR-REVWDVQHR-ANNFVIGVL
15	1.233	5.035	99	0.7	10	3	0	SBV w/ AAY
15	2.465	2.009	39	0.9	10	3	36.52	SBV w/ Spacer	AGGDRRWLL-HHHD-YSQKYKRSV-HHHC-MYAVFGLTR-HH-AAPAIQNDV-HHC-ESVAHLLAA-HHHC-NAAPETHRL-HHHH-ELLLGFMLF-HH-RRQMRRLHR-HH-LHMVLPRRL-HH-AEALNTVSQ
15	0.375	4.399	41	0.2	10	0	0.47	SBV w/o Spacer	AGGDRRWLL-ELLLGFMLF-RRQMRRLHR-MYAVFGLTR-LHMVLPRRL-YSQKYKRSV-NAAPETHRL-AAPAIQNDV-ESVAHLLAA-AEALNTVSQ
16	-0.256	3.432	99	0.25	10	3	0	SBV w/ AAY
16	1.43	1.064	40	0.6	10	3.88889	31.67	SBV w/ Spacer	DGVLDAVWR-HHNHA-GEDAVAARM-HHAA-AVSGYITSR-HHHC-PSRKKKARR-HHHC-YLRETFEGT-AHHNHA-FGITFYKCL-HHHH-VRRNMFCVK-HH-YYAIVYMRY-HHHH-TPPVSATPR-HH-HKKTKKPKG
16	-2.105	2.828	37	0	10	0	0.64	SBV w/o Spacer	DGVLDAVWR-YYAIVYMRY-GEDAVAARM-FGITFYKCL-PSRKKKARR-YLRETFEGT-AVSGYITSR-TPPVSATPR-VRRNMFCVK-HKKTKKPKG
17	0.854	4.239	99	0.64	10	3	0	SBV w/ AAY
17	1.69	1.984	38	0.7	10	2.88889	29.52	SBV w/ Spacer	HRVFTQLEL-HHHC-APRWMTVMR-HH-AVWAALRGV-HHH-RILVARHLE-HHC-ETSSDTLSD-HHC-VLLLDDVPP-HHHA-PPPRPMPGT-HH-LDVLYSDPL-HHH-REVWDVQHR-HH-KEDKSNGII
17	-0.336	4.547	45	0.2	10	0	0.47	SBV w/o Spacer	PPPRPMPGT-APRWMTVMR-HRVFTQLEL-REVWDVQHR-LDVLYSDPL-AVWAALRGV-VLLLDDVPP-ETSSDTLSD-RILVARHLE-KEDKSNGII
18	0.852	4.614	99	0.74	10	3	0	SBV w/ AAY
18	1.36	2.245	36	0.8	10	2.77778	35.87	SBV w/ Spacer	TLRTFLQTY-HH-FLTVLVPIV-HHD-SVMKRRIEE-HH-DAIRCDYGV-HHHD-RVEPTGTCV-HH-SDAVAGGGL-HHH-RQDPGSSSV-HHH-SCTVGFATV-HHHC-LRPTSYLRS-HH-RLFLQSQHV
18	-0.171	3.099	44	0.1	10	0	0.42	SBV w/o Spacer	RQDPGSSSV-DAIRCDYGV-LRPTSYLRS-TLRTFLQTY-FLTVLVPIV-SCTVGFATV-SVMKRRIEE-RVEPTGTCV-RLFLQSQHV-SDAVAGGGL
19	1.829	5.557	99	0.94	10	3	0	SBV w/ AAY
19	2.779	2.364	40	1	10	3.11111	34.05	SBV w/ Spacer	YEYVDYLFK-HHHD-QSPPPPLFL-HHHH-FRFADEEAV-HH-SESLVAKRY-HHNHH-DIFLKRYQL-HHH-ILKLGPSEL-HHH-RTLTFVSVL-HHH-LLVPWIRES-HH-AVLDDVVAA-HH-RADMLEFGL
19	1.008	5.037	49	0.8	10	0	0.46	SBV w/o Spacer	QSPPPPLFL-ILKLGPSEL-AVLDDVVAA-LLVPWIRES-DIFLKRYQL-YEYVDYLFK-FRFADEEAV-SESLVAKRY-RTLTFVSVL-RADMLEFGL
20	0.882	3.503	99	0.56	10	3	0	SBV w/ AAY
20	2.4	1.609	35	0.8	10	3.88889	30.7	SBV w/ Spacer	YGEQMRTPL-HHHC-QLYNVTLND-HHHH-ILVDRACEF-HHHY-RGRARNNTR-HHHY-SLPSLTAHL-HH-LHLFVTDKR-HHHD-GAGAWLLPR-HHHNHH-PDTIRRCFL-HHC-HMPTLANDV-HHHH-APGGDEDDA
20	-0.336	2.561	35	0.3	10	0	0.48	SBV w/o Spacer	YGEQMRTPL-APGGDEDDA-SLPSLTAHL-GAGAWLLPR-ILVDRACEF-QLYNVTLND-RGRARNNTR-HMPTLANDV-PDTIRRCFL-LHLFVTDKR
21	0.818	4.287	99	0.74	10	3	0	SBV w/ AAY
21	1.828	1.665	36	0.9	10	3.66667	26.61	SBV w/ Spacer	KMSHIYVAM-HHC-RDSHDRWCL-HH-APERTVRRQ-HHHC-RRRRRRAPK-NHNHA-KQNSFFSFL-HHHD-LVFPTATLK-HHHD-GVFPCFVPE-HHHC-PPLWLPLLI-HHHD-QITDITSLV-HHH-VVDPLPPYL
21	-1.12	3.341	39	0.1	10	0	0.43	SBV w/o Spacer	KMSHIYVAM-RDSHDRWCL-QITDITSLV-KQNSFFSFL-PPLWLPLLI-VVDPLPPYL-APERTVRRQ-LVFPTATLK-GVFPCFVPE-RRRRRRAPK
22	0.581	3.384	99	0.51	10	3	0	SBV w/ AAY
22	1.057	1.734	26	0.7	10	3	30.44	SBV w/ Spacer	LIFHTTWVT-HHHH-MNGVGATDL-HHC-ELAKRRGTR-HH-SVTCWGSNG-HH-FISFTGLAF-HH-VKKHKRLDV-HHHD-LSKDISLYR-HHHH-TFTNNHCFI-HHHC-HPSPRNTTR-HH-TVRSRDSLL
22	-0.689	2.979	38	0	10	0	0.45	SBV w/o Spacer	MNGVGATDL-TVRSRDSLL-LSKDISLYR-HPSPRNTTR-TFTNNHCFI-LIFHTTWVT-ELAKRRGTR-VKKHKRLDV-FISFTGLAF-SVTCWGSNG
23	1.219	3.96	99	0.74	10	3	0	SBV w/ AAY
23	1.863	1.917	31	1	10	3	35.47	SBV w/ Spacer	AEAWCVDQR-H-HLYRELRQA-HHC-VMVYTTLTT-HHHH-DPGAGVPAR-HHC-TVLFNELML-HH-LFYDLRDLK-HHD-DKCMQTSHL-HHHNHA-DAEQRAQQN-HH-YVKVYLESF-HHA-RRARYTPSN
23	-0.13	3.115	32	0.2	10	0	0.49	SBV w/o Spacer	YVKVYLESF-DKCMQTSHL-HLYRELRQA-LFYDLRDLK-AEAWCVDQR-TVLFNELML-VMVYTTLTT-DAEQRAQQN-DPGAGVPAR-RRARYTPSN
24	0.924	4.607	99	0.73	10	3	0	SBV w/ AAY
24	1.716	2.178	38	0.8	10	2.55556	30.94	SBV w/ Spacer	LTATGCCLL-HH-ATVAPLTPP-HHHC-YPCVYYHVV-HHH-SEREDARMM-HH-RDVLSLLFE-HHHD-LVPSGNVLR-HH-RRGAQLCLT-HH-LSLPSDRHR-HH-FAYLPGEDK-HH-PPQIPFVGS
24	-0.453	3.962	35	0	10	0	0.47	SBV w/o Spacer	PPQIPFVGS-RDVLSLLFE-LSLPSDRHR-YPCVYYHVV-SEREDARMM-LVPSGNVLR-LTATGCCLL-RRGAQLCLT-ATVAPLTPP-FAYLPGEDK
25	0.943	3.948	99	0.58	10	3	0	SBV w/ AAY
25	1.585	1.976	46	0.8	10	3.22222	34.49	SBV w/ Spacer	SERERRARR-HHHC-RRLVTHQGA-HHHC-RRLRIGSRV-HHHH-VQSSTLIRV-HHHC-EVDQCLAYR-HHD-ITDRCFLVA-HH-EAAVFDETR-HHC-SLVVDARSG-HH-SRFLNDVDI-HHC-FPTGQTMSF
25	-0.152	2.192	41	0.2	10	0	0.49	SBV w/o Spacer	VQSSTLIRV-SRFLNDVDI-EVDQCLAYR-RRLRIGSRV-EAAVFDETR-ITDRCFLVA-FPTGQTMSF-RRLVTHQGA-SERERRARR-SLVVDARSG
26	0.729	4.671	99	0.55	10	3	0	SBV w/ AAY
26	1.97	2.313	40	0.9	10	3.55556	41.77	SBV w/ Spacer	GPECRNETL-HHHH-YVVENKDNV-HHHC-DVLSLLFED-HH-ALVMVFFVL-HH-DHLHTPRRV-HHHH-QEVVERDRL-HH-AEHMRDVSY-HHHA-EGVKAAWSL-HHHD-KQEKIRTLK-HHEHCL-SNAVEPTKK
26	-0.693	3.704	46	0	10	0	0.46	SBV w/o Spacer	GPECRNETL-YVVENKDNV-AEHMRDVSY-ALVMVFFVL-QEVVERDRL-KQEKIRTLK-DHLHTPRRV-EGVKAAWSL-DVLSLLFED-SNAVEPTKK
27	-0.354	5.861	99	0.38	10	3	0	SBV w/ AAY
27	0.874	2.455	34	0.6	10	2.88889	37.02	SBV w/ Spacer	GLLAHIPAL-HH-LAYHLYGGD-HHHH-GGLKNVVTT-HHHH-PVTMDVNYF-HHHC-VHALITLTF-HH-LHGLCVDLL-HH-RHSDRSCDL-HH-ALRCPDGEV-HH-PLEHCWLQA-HHHD-MLGSIEGLR
27	-1.858	4.667	37	0.1	10	0	0.47	SBV w/o Spacer	GGLKNVVTT-LHGLCVDLL-PVTMDVNYF-RHSDRSCDL-ALRCPDGEV-VHALITLTF-GLLAHIPAL-MLGSIEGLR-PLEHCWLQA-LAYHLYGGD
28	-0.038	3.805	99	0.36	10	3	0	SBV w/ AAY
28	0.855	1.408	23	0.4	10	3.33333	30.36	SBV w/ Spacer	KPSDGNVQI-HHC-SSSPTTTTV-HHHC-YTSAGTSST-HH-RPWKPGQRV-HHHHHA-SGSDSDEEL-HHHH-CVLGNETHS-HH-ADLLIVVGL-HHC-FQLLEKESR-HH-MEDYRTFAG-HHHD-LGCDALIVV
28	-2.997	2.533	26	0	10	0	0.42	SBV w/o Spacer	KPSDGNVQI-RPWKPGQRV-ADLLIVVGL-CVLGNETHS-SSSPTTTTV-YTSAGTSST-SGSDSDEEL-FQLLEKESR-MEDYRTFAG-LGCDALIVV
29	-0.164	4.267	99	0.32	10	3	0	SBV w/ AAY
29	0.955	1.719	33	0.8	10	2.44444	27.63	SBV w/ Spacer	GLCRFDRGL-HH-ALEDLLPMR-HH-MMHPELGLA-HH-AGPQQQQML-HH-YVYYELARD-HHHD-AVQWQARVR-HHD-DASGVEILE-HH-DRAVQKIDF-HHH-KKTPEKRRK-HH-ACGGCAGGV
29	-1.924	2.712	34	0	10	0	0.47	SBV w/o Spacer	GLCRFDRGL-AVQWQARVR-YVYYELARD-MMHPELGLA-KKTPEKRRK-AGPQQQQML-DRAVQKIDF-DASGVEILE-ALEDLLPMR-ACGGCAGGV
30	0.94	5.541	99	0.6	10	3	0	SBV w/ AAY
30	1.607	3.492	41	0.7	10	2.55556	35.76	SBV w/ Spacer	HYRNSRDVL-HHHC-NSVDALYIR-HH-TEYFALLHG-HHD-KCAFLKGYL-HH-LPGEDKVYV-H-HAVVNNTHK-HH-ELSISYLLV-HHHD-VINMKAALS-HH-LLGESVAGN-HFH-LLSSSLSGS
30	-0.978	5.262	41	0.2	10	0	0.5	SBV w/o Spacer	HYRNSRDVL-TEYFALLHG-ELSISYLLV-HAVVNNTHK-LLSSSLSGS-LLGESVAGN-VINMKAALS-NSVDALYIR-KCAFLKGYL-LPGEDKVYV
31	0.144	4.493	99	0.55	10	3	0	SBV w/ AAY
31	1.554	2.035	39	0.7	10	3.44444	27.94	SBV w/ Spacer	GYYAYDLAM-HHC-ERCFIQLRS-HH-ELRHRGTPE-HHHH-GMLFFIWAM-HHHC-KRELLCLHV-HHHC-VAVAVCQTL-HHHH-QRVSSVPAH-HH-HNLKLFCYL-HH-LLQIQEFMI-HHHHHH-GDTQYFGVV
31	-1.765	3.862	36	0	10	0	0.49	SBV w/o Spacer	GMLFFIWAM-VAVAVCQTL-ERCFIQLRS-HNLKLFCYL-LLQIQEFMI-ELRHRGTPE-GYYAYDLAM-QRVSSVPAH-KRELLCLHV-GDTQYFGVV
32	1.374	6.346	99	0.87	10	3	0	SBV w/ AAY
32	2.058	3.445	54	0.8	10	3.22222	30.75	SBV w/ Spacer	LSTIRSILA-HHHD-IVGSAGKLE-HHHHH-GTRSMRKLN-HH-ALVVFHIAI-HHHC-AYAQKIFKI-HHD-IRERLPKLR-HH-WVLRTPLCY-HH-REEFDILRY-HHHD-ILPVGSMYR-HHD-LRIMTLRTF
32	-0.408	5.857	53	0.2	10	0	0.46	SBV w/o Spacer	LSTIRSILA-WVLRTPLCY-REEFDILRY-ALVVFHIAI-AYAQKIFKI-ILPVGSMYR-IVGSAGKLE-GTRSMRKLN-LRIMTLRTF-IRERLPKLR
33	-0.205	4.055	99	0.41	10	3	0	SBV w/ AAY
33	1.155	1.684	37	0.6	10	2.77778	30.94	SBV w/ Spacer	VGLIFAGHF-HH-AKLVVIGSY-HH-RTTTPASTY-HHHC-LTFLATTTT-HH-FLILRIRNC-HHHC-ILVDRACEF-HHHC-SLRNSTVVR-HH-TAPSQTQLF-HH-CSFFPKLQG-HHD-QLMQRLTGG
33	-1.681	3.353	34	0.1	10	0	0.42	SBV w/o Spacer	VGLIFAGHF-LTFLATTTT-TAPSQTQLF-ILVDRACEF-CSFFPKLQG-AKLVVIGSY-FLILRIRNC-SLRNSTVVR-RTTTPASTY-QLMQRLTGG
34	0.89	3.282	99	0.57	10	3	0	SBV w/ AAY
34	2.575	1.885	34	1	10	3.11111	38.49	SBV w/ Spacer	GTELRLCNL-HHHC-NIVRDHVVI-HHHD-VIDRPPQQP-HHHH-PPLPPRPPH-HH-STTSKTLAT-HH-DAASDKENL-HH-EEAGKLTVT-HH-ASLGRALRR-HHHH-LLAHPHHEY-HHHA-RDTVLSDGG
34	0.452	2.722	37	0.4	10	0	0.47	SBV w/o Spacer	GTELRLCNL-DAASDKENL-STTSKTLAT-PPLPPRPPH-VIDRPPQQP-LLAHPHHEY-NIVRDHVVI-EEAGKLTVT-ASLGRALRR-RDTVLSDGG
35	0.787	4.851	99	0.59	10	3	0	SBV w/ AAY
35	2.284	1.838	40	1	10	3	29.7	SBV w/ Spacer	KGKLGLRII-HHHC-ERRGGEDAV-HHHD-AVWRAAFLA-HHA-KALHEDTAL-HH-IALYMGSHR-HH-KRSLFCYMR-HH-RYPKGARTM-HHY-AIISVTTDV-HHHC-MEARAIIRR-HHC-DIKAFSKNG
35	-0.148	3.524	41	0.2	10	0	0.48	SBV w/o Spacer	KGKLGLRII-KALHEDTAL-RYPKGARTM-KRSLFCYMR-AVWRAAFLA-IALYMGSHR-AIISVTTDV-ERRGGEDAV-MEARAIIRR-DIKAFSKNG
36	-0.541	3.9	99	0.41	10	3	0	SBV w/ AAY
36	0.938	1.455	39	0.5	10	3.66667	27.22	SBV w/ Spacer	GLSTSGRSV-HHH-PVEVRSHVR-HHC-HSAGLGSFR-HHC-PLVTNATDH-HHC-KITLIVLSP-HHD-WFPFNLALF-HHHC-VPGFAPYRV-HHNHD-LVGKLGRDV-HHHNA-GHVDPTGNY-HHHH-GRLEKQVSG
36	-2.869	3.382	38	0	10	0	0.46	SBV w/o Spacer	GLSTSGRSV-VPGFAPYRV-GHVDPTGNY-HSAGLGSFR-WFPFNLALF-PLVTNATDH-LVGKLGRDV-KITLIVLSP-PVEVRSHVR-GRLEKQVSG
37	0.961	3.138	99	0.55	10	3	0	SBV w/ AAY
37	2.08	1.586	33	0.9	10	2.77778	31.56	SBV w/ Spacer	GVLPNPRKP-HHC-SMPELSLTL-HHHC-SVLSLTRDS-HH-KAKTMEMRF-HHC-NVEAHRAKD-HHHC-DPYCDGSAS-HH-RIYRFHLDA-HHC-AAPGPSVRY-HH-APLELGPAV-HH-STLSCGVSV
37	-0.014	2.558	32	0.3	10	0	0.49	SBV w/o Spacer	GVLPNPRKP-APLELGPAV-KAKTMEMRF-RIYRFHLDA-NVEAHRAKD-DPYCDGSAS-SVLSLTRDS-AAPGPSVRY-SMPELSLTL-STLSCGVSV
38	0.473	3.251	99	0.63	10	3	0	SBV w/ AAY
38	1.208	0.851	32	0.8	10	3.55556	38.46	SBV w/ Spacer	HVREQTARY-HH-NHVATHVLR-HHHD-CPNVLHSVM-HHHH-IACLIRQSV-HHHA-GGGGGGGGK-HH-HGAGGTAAV-HHH-ARRVSTSTI-AHHHH-PADVYSVTL-HHHC-CPPTFSLCI-HHHH-NTELHLYDL
38	-0.535	2.713	36	0.4	10	0	0.45	SBV w/o Spacer	HGAGGTAAV-ARRVSTSTI-CPNVLHSVM-IACLIRQSV-HVREQTARY-CPPTFSLCI-PADVYSVTL-NTELHLYDL-NHVATHVLR-GGGGGGGGK
39	1.03	4.003	99	0.63	10	3	0	SBV w/ AAY
39	1.58	2.146	41	0.9	10	2.88889	36.37	SBV w/ Spacer	AEFRQRLFS-HHH-VRAVHRASY-HHC-SRSAVPVMY-HH-LLSCGHQSS-HH-VSEVGYGKV-HHH-MAITGKESI-HHNHC-SVVLQPLIT-HH-RAVFAALYR-HHHC-EPHEENVLR-HH-TYPPGTELR
39	-0.358	3.661	40	0	10	0	0.5	SBV w/o Spacer	MAITGKESI-LLSCGHQSS-TYPPGTELR-RAVFAALYR-SVVLQPLIT-SRSAVPVMY-EPHEENVLR-VRAVHRASY-AEFRQRLFS-VSEVGYGKV
40	0.892	4.121	99	0.7	10	3	0	SBV w/ AAY
40	2.39	1.592	38	0.9	10	3.44444	29.33	SBV w/ Spacer	GRLTSIATN-HH-LLAAYCYCV-HHHH-SLSSRRCDD-HHC-RRLLKATQR-HHHH-RGLLPRIRI-HHHD-QLRGKHIRL-HHHD-AYAELFFLL-HHHC-RQPDRAAFY-HHHH-TDKKSVQRR-HH-NNVNVGWFK
40	-0.122	3.766	47	0.1	10	0	0.48	SBV w/o Spacer	GRLTSIATN-TDKKSVQRR-RGLLPRIRI-RRLLKATQR-QLRGKHIRL-SLSSRRCDD-LLAAYCYCV-RQPDRAAFY-AYAELFFLL-NNVNVGWFK
41	0.842	3.831	99	0.65	10	3	0	SBV w/ AAY
41	1.259	2.086	36	0.6	10	2.44444	30.07	SBV w/ Spacer	RIVIGNLPD-HHHD-SRVGVPSLK-HH-NFSISQELL-HH-NFLRHLTQK-HH-VPETGGRWL-HH-AVGAPICGS-HH-TVFLFFVLI-HH-TVSCPTVMR-HH-IRALKENTT-HHHA-DEEEDQEED
41	-1.107	1.384	30	0.1	10	0	0.48	SBV w/o Spacer	RIVIGNLPD-NFLRHLTQK-DEEEDQEED-TVSCPTVMR-TVFLFFVLI-NFSISQELL-VPETGGRWL-AVGAPICGS-IRALKENTT-SRVGVPSLK
42	0.204	4.735	99	0.36	10	3	0	SBV w/ AAY
42	0.991	2.498	34	0.5	10	2.88889	27.97	SBV w/ Spacer	RAGAARTSR-HH-YSWMLIIAI-HHHD-TFLPTPSLI-HH-AMAGPAASG-HHHD-LGVHVADLL-HH-RDDNWGLLF-HH-STAKSEKGK-HHHH-GIIFLAVVF-HH-AALSPPLTT-HHHY-CQSSFPESF
42	-2.37	3.661	31	0.1	10	0	0.47	SBV w/o Spacer	RAGAARTSR-STAKSEKGK-AALSPPLTT-TFLPTPSLI-CQSSFPESF-AMAGPAASG-GIIFLAVVF-LGVHVADLL-YSWMLIIAI-RDDNWGLLF
43	0.981	3.108	99	0.74	10	3	0	SBV w/ AAY
43	1.547	1.35	28	0.8	10	2.77778	27.93	SBV w/ Spacer	SLAIEAAIQ-HHHC-VLRDWVRNH-HHHA-YTPCSSSGR-HH-STTTNTASI-HHHA-PCLQTFTER-HH-AHATTEDVF-HHH-QTGSFVGML-HH-FDVLLSSRS-HH-RIADNFHMF-HH-EILREKTQL
43	-0.092	1.967	27	0	10	0	0.77	SBV w/o Spacer	PCLQTFTER-SLAIEAAIQ-EILREKTQL-FDVLLSSRS-AHATTEDVF-YTPCSSSGR-VLRDWVRNH-RIADNFHMF-STTTNTASI-QTGSFVGML
44	1.198	2.464	99	0.67	10	3	0	SBV w/ AAY
44	2.176	0.649	22	0.9	10	2.66667	25.93	SBV w/ Spacer	YHSEAYRML-HH-RCCRICRWR-HH-TPRATLLPQ-HHHD-SQATQPHHY-H-HEEAESRLY-HHHC-SSVPRPVSP-HHHH-PLRRPSRAR-HHHH-TDPSRCDPY-HH-HPPSDDATF-H-HAGWDGRGL
44	0.143	1.405	24	0.2	10	0	0.48	SBV w/o Spacer	PLRRPSRAR-RCCRICRWR-HPPSDDATF-YHSEAYRML-TPRATLLPQ-TDPSRCDPY-SSVPRPVSP-HEEAESRLY-SQATQPHHY-HAGWDGRGL
45	0.737	4.201	99	0.64	10	3	0	SBV w/ AAY
45	1.419	1.827	32	0.9	10	2.88889	28.43	SBV w/ Spacer	ARFVELAGC-HHH-AAGASSTWL-HHHH-GTVSLKGEN-HH-DLDESHWVL-HHHH-ITLTEDFFV-HHC-TRRSRHRLR-HH-RLDALSTAS-HHHC-KRYLRQELR-HH-ETRQQMTET-HH-RVLARAPSH
45	-1.504	3.055	33	0	10	0	0.48	SBV w/o Spacer	ARFVELAGC-AAGASSTWL-GTVSLKGEN-ETRQQMTET-ITLTEDFFV-TRRSRHRLR-KRYLRQELR-DLDESHWVL-RLDALSTAS-RVLARAPSH
46	0.794	4.652	99	0.65	10	3	0	SBV w/ AAY
46	1.898	1.295	38	0.7	10	4.11111	36.35	SBV w/ Spacer	RIFEHMYFA-HHHY-FHRRRSRFD-HHHH-KLLIQIRNA-HHHA-DPEHLMMNV-HHH-HRAEVVARH-HHA-DAPCAIAGA-HHNHH-GKTWFIIPI-HHHC-PLLRKLVVE-NHNHA-AGEDALRPW-HHHHH-PGEDKVYVL
46	-1.339	3.091	36	0.2	10	0	0.48	SBV w/o Spacer	RIFEHMYFA-AGEDALRPW-KLLIQIRNA-HRAEVVARH-PLLRKLVVE-PGEDKVYVL-FHRRRSRFD-DPEHLMMNV-GKTWFIIPI-DAPCAIAGA
47	1.092	3.75	99	0.71	10	3	0	SBV w/ AAY
47	2.799	1.413	42	1	10	3.88889	36.15	SBV w/ Spacer	REACEALKK-HHHY-QQSQAVAPV-HHHC-DLAENLRHL-HHHNHH-NAGVALYAV-HHHC-ALSLCTDDV-HHH-TLGSSLFNV-HH-SHRRRYKES-HHHH-MRVISRARS-HHHC-QRRISAARA-HHHH-ASAVAGGRG
47	0.912	4.103	41	0.1	10	0	0.49	SBV w/o Spacer	QQSQAVAPV-ALSLCTDDV-TLGSSLFNV-QRRISAARA-REACEALKK-DLAENLRHL-NAGVALYAV-MRVISRARS-SHRRRYKES-ASAVAGGRG
48	0.435	4.409	99	0.57	10	3	0	SBV w/ AAY
48	2.004	1.69	38	0.7	10	3.44444	28.15	SBV w/ Spacer	GIISDHIYG-HHD-RLKSSRDEV-HHH-NLNEGRVNY-HHHD-LKKMLLCAL-HHHC-DARVTDDGK-HHHH-CSGLNACFY-HHHY-FRRDHVPRR-HH-RLVLFVDDV-HHHHC-WLLPAGVAS-HH-AIATFDGVR
48	-0.596	2.963	40	0.2	10	0	0.5	SBV w/o Spacer	GIISDHIYG-CSGLNACFY-RLKSSRDEV-FRRDHVPRR-DARVTDDGK-WLLPAGVAS-NLNEGRVNY-RLVLFVDDV-LKKMLLCAL-AIATFDGVR
49	1.028	5.678	99	0.74	10	3	0	SBV w/ AAY
49	1.56	2.238	43	0.8	10	2.44444	36.37	SBV w/ Spacer	VIVIIIIII-HHD-SDDVLFALD-HHHH-EKWHNVDWI-HH-ANMFMPGAF-HH-DVTASAVRA-HHH-NTNRVINMK-HH-EKDVLAELV-HH-ALWRLCMKR-HH-RRRPERSKT-HH-TESLERFLT
49	-0.911	3.204	37	0.2	10	0	0.49	SBV w/o Spacer	VIVIIIIII-EKDVLAELV-NTNRVINMK-SDDVLFALD-ALWRLCMKR-EKWHNVDWI-TESLERFLT-RRRPERSKT-ANMFMPGAF-DVTASAVRA
0	0.722	5.248	154	0.55	15	3	0	SBV w/ AAY
0	1.799	1.932	63	0.73	15	3.64286	75.63	SBV w/ Spacer	EMRKKKEDK-HHHC-MRIRSLLCS-HHC-DTPMLLIFG-HHHD-GRSVLDSVS-HH-NVVELAYSD-HHHC-SPAEFALHV-HHHD-NAEGRAQVG-HHHH-GAVWRAAFL-HHHC-AFQPLLAYA-HHNHH-TTFLQTMLR-HHC-VVIGWMEPV-HHH-TPASPAART-HHHY-ICRFCIDRL-HHHH-EILREKTQL-HHC-LVAALLAEA
0	-1.164	3.691	67	0	15	0	1.06	SBV w/o Spacer	EMRKKKEDK-DTPMLLIFG-SPAEFALHV-GAVWRAAFL-NVVELAYSD-ICRFCIDRL-NAEGRAQVG-GRSVLDSVS-AFQPLLAYA-VVIGWMEPV-LVAALLAEA-TTFLQTMLR-TPASPAART-MRIRSLLCS-EILREKTQL
1	-0.014	5.094	154	0.29	15	3	0	SBV w/ AAY
1	0.968	2.368	68	0.53	15	3.42857	67.73	SBV w/ Spacer	CMMTMYGGI-HHH-GLSTPYVGL-HHHD-PPSPVPAVF-HHC-EADLLTLCL-HHHD-KLKGGAGAF-HHHH-GSTAAAAAV-HHHC-AKPLPSLCV-HHHH-VPRPETPVT-HHHC-MPLQKLLIC-HHHD-LVGSYVMTL-HHHD-IVTTIIVLI-HH-RTGISKPGL-HHA-PSRKKKARR-HH-CLRRMFGLP-HHD-GLRACRPFD
1	-1.898	4.31	67	0	15	0	0.96	SBV w/o Spacer	GSTAAAAAV-GLSTPYVGL-LVGSYVMTL-GLRACRPFD-PSRKKKARR-IVTTIIVLI-KLKGGAGAF-AKPLPSLCV-CLRRMFGLP-VPRPETPVT-RTGISKPGL-EADLLTLCL-MPLQKLLIC-PPSPVPAVF-CMMTMYGGI
2	1.004	4.872	154	0.58	15	3	0	SBV w/ AAY
2	2.051	1.869	60	0.73	15	2.92857	76.51	SBV w/ Spacer	SVPRPLDVV-HHC-RTWEIMEHM-HH-AAGNNYYAY-HH-ALYLLFEEK-HH-TTAGLNLCA-HHC-ALLFHYEHG-HHY-IRLSERHRL-HHHC-ALIAWVEEM-HHHH-LSNEYRTGI-HHD-PIGPRELSK-HHHH-PPAEQTWYA-HH-VPLYALHGF-HHH-LLIMGLFSL-HH-LDTSEAVAF-HHHD-LVLVAFGLL
2	-0.074	4.115	65	0.13	15	0	0.96	SBV w/o Spacer	PPAEQTWYA-LSNEYRTGI-VPLYALHGF-AAGNNYYAY-RTWEIMEHM-ALYLLFEEK-LLIMGLFSL-SVPRPLDVV-IRLSERHRL-LDTSEAVAF-ALIAWVEEM-TTAGLNLCA-PIGPRELSK-ALLFHYEHG-LVLVAFGLL
3	0.677	4.701	154	0.54	15	3	0	SBV w/ AAY
3	2.099	1.863	62	0.8	15	3.64286	76.68	SBV w/ Spacer	KGNCTQWSV-HHNHY-HGVLVAAWL-HHD-LRGFVRVGL-HHHH-GSALTLALV-HHH-STTTARSLK-HHH-NRLEWVYFL-HHHC-CESNIIVID-HHHC-RPLRRLAFY-HHHC-VHPSVLRAV-HHHD-LERGLLHSY-HHHH-AQQNGTDSL-HH-DISHFLKKQ-HHHC-PPPPSPAYY-HHHH-DLTIKMWFL-HHH-FLRVMGDFQ
3	-0.749	3.493	59	0.2	15	0	1.06	SBV w/o Spacer	KGNCTQWSV-VHPSVLRAV-DISHFLKKQ-STTTARSLK-HGVLVAAWL-CESNIIVID-AQQNGTDSL-LERGLLHSY-PPPPSPAYY-NRLEWVYFL-LRGFVRVGL-DLTIKMWFL-GSALTLALV-RPLRRLAFY-FLRVMGDFQ
4	0.828	4.204	154	0.65	15	3	0	SBV w/ AAY
4	2.082	2.276	56	0.73	15	3.5	74.02	SBV w/ Spacer	IMVTKYSEK-HHHC-DIFLKRYQL-HHHA-WHLLRMDTV-HHHC-TLATKHPAI-HHHC-TLREMALKA-HHHY-ESYVKASVS-HHH-WLLGWGHKS-HHHD-GHDADALAA-HHHH-TETYHLQRI-HHHC-TSHHRPLTL-HHC-SLLVCQLLC-HH-RALKENTTV-HHHH-TTSSRKGFL-HHA-GMMISAPLK-HH-LLLEMLTQG
4	-0.337	3.682	64	0.13	15	0	0.96	SBV w/o Spacer	GMMISAPLK-SLLVCQLLC-DIFLKRYQL-WHLLRMDTV-WLLGWGHKS-ESYVKASVS-TTSSRKGFL-TLATKHPAI-RALKENTTV-TSHHRPLTL-GHDADALAA-TLREMALKA-TETYHLQRI-IMVTKYSEK-LLLEMLTQG
5	0.842	4.996	154	0.7	15	3	0	SBV w/ AAY
5	1.849	2.108	64	0.8	15	3.28571	72.41	SBV w/ Spacer	CLCNAWRDH-HHC-YRRFSCLRQ-HHHH-MAYVCSFSR-HH-LVLHRYDTN-HHHC-YVVGLVGYY-HH-ALARACAPG-HHHH-GILARNLVP-HHHH-RKRPLRPPL-HHHC-KFAQCYSSY-HH-VEYVLIRAV-HHHD-LPPLPANTS-HHH-YDDLRDCVY-HH-EPMLPRVYD-HHHD-LSISYLLVY-HHHC-VSQFVLKEV
5	-0.433	3.702	60	0	15	0	0.94	SBV w/o Spacer	GILARNLVP-KFAQCYSSY-LSISYLLVY-YVVGLVGYY-CLCNAWRDH-VEYVLIRAV-VSQFVLKEV-YRRFSCLRQ-EPMLPRVYD-RKRPLRPPL-YDDLRDCVY-LVLHRYDTN-LPPLPANTS-MAYVCSFSR-ALARACAPG
6	0.703	5.574	154	0.67	15	3	0	SBV w/ AAY
6	1.858	2.818	65	0.8	15	3.5	74.06	SBV w/ Spacer	GHHEDENFY-HHHC-HVLRGLLSL-HHHNHC-SPLPSPLKV-HHHC-DALSLNDAG-HHD-IKLVDPTYV-HHHC-KKSIMKFLL-HH-VSSVTLLKI-HHHD-WYKRDESGL-HAHHNHH-MPAFALTSL-HH-VVLTVSFSY-HH-LIYHTTLLM-HH-TFDRHVLVR-HH-DENFKQLEI-HHH-TELPQVDAR-HHHD-QIPLCTGVI
6	-0.723	4.702	68	0.07	15	0	0.95	SBV w/o Spacer	GHHEDENFY-SPLPSPLKV-TFDRHVLVR-VVLTVSFSY-MPAFALTSL-WYKRDESGL-HVLRGLLSL-KKSIMKFLL-DALSLNDAG-TELPQVDAR-IKLVDPTYV-VSSVTLLKI-LIYHTTLLM-DENFKQLEI-QIPLCTGVI
7	0.774	3.906	154	0.51	15	3	0	SBV w/ AAY
7	1.224	1.93	51	0.67	15	2.57143	71.16	SBV w/ Spacer	LHRHRALAP-HHHH-ASVFFDSAY-HHHD-VVQREKQQL-HH-NTVDMGLGY-HH-NEAVLFGRL-HH-IPRSSARLL-HHHH-VPGESLKWN-HH-KSNSASVFN-HH-VDMNVCIGM-HHC-QIAGRSFTT-H-HEIQNDGQV-HH-NPFGAFTII-HH-LLSHATVQT-HH-DTSIYLSPP-HHHC-VRACLNPGI
7	-0.889	2.729	52	0	15	0	1	SBV w/o Spacer	KSNSASVFN-DTSIYLSPP-IPRSSARLL-NPFGAFTII-QIAGRSFTT-LLSHATVQT-VRACLNPGI-NEAVLFGRL-ASVFFDSAY-NTVDMGLGY-LHRHRALAP-VVQREKQQL-VDMNVCIGM-VPGESLKWN-HEIQNDGQV
8	0.966	4.895	154	0.75	15	3	0	SBV w/ AAY
8	2.228	1.824	56	0.93	15	3.28571	72.45	SBV w/ Spacer	GNRCDIPSM-HHH-PYGVDHQLF-HHHC-YRPPYCLVS-HH-RQALTELEY-HHHD-LFQGVVMIV-HHH-SSPHGLPHV-HHHH-FISQSIADN-HEHP-LLDRLRHRK-HHHC-VVLVQFVKH-HH-CEAIGRPPL-HHH-VSQFVLKEV-HHC-ASAGRVDDA-HHC-KARAKKDEL-HHHH-TVDDVRATL-HHC-ALCAAVGCQ
8	-0.112	3.407	57	0.07	15	0	0.97	SBV w/o Spacer	GNRCDIPSM-TVDDVRATL-LFQGVVMIV-YRPPYCLVS-FISQSIADN-LLDRLRHRK-PYGVDHQLF-SSPHGLPHV-RQALTELEY-CEAIGRPPL-KARAKKDEL-ASAGRVDDA-VVLVQFVKH-VSQFVLKEV-ALCAAVGCQ
9	0.208	3.032	154	0.35	15	3	0	SBV w/ AAY
9	1.422	1.36	46	0.87	15	3	64.27	SBV w/ Spacer	GLNDFLEQE-HH-QELRDLGHR-HH-KREGSIFSW-HHHC-PFKRNAAAI-HHHC-AVGSKTAAQ-HHHC-RRDYEGLRR-HH-LVPWIRESK-HHHC-PKDRCLVIR-HH-RWLGCQIPI-HHHC-RQQGRASTC-HHAA-EWEDLGFDL-HH-FVRAAVQRA-HH-VPIPEPDQM-HH-DAAPEAQCT-HHHC-MEDYRTFAG
9	-1.581	2.113	43	0	15	0	1	SBV w/o Spacer	GLNDFLEQE-DAAPEAQCT-RWLGCQIPI-EWEDLGFDL-RRDYEGLRR-AVGSKTAAQ-FVRAAVQRA-RQQGRASTC-PFKRNAAAI-PKDRCLVIR-VPIPEPDQM-KREGSIFSW-LVPWIRESK-QELRDLGHR-MEDYRTFAG
10	0.95	5.259	154	0.68	15	3	0	SBV w/ AAY
10	1.979	1.914	54	0.67	15	3.5	97.02	SBV w/ Spacer	LQDQYTGDV-HHY-GPNTVPHTP-HHC-LHMVLPRRL-HH-AAPAIQNDV-HHC-VVVHALITL-HHHC-RPLELLDYL-HHHC-RKNGYRHLK-HHHC-ESVAHLLAA-HHHC-NAAPETHRL-HHHH-ELLLGFMLF-HHHC-MYAVFGLTR-HH-RRQMRRLHR-HH-AEALNTVSQ-HEHHHH-AGGDRRWLL-HHHD-YSQKYKRSV
10	-0.149	4.473	65	0.2	15	0	0.98	SBV w/o Spacer	GPNTVPHTP-AEALNTVSQ-ELLLGFMLF-VVVHALITL-AGGDRRWLL-MYAVFGLTR-LHMVLPRRL-RRQMRRLHR-AAPAIQNDV-ESVAHLLAA-NAAPETHRL-RKNGYRHLK-YSQKYKRSV-RPLELLDYL-LQDQYTGDV
11	0.286	4.453	154	0.54	15	3	0	SBV w/ AAY
11	1.166	1.82	45	0.53	15	3.42857	73.35	SBV w/ Spacer	FTEEIQLHS-HH-AATAGPSTA-HHHY-SPSILKPGA-HDH-LCLDGTLVI-HHHD-LRFHLSGLG-HHD-DGPETRPGI-HHH-WRATYRGRL-HHHHY-GRYQGHYGV-HHH-ATRRTSPRY-HH-RHQKVQELL-HH-RHYLQNSFL-HHHH-QHKKKMMWF-HHHY-SGLAKHPSV-HHHHC-MEGVQVVAD-HHHC-SRLMRLHDS
11	-2.303	3.644	53	0.07	15	0	0.97	SBV w/o Spacer	FTEEIQLHS-SPSILKPGA-AATAGPSTA-RHYLQNSFL-RHQKVQELL-LRFHLSGLG-DGPETRPGI-QHKKKMMWF-ATRRTSPRY-SGLAKHPSV-SRLMRLHDS-LCLDGTLVI-MEGVQVVAD-WRATYRGRL-GRYQGHYGV
12	0.865	4.459	154	0.69	15	3	0	SBV w/ AAY
12	1.436	1.942	62	0.8	15	2.78571	83.1	SBV w/ Spacer	TLRTFLQTY-HH-CELSISYLL-HHHD-SVMKRRIEE-HH-RVEPTGTCV-HH-LRPTSYLRS-HH-RITCYHQLL-HHC-RLFLQSQHV-HH-SDAVAGGGL-HH-GLRCRETSA-HH-SCTVGFATV-HHHC-FLTVLVPIV-HHC-DAIRCDYGV-HHHC-PALGVTCAC-HHHA-RQDPGSSSV-HHC-TRYETFLRV
12	-0.154	3.466	71	0.07	15	0	0.95	SBV w/o Spacer	GLRCRETSA-RVEPTGTCV-RLFLQSQHV-TLRTFLQTY-SVMKRRIEE-RITCYHQLL-CELSISYLL-FLTVLVPIV-SCTVGFATV-PALGVTCAC-LRPTSYLRS-TRYETFLRV-RQDPGSSSV-DAIRCDYGV-SDAVAGGGL
13	0.772	5.112	154	0.67	15	3	0	SBV w/ AAY
13	1.615	2.75	69	0.67	15	2.92857	73.83	SBV w/ Spacer	FCRGPLLYV-HHHC-TEALYILLP-HHC-ELPSDHESL-HH-ASAVCVSSL-HH-SLVRHVGAQ-HHAA-GRESMSFVY-HH-RYVRATAGR-HHC-KIRGHELVQ-HHHH-PAPLPLPSY-HH-RLEVHDALL-HHHC-TMFENASTW-HHHC-FLRIAVALT-HHD-VLRDFKELF-HH-VVAVLGWVH-HH-PPPPSRQTK
13	-1.292	3.712	63	0.07	15	0	0.96	SBV w/o Spacer	FCRGPLLYV-PPPPSRQTK-ELPSDHESL-FLRIAVALT-VVAVLGWVH-ASAVCVSSL-TMFENASTW-PAPLPLPSY-VLRDFKELF-SLVRHVGAQ-GRESMSFVY-KIRGHELVQ-RYVRATAGR-RLEVHDALL-TEALYILLP
14	0.744	4.385	154	0.73	15	3	0	SBV w/ AAY
14	1.781	1.838	54	0.87	15	3.5	65.11	SBV w/ Spacer	KMSHIYVAM-HHC-RDSHDRWCL-HHH-KTGLVYEAL-HHHD-RRRRRRAPK-HHHC-TFNSSCLYI-HH-APERTVRRQ-HHHD-VVDPLPPYL-HH-RPPIVTGET-HHD-GVFPCFVPE-HHHC-PPLWLPLLI-HHHC-KYPYHFFAT-HHHHD-KQNSFFSFL-HHHD-LVFPTATLK-HHD-TVAPEEDTD-HHHD-QITDITSLV
14	-1.153	3.332	59	0	15	0	0.95	SBV w/o Spacer	KMSHIYVAM-KQNSFFSFL-RRRRRRAPK-TVAPEEDTD-VVDPLPPYL-LVFPTATLK-TFNSSCLYI-PPLWLPLLI-QITDITSLV-KYPYHFFAT-RDSHDRWCL-KTGLVYEAL-RPPIVTGET-GVFPCFVPE-APERTVRRQ
15	1.276	5.447	154	0.79	15	3	0	SBV w/ AAY
15	2.117	2.285	70	0.93	15	2.71429	72.28	SBV w/ Spacer	QYVYLIIVY-HHHH-LSVMWRNRR-HHHC-NTETLIITA-HHD-LIHETQQAL-HH-VLDPDIVGV-HHC-EMMVRDVPK-HHC-HITKETVSA-HH-CPSVSDSLI-HH-VTRYRRRGL-HHD-LPSLKIFIA-HDH-VLCPKNMII-HH-AEKSVNMRY-HH-RTVSYSPIV-HHH-DIEVQVPIR-HH-TRSIVIPQG
15	0.096	3.199	71	0.2	15	0	0.98	SBV w/o Spacer	QYVYLIIVY-DIEVQVPIR-VLDPDIVGV-RTVSYSPIV-LPSLKIFIA-AEKSVNMRY-EMMVRDVPK-VLCPKNMII-LSVMWRNRR-NTETLIITA-CPSVSDSLI-LIHETQQAL-VTRYRRRGL-HITKETVSA-TRSIVIPQG
16	1.049	4.958	154	0.75	15	3	0	SBV w/ AAY
16	1.592	2.097	57	0.8	15	2.71429	72.4	SBV w/ Spacer	RDLIRALTE-HH-ATGVTSDSY-HH-LTATGCCLL-HH-VDDWLNFRV-HHC-SEREDARMM-HH-RRGAQLCLT-HHHC-PPQIPFVGS-HHHA-GSQPRAAGA-HHC-FAYLPGEDK-HH-LSLPSDRHR-HH-ATVAPLTPP-HHC-RDVLSLLFE-HH-AHGLAVIVA-HHHD-LVPSGNVLR-HHC-YPCVYYHVV
16	-0.926	4.069	52	0	15	0	0.98	SBV w/o Spacer	RDLIRALTE-YPCVYYHVV-SEREDARMM-FAYLPGEDK-RDVLSLLFE-LVPSGNVLR-VDDWLNFRV-ATVAPLTPP-LTATGCCLL-RRGAQLCLT-ATGVTSDSY-AHGLAVIVA-PPQIPFVGS-GSQPRAAGA-LSLPSDRHR
17	0.758	3.255	154	0.68	15	3	0	SBV w/ AAY
17	1.613	1.329	39	0.8	15	3.28571	72.48	SBV w/ Spacer	QDTVSESEF-HHC-CEHQDKVVS-HHHC-PRHTFDMDM-HHHHA-LGDSRPDDI-HHC-VVTVFDTTR-HH-KRFQALREL-HHH-ARTLENPRQ-HH-SHNLDELAR-HHHHC-TVAKAVFTT-HH-VEADFGVSV-HHHY-GPCIASTPK-HHH-KAVFTTHRF-HHHD-VPEPRTPYA-HH-ELLCTSAFL-HHHH-TELEQVDTQ
17	-1.249	2.265	46	0	15	0	0.98	SBV w/o Spacer	QDTVSESEF-VPEPRTPYA-VVTVFDTTR-ELLCTSAFL-SHNLDELAR-KAVFTTHRF-KRFQALREL-PRHTFDMDM-VEADFGVSV-GPCIASTPK-LGDSRPDDI-TELEQVDTQ-CEHQDKVVS-TVAKAVFTT-ARTLENPRQ
18	0.136	5.059	154	0.43	15	3	0	SBV w/ AAY
18	1.283	2.424	50	0.73	15	3.07143	73.64	SBV w/ Spacer	GLLAHIPAL-HH-TAFVRVRTR-HHC-EHLVPTTQF-HH-LHGLCVDLL-HHH-CVETMCNEY-HHH-LAYHLYGGD-HHHH-GGLKNVVTT-HHHH-PVTMDVNYF-HHAA-CRLRNGATF-HHHC-PLEHCWLQA-HHHD-MLGSIEGLR-HH-VHALITLTF-HHC-RHSDRSCDL-HHA-QTSATIATT-HH-ALRCPDGEV
18	-1.334	3.766	53	0	15	0	0.99	SBV w/o Spacer	GGLKNVVTT-LHGLCVDLL-PLEHCWLQA-TAFVRVRTR-CVETMCNEY-GLLAHIPAL-EHLVPTTQF-RHSDRSCDL-QTSATIATT-PVTMDVNYF-MLGSIEGLR-VHALITLTF-CRLRNGATF-ALRCPDGEV-LAYHLYGGD
19	0.57	4.193	154	0.57	15	3	0	SBV w/ AAY
19	1.341	1.728	57	0.6	15	3.35714	70.95	SBV w/ Spacer	TALDAAAEV-HHHH-TTLTTLSSV-HHHH-DVAAGTDGA-HH-NFSVELGDF-HHH-GDVIWLRCV-HHHD-IPRCFVANA-HHHC-ELKRDLFAA-HHH-VVRCRGTGF-HHD-NGLLWCEYV-HHHH-ISDLKRQWS-HHAA-GAYVCCQEY-HHV-EDSDDDDFF-HHHD-MLRTWRLLP-HH-ALKSALLKL-HHH-SYLCCPEPL
19	-1.862	3.4	54	0.13	15	0	0.95	SBV w/o Spacer	TALDAAAEV-IPRCFVANA-ELKRDLFAA-GDVIWLRCV-ALKSALLKL-MLRTWRLLP-NGLLWCEYV-DVAAGTDGA-EDSDDDDFF-VVRCRGTGF-SYLCCPEPL-ISDLKRQWS-NFSVELGDF-GAYVCCQEY-TTLTTLSSV
20	0.723	5.002	154	0.58	15	3	0	SBV w/ AAY
20	1.462	2.785	56	0.6	15	3.07143	73.7	SBV w/ Spacer	HYRNSRDVL-HHHD-VINMKAALS-HH-NSVDALYIR-HHHD-LPGEDKVYV-HHC-VISPPSQTP-HH-LLGESVAGN-HHC-KCAFLKGYL-HH-LLSSSLSGS-HH-CVFTDVLNQ-HHC-TEYFALLHG-HHHD-GTYRCGAVS-HH-ELSISYLLV-HHHC-LVWLGYPSL-HHHH-PYPDPAARL-HHHH-HAVVNNTHK
20	-1.372	4.027	60	0.07	15	0	1	SBV w/o Spacer	HYRNSRDVL-PYPDPAARL-HAVVNNTHK-LLSSSLSGS-TEYFALLHG-LVWLGYPSL-LLGESVAGN-VISPPSQTP-VINMKAALS-LPGEDKVYV-CVFTDVLNQ-NSVDALYIR-KCAFLKGYL-GTYRCGAVS-ELSISYLLV
21	0.314	5.049	154	0.69	15	3	0	SBV w/ AAY
21	0.979	1.913	60	0.73	15	3.35714	73.56	SBV w/ Spacer	AVLQQQLVH-HH-VIIIIIVVI-HH-RREVPRTVN-NHHHA-GVPGGGAGG-HHH-GNRPRNYSA-HHHC-DSDYHGLSG-HHH-WGSPPLPII-HHHC-DVEYWKLLV-HHHC-FVILVDRAC-HHHC-DRSMLLSRE-HHHC-LVEDVATDA-HH-APIWYPNYA-HHHH-RTCDLLTPP-HHC-APVNTVMFL-HHD-AVQRALAVF
21	-2.292	3.869	55	0.13	15	0	1.02	SBV w/o Spacer	APVNTVMFL-GVPGGGAGG-GNRPRNYSA-AVQRALAVF-AVLQQQLVH-LVEDVATDA-VIIIIIVVI-FVILVDRAC-WGSPPLPII-DSDYHGLSG-APIWYPNYA-RREVPRTVN-RTCDLLTPP-DRSMLLSRE-DVEYWKLLV
22	0.031	4.352	154	0.37	15	3	0	SBV w/ AAY
22	0.927	2.062	60	0.6	15	2.85714	69.83	SBV w/ Spacer	ILVDRACEF-HHHC-SLRNSTVVR-HH-LTFLATTTT-HH-TAPSQTQLF-HH-RTTTPASTY-HHHHH-ERLGAVRVA-HHHD-TVGRYDCLR-HH-CSFFPKLQG-HH-RCWSSSIVL-HH-HVALFSFGV-HHHA-ERVGRFRNG-HHD-FLILRIRNC-HHHC-AKLVVIGSY-HH-VGLIFAGHF-HH-QLMQRLTGG
22	-1.534	3.345	64	0.2	15	0	0.99	SBV w/o Spacer	VGLIFAGHF-LTFLATTTT-SLRNSTVVR-AKLVVIGSY-CSFFPKLQG-RCWSSSIVL-FLILRIRNC-TAPSQTQLF-TVGRYDCLR-HVALFSFGV-ILVDRACEF-ERVGRFRNG-ERLGAVRVA-RTTTPASTY-QLMQRLTGG
23	0.888	4.358	154	0.59	15	3	0	SBV w/ AAY
23	1.961	2.042	67	0.87	15	2.92857	72.49	SBV w/ Spacer	SGVRGGRKR-HH-DPRMFLRLT-HH-AARERMKHD-HHHD-LTSGLAAAA-HHHC-ALDLVDARS-HHD-QHDKHGIVL-HH-CLVETTEAV-HH-HLKDSDEEE-HHHH-PRLSTPFSL-HHHC-PLKTRFLTS-HH-TFTIPDPVI-HH-DAVYRLAED-HHHC-AETQEILAT-HHHD-KRKQEEQQR-HH-QHLPGYGTI
23	-0.412	3.073	63	0	15	0	0.99	SBV w/o Spacer	SGVRGGRKR-AETQEILAT-DPRMFLRLT-DAVYRLAED-PRLSTPFSL-AARERMKHD-PLKTRFLTS-TFTIPDPVI-LTSGLAAAA-HLKDSDEEE-QHDKHGIVL-CLVETTEAV-KRKQEEQQR-ALDLVDARS-QHLPGYGTI
24	-0.237	4.884	154	0.35	15	3	0	SBV w/ AAY
24	1.069	2.065	66	0.67	15	3.42857	72.14	SBV w/ Spacer	CGPMTQSLI-HHHC-KITLIVLSP-HHHC-PLVTNATDH-HHD-WFPFNLALF-HH-ATELVLLFL-HHHNHH-DLLRMVAVS-HHY-HSAGLGSFR-HHH-PVEVRSHVR-HHD-ILNGFLPVE-HH-VPGFAPYRV-HHNHD-LVGKLGRDV-HH-TRLLQTGIH-HH-GLSTSGRSV-HHYHA-GHVDPTGNY-HHHH-GRLEKQVSG
24	-2.508	4.73	62	0	15	0	1	SBV w/o Spacer	CGPMTQSLI-DLLRMVAVS-WFPFNLALF-PVEVRSHVR-KITLIVLSP-LVGKLGRDV-ATELVLLFL-PLVTNATDH-VPGFAPYRV-GHVDPTGNY-TRLLQTGIH-GLSTSGRSV-ILNGFLPVE-HSAGLGSFR-GRLEKQVSG
25	1.147	4.783	154	0.75	15	3	0	SBV w/ AAY
25	2.135	1.612	53	0.87	15	3.28571	64.14	SBV w/ Spacer	SVAAMFQMS-HHC-VVCGFYFFL-HHHC-WEHRLSSVW-HHHC-LLLVFAPSL-HHHH-RVQGTFYPE-HH-ITVAVAVCQ-HHC-EEEEEELFP-HHHD-IVTTTPTVI-HH-ALWASLWSR-HH-VELYRALDA-HHD-LAEAATDSI-HHHD-KNSDHDRLL-HHD-IYETAAKAY-HHHD-TEPERVKLV-HHHD-QNPSPPWSK
25	-0.492	4.023	64	0.07	15	0	0.97	SBV w/o Spacer	SVAAMFQMS-KNSDHDRLL-ALWASLWSR-VELYRALDA-IVTTTPTVI-LLLVFAPSL-LAEAATDSI-EEEEEELFP-VVCGFYFFL-QNPSPPWSK-TEPERVKLV-IYETAAKAY-WEHRLSSVW-RVQGTFYPE-ITVAVAVCQ
26	1.016	4.04	154	0.69	15	3	0	SBV w/ AAY
26	1.742	2.336	51	0.87	15	2.71429	76.19	SBV w/ Spacer	AEFRQRLFS-HH-AVRECMREC-HHHC-SVVLQPLIT-HHHY-YDFKMCNRF-HHHH-VSEVGYGKV-HH-PILVEGTAT-HH-VRAVHRASY-HH-LLSCGHQSS-HH-EPHEENVLR-HH-VVRLYRCNR-HH-RAVFAALYR-HHHD-TYPPGTELR-HH-SRSAVPVMY-HH-AECWSVRET-HHHC-MAITGKESI
26	-0.345	3.052	54	0	15	0	0.95	SBV w/o Spacer	PILVEGTAT-AEFRQRLFS-AECWSVRET-SRSAVPVMY-AVRECMREC-VRAVHRASY-YDFKMCNRF-EPHEENVLR-VVRLYRCNR-TYPPGTELR-RAVFAALYR-MAITGKESI-LLSCGHQSS-SVVLQPLIT-VSEVGYGKV
27	0.134	5.082	154	0.49	15	3	0	SBV w/ AAY
27	1.068	1.483	55	0.6	15	3.35714	77.38	SBV w/ Spacer	LLVGKLGRD-HH-FPRGITQTQ-HHHA-QQLKAWEER-HH-VVECGQLGS-HHHD-GLPPELKQT-HHC-TVATTSATT-HHHH-QCVALVFYY-HH-RYLRSLLAF-HHHC-TIYSVLTTL-HHHD-IYYGTRSMR-HHHC-MPPATHGRS-HHHH-PGEDKVYVL-HHHD-LYDVLFRGF-HHD-SIAHWQTLV-HHD-KVTNADSVF
27	-2.552	3.616	61	0	15	0	1.24	SBV w/o Spacer	LLVGKLGRD-RYLRSLLAF-MPPATHGRS-PGEDKVYVL-QQLKAWEER-VVECGQLGS-LYDVLFRGF-SIAHWQTLV-TIYSVLTTL-QCVALVFYY-KVTNADSVF-IYYGTRSMR-FPRGITQTQ-TVATTSATT-GLPPELKQT
28	0.216	4.462	154	0.35	15	3	0	SBV w/ AAY
28	1.143	1.969	49	0.53	15	3.42857	68.43	SBV w/ Spacer	RAGAARTSR-HH-VLAAAAAQA-HHC-AMAGPAASG-HHHD-LGVHVADLL-HH-RDDNWGLLF-HH-TFLPTPSLI-HHHHC-FRVPQSICR-HHHA-CQSSFPESF-HH-STAKSEKGK-HHHHY-IGYQGTVER-HH-SLTLYQDGI-HHHH-GIIFLAVVF-HHHC-YSWMLIIAI-HHHNHH-AQTVHVRGV-HHC-AALSPPLTT
28	-2.208	4.229	52	0	15	0	0.95	SBV w/o Spacer	RAGAARTSR-AMAGPAASG-IGYQGTVER-STAKSEKGK-SLTLYQDGI-AALSPPLTT-FRVPQSICR-CQSSFPESF-VLAAAAAQA-LGVHVADLL-YSWMLIIAI-GIIFLAVVF-TFLPTPSLI-AQTVHVRGV-RDDNWGLLF
29	1.331	4.616	154	0.73	15	3	0	SBV w/ AAY
29	2.391	2.089	54	1	15	3.14286	73.05	SBV w/ Spacer	LGASGAMYL-HHHH-EIAWSEADL-HHC-ARLDARLER-HHHC-CSMTEELYL-HHHH-EWNRELPSL-HHD-VSVQHAALR-HH-STLLPCALR-HH-LSDLYTPCS-HHHH-PVKEQFEKK-HHHC-PLHRSHALV-HHHC-HSAESTVRH-HH-RVTLALEQA-HHC-EINITFIHY-HH-NKISQNTVL-HHH-VTEDEIIGV
29	-0.001	3.21	60	0.2	15	0	1.03	SBV w/o Spacer	LGASGAMYL-RVTLALEQA-EWNRELPSL-EIAWSEADL-CSMTEELYL-VSVQHAALR-PLHRSHALV-EINITFIHY-NKISQNTVL-PVKEQFEKK-ARLDARLER-HSAESTVRH-LSDLYTPCS-STLLPCALR-VTEDEIIGV
30	0.598	4.405	154	0.55	15	3	0	SBV w/ AAY
30	1.205	1.969	57	0.73	15	2.64286	67.36	SBV w/ Spacer	ARFVELAGC-HHD-DLDESHWVL-HHHH-VIVASACSS-HH-NALENVTVY-HH-ETRQQMTET-HHHC-KRYLRQELR-HH-AAGASSTWL-HH-YLVSRSGFR-HHH-GTVSLKGEN-HH-TRLAFVGRF-HH-ITLTEDFFV-HHC-SSDLGKLLN-HH-TRRSRHRLR-HHHC-RVLARAPSH-HH-RLDALSTAS
30	-1.843	3.083	65	0	15	0	0.99	SBV w/o Spacer	ARFVELAGC-TRRSRHRLR-AAGASSTWL-RLDALSTAS-SSDLGKLLN-ETRQQMTET-ITLTEDFFV-TRLAFVGRF-GTVSLKGEN-NALENVTVY-YLVSRSGFR-VIVASACSS-DLDESHWVL-KRYLRQELR-RVLARAPSH
31	-0.108	3.817	153.9	0.48	15	3	0	SBV w/ AAY
31	0.482	1.758	53	0.6	15	3.07143	101.22	SBV w/ Spacer	LTYQRLIYW-HHHC-EKKAKKTQS-HH-YSDCVDPGL-HHY-NLATPWYVL-HHHC-TYLVTLLQY-HHHC-QRSAKSRWF-HH-LRDAWTHKR-HH-SVAIFSGHV-HHHA-GGGGGGGGL-HHHH-GGGGGRNSR-HHHC-SQAVAPVYV-HHHH-YVTACLFVE-HH-QYEFMGLIF-HH-RRHRDRSSL-HH-LTVSFSYYR
31	-3.216	2.493	57	0	15	0	1.13	SBV w/o Spacer	LTYQRLIYW-QYEFMGLIF-RRHRDRSSL-EKKAKKTQS-SVAIFSGHV-GGGGGGGGL-GGGGGRNSR-SQAVAPVYV-YVTACLFVE-LTVSFSYYR-YSDCVDPGL-NLATPWYVL-LRDAWTHKR-TYLVTLLQY-QRSAKSRWF
32	0.269	4.566	154	0.47	15	3	0	SBV w/ AAY
32	0.999	1.687	57	0.47	15	2.71429	70.91	SBV w/ Spacer	RNSVWHLLR-HH-RLKSSRDEV-HHH-RLVLFVDDV-HHHC-TSQKPVLGK-HHC-DARVTDDGK-HH-LKKMLLCAL-HH-TEFLNIGLR-HHHHH-QSRHKGRIV-HH-WLLPAGVAS-HH-NLNEGRVNY-HHHC-CSGLNACFY-HHD-AIATFDGVR-HH-FRRDHVPRR-H-HTCALIGSR-HHD-GIISDHIYG
32	-1.461	3.547	62	0	15	0	0.97	SBV w/o Spacer	GIISDHIYG-TSQKPVLGK-DARVTDDGK-WLLPAGVAS-FRRDHVPRR-CSGLNACFY-TEFLNIGLR-LKKMLLCAL-RLVLFVDDV-RNSVWHLLR-NLNEGRVNY-QSRHKGRIV-RLKSSRDEV-AIATFDGVR-HTCALIGSR
33	0.636	4.372	154	0.64	15	3	0	SBV w/ AAY
33	1.599	1.81	48	0.73	15	3.21429	74.58	SBV w/ Spacer	NQPPIFQIY-HHHD-MTPDVLLAR-HHD-TASSSPSAI-HH-AESPPSLSP-HH-SLFNVNDIY-HH-ATRTLLTMR-HH-ESVYNSGRK-HHHD-SGNNGALTL-HHHD-LLTVAVSSP-HHHC-MRRQRGRHL-HH-VLKQGSGRT-HHHHHA-MGGSPVPQL-HHH-LPILWLFIA-HHA-DMDNDRKNY-HHHC-TPLTELTHT
33	-1.563	2.798	53	0.07	15	0	0.94	SBV w/o Spacer	NQPPIFQIY-TASSSPSAI-SGNNGALTL-MRRQRGRHL-LPILWLFIA-SLFNVNDIY-ATRTLLTMR-AESPPSLSP-ESVYNSGRK-LLTVAVSSP-VLKQGSGRT-MGGSPVPQL-TPLTELTHT-DMDNDRKNY-MTPDVLLAR
34	-0.283	5.098	154	0.52	15	3	0	SBV w/ AAY
34	0.9	2.006	59	0.6	15	3.07143	68.47	SBV w/ Spacer	LGFFRVGFL-HHHD-GLKNVVTTR-HH-SCVYVVMLL-HHHD-LPEQTVCHL-HHHD-SVPVISQLF-HH-TRGRLQYVY-HHHC-QPLQNLFPY-HH-EELERKCLA-H-HRINRGLRG-HHD-PSRAQGILK-HH-PVLCYDGGV-HHH-GPLCPLVFQ-HHHC-WVLRTPLCY-HHHY-NKRKTHRTI-HHHH-RTPPGKGGK
34	-2.507	3.464	67	0	15	0	0.95	SBV w/o Spacer	GPLCPLVFQ-QPLQNLFPY-TRGRLQYVY-WVLRTPLCY-GLKNVVTTR-SVPVISQLF-LGFFRVGFL-EELERKCLA-NKRKTHRTI-HRINRGLRG-LPEQTVCHL-PVLCYDGGV-SCVYVVMLL-PSRAQGILK-RTPPGKGGK
35	0.397	5.628	154	0.53	15	3	0	SBV w/ AAY
35	1.588	2.88	78	0.67	15	3.07143	76.55	SBV w/ Spacer	GPECRNETL-HHC-SAVLARVLL-HHHC-SVTTDVLGP-HHD-KVPCGNPLY-HHHH-TNSGRYSRR-HHHD-LVSADAGVS-HH-LREELGYVR-HH-SSALPSVTS-HNHH-VRVANAPEV-HHHD-TPPLRPPLT-HNH-LPLVSFTEL-HHHC-KSRWFDVVL-HH-VFDTARLVN-HH-RLTVSGLAW-HH-WLRLLVGLG
35	-1.016	5.043	74	0.13	15	0	1.04	SBV w/o Spacer	GPECRNETL-SAVLARVLL-VRVANAPEV-TNSGRYSRR-KVPCGNPLY-KSRWFDVVL-SVTTDVLGP-LREELGYVR-RLTVSGLAW-LVSADAGVS-LPLVSFTEL-TPPLRPPLT-SSALPSVTS-VFDTARLVN-WLRLLVGLG
36	1.096	4.517	154	0.62	15	3	0	SBV w/ AAY
36	2.299	2.271	64	0.87	15	3.78571	85.18	SBV w/ Spacer	PFDEQSLLD-HHHI-DVQDDVDSP-HHHHD-DGVGYRLLK-HHHD-SQTQYDTHL-HHHD-YADVIQEVV-HHHH-WQKVCSNAL-HHHH-HFKVGAPQL-HHC-LFDLPVYCV-HHHC-VLIHFNVPA-HHHC-WMLIIAIIL-HHHC-EAVRKARDA-HHHY-RSGWDPSRR-HH-RLLMMSVYA-HHY-NVATLCRKR-HHHH-GRGSPLTIE
36	-0.675	3.741	64	0.07	15	0	1.17	SBV w/o Spacer	PFDEQSLLD-WMLIIAIIL-RLLMMSVYA-HFKVGAPQL-DVQDDVDSP-DGVGYRLLK-RSGWDPSRR-YADVIQEVV-EAVRKARDA-SQTQYDTHL-WQKVCSNAL-GRGSPLTIE-VLIHFNVPA-NVATLCRKR-LFDLPVYCV
37	0.734	6.007	154	0.63	15	3	0	SBV w/ AAY
37	1.281	2.728	72	0.53	15	2.85714	85.08	SBV w/ Spacer	EYSDTDRLR-HHHC-MLALIDDEL-HH-AALARDEGL-HH-RRLLPCDLD-HH-HIIWLSRER-HHC-VILRRGWSW-HHAA-GVIEAWEEA-HH-LAVFVVYAI-HHHNHH-WLCITLFKA-HHD-TAVCFIRVS-HH-SVPAGNRGK-HHHD-HGLGRLLSV-HH-DTTSCIQKT-HH-YVCRLPSRS-HH-SIILVSLSL
37	-1.488	4.582	74	0	15	0	0.97	SBV w/o Spacer	EYSDTDRLR-LAVFVVYAI-AALARDEGL-HIIWLSRER-YVCRLPSRS-VILRRGWSW-GVIEAWEEA-MLALIDDEL-SIILVSLSL-DTTSCIQKT-RRLLPCDLD-SVPAGNRGK-HGLGRLLSV-TAVCFIRVS-WLCITLFKA
38	0.874	4.08	154	0.6	15	3	0	SBV w/ AAY
38	1.989	1.606	52	0.87	15	2.85714	71.96	SBV w/ Spacer	RGSDAKKSI-HH-TLSDEVCRV-HH-SEAEVEARR-HH-TAPKTLIEY-HHHD-IITVVSSRH-HH-ATLRHKLRT-HH-LATASGEEV-HH-VERQALTEL-HHY-SRFDFRALV-HHHC-DEERDKVLT-HHHY-PPPAPRGPA-HHH-SGSDSDEEL-HHHH-PHEAAAARY-HHHH-CLSLASTVR-HH-EAAEREAAG
38	-0.5	3.31	64	0.13	15	0	0.99	SBV w/o Spacer	SGSDSDEEL-PHEAAAARY-IITVVSSRH-ATLRHKLRT-SRFDFRALV-RGSDAKKSI-VERQALTEL-SEAEVEARR-PPPAPRGPA-LATASGEEV-CLSLASTVR-TLSDEVCRV-DEERDKVLT-TAPKTLIEY-EAAEREAAG
39	0.738	3.421	154	0.65	15	3	0	SBV w/ AAY
39	1.606	1.381	41	0.73	15	3	65.21	SBV w/ Spacer	THRAEVVAR-HH-HYTQNKSVR-HHC-DSRPDDIKQ-HHHD-PLSAQASVS-HHC-FSRPRAAKS-HH-SRDCYERFV-HHHH-FVERFVRRI-HHHC-HSTAAIMSL-HH-DAAAGSGHN-HH-ELVQLRLDV-HHHD-YVGNSGKSR-HHHH-TGQANAQDK-HH-ICQKMWYFY-HHD-LLTLYLEML-HHD-DISYMGDSL
39	-1.305	2.1	46	0	15	0	0.97	SBV w/o Spacer	THRAEVVAR-DAAAGSGHN-TGQANAQDK-ELVQLRLDV-DSRPDDIKQ-HSTAAIMSL-SRDCYERFV-HYTQNKSVR-LLTLYLEML-DISYMGDSL-FVERFVRRI-PLSAQASVS-FSRPRAAKS-ICQKMWYFY-YVGNSGKSR
40	0.376	4.972	154	0.69	15	3	0	SBV w/ AAY
40	1.306	1.643	68	0.73	15	3.5	74.61	SBV w/ Spacer	RDHALRGRW-HHNHY-GGSIQTMEL-HHHC-FTEKHFVNV-H-HPSNATVLF-HHHD-LQTGIHVRV-HHHC-ARTVTVGFV-HHHH-GPFVGKMGT-HH-ALRSLLRKR-HH-DTLTVLYRS-HHHC-FVFDPKADY-HHH-WALRQIADF-HHHC-MLHVVPLEW-HHHH-RRRSSSRRS-HHHH-MLNVVSYVC-HHHH-RRDLLEDFR
40	-2.09	3.668	63	0	15	0	0.97	SBV w/o Spacer	RDHALRGRW-GGSIQTMEL-MLNVVSYVC-ARTVTVGFV-ALRSLLRKR-FVFDPKADY-LQTGIHVRV-GPFVGKMGT-HPSNATVLF-RRRSSSRRS-MLHVVPLEW-FTEKHFVNV-DTLTVLYRS-WALRQIADF-RRDLLEDFR
41	0.677	3.85	154	0.65	15	3	0	SBV w/ AAY
41	1.489	1.454	45	0.73	15	3.28571	76.58	SBV w/ Spacer	RSKELPSDH-HHC-FSWDRSVAG-HHD-PSNATTVTP-HHH-DEVWALRDQ-HH-RHNPYPHLR-HH-RSGGRLEAL-HH-AMAGPAASG-HHHH-GSVAGVAPV-HHHD-CYGIITTLR-HHHC-PLPGASATP-HHHD-DVRRERWRT-HH-VRGHRRRRR-HHHC-NVLTVCRHV-HHHHHV-VPWSRLIIT-HHC-YLDELRIAV
41	-0.462	3.03	58	0.13	15	0	0.96	SBV w/o Spacer	GSVAGVAPV-NVLTVCRHV-PSNATTVTP-VPWSRLIIT-VRGHRRRRR-YLDELRIAV-CYGIITTLR-DVRRERWRT-RSKELPSDH-RSGGRLEAL-PLPGASATP-RHNPYPHLR-FSWDRSVAG-DEVWALRDQ-AMAGPAASG
42	1.536	4.561	154	0.99	15	3	0	SBV w/ AAY
42	2.39	2.171	59	1	15	2.92857	80.93	SBV w/ Spacer	DWLEEPLLR-H-HVPLADSAV-HHHC-FLRTFRNQQ-HHHA-WRPTVDPER-H-HALAFLTLL-HHHH-FCHQFLRAY-HHHC-DHFHVQLVI-HHC-LYPKPRYDY-HHHC-DRDFLRIQR-HH-RLFYFLQRN-HH-TLVERSSTW-HHHC-EAVSEILVM-HH-RLSTPFSLV-HHH-NRSLEYKNL-HHH-EEAGKLTVT
42	0.3	3.422	60	0.33	15	0	0.93	SBV w/o Spacer	DWLEEPLLR-DRDFLRIQR-DHFHVQLVI-FLRTFRNQQ-NRSLEYKNL-RLSTPFSLV-EEAGKLTVT-WRPTVDPER-RLFYFLQRN-EAVSEILVM-FCHQFLRAY-LYPKPRYDY-HVPLADSAV-TLVERSSTW-HALAFLTLL
43	0.875	4.669	154	0.63	15	3	0	SBV w/ AAY
43	1.886	2.089	52	0.87	15	3.14286	69.25	SBV w/ Spacer	IRWQYQELQ-HHHC-PTSSPCLAL-HHHD-LYTTVNPLI-HH-LTCQKAVTL-HHD-AVAFQPLLA-HHD-LLGNFMYLT-HHH-TARNMPRAF-HHHC-FLWMVRLYG-HHHD-GAGFRVFVY-HH-QHMVGRLGV-HHH-DPNESPPDL-HH-LPHETRLLQ-HHHD-WVPNSANEY-HHHA-ALEALDPPP-HH-SAYQPAESM
43	-0.845	3.413	52	0	15	0	0.95	SBV w/o Spacer	IRWQYQELQ-LYTTVNPLI-LTCQKAVTL-PTSSPCLAL-ALEALDPPP-LLGNFMYLT-LPHETRLLQ-FLWMVRLYG-GAGFRVFVY-DPNESPPDL-SAYQPAESM-AVAFQPLLA-WVPNSANEY-QHMVGRLGV-TARNMPRAF
44	0.304	5.698	154	0.41	15	3	0	SBV w/ AAY
44	1.176	2.584	62	0.53	15	3.21429	66.07	SBV w/ Spacer	RCYSRPVVI-HHC-QYVKVQFGY-HHNHD-SGVHLQRYV-HHC-LELQMDLDR-HH-LLTSFGCLT-HHHY-GVDAVLEEN-HH-IAHTSPFES-HHHH-PQFQQINNF-HHC-RHCDVEPAI-HHD-VCVLLLALL-HHHC-VDFGDHPKN-HH-RLGFLLMCA-HHD-ILNVELMLG-HHHD-QGERHPDDV-HHD-LTAFQKLLQ
44	-1.381	4.192	58	0	15	0	0.94	SBV w/o Spacer	QGERHPDDV-VDFGDHPKN-LTAFQKLLQ-LLTSFGCLT-RLGFLLMCA-PQFQQINNF-SGVHLQRYV-GVDAVLEEN-VCVLLLALL-IAHTSPFES-RHCDVEPAI-QYVKVQFGY-LELQMDLDR-RCYSRPVVI-ILNVELMLG
45	0.796	5.384	154	0.65	15	3	0	SBV w/ AAY
45	1.535	2.522	69	0.8	15	2.92857	69.65	SBV w/ Spacer	LVTVPTLLL-HHHC-TSSKDLTKF-HHC-EKYMVLVSH-HH-TLKNAIRLR-HHH-INKRVKRKK-HH-LPRNMEGVQ-HHH-GTKLKNTMR-HH-VRTRLPVVP-HHHC-MVRDPLLRD-HHHD-LAPAAEAHA-HHHC-ALWTPDQIT-HH-ALDATRDFF-HHHC-IPHQPLEAT-HH-RRRGLEQRS-HH-VKKLEQIEK
45	-1.234	4.103	70	0.07	15	0	0.95	SBV w/o Spacer	LVTVPTLLL-MVRDPLLRD-LAPAAEAHA-ALWTPDQIT-VRTRLPVVP-RRRGLEQRS-ALDATRDFF-INKRVKRKK-IPHQPLEAT-TSSKDLTKF-LPRNMEGVQ-GTKLKNTMR-TLKNAIRLR-EKYMVLVSH-VKKLEQIEK
46	1.099	3.565	154	0.72	15	3	0	SBV w/ AAY
46	2.116	1.43	53	1	15	3.14286	75.5	SBV w/ Spacer	PLPANTSAW-HHD-AAVSGVAVC-HHHC-LTTQQALTV-HHHH-QYQRTKTHY-HH-SIGEQCRLR-HHHHHA-PVEWKSPDR-HH-APGVRTAPQ-HHC-REHPELELK-HH-AEPNTEKAT-HH-IALDRYYAI-HHHH-EYVDYLFKR-H-HPDDVVLTM-HHD-KLSHDPIEY-HHNHH-WVIGDQTVF-HHC-YPFLVGWSW
46	-0.007	2.271	59	0	15	0	0.97	SBV w/o Spacer	PVEWKSPDR-REHPELELK-IALDRYYAI-PLPANTSAW-AEPNTEKAT-EYVDYLFKR-LTTQQALTV-HPDDVVLTM-QYQRTKTHY-AAVSGVAVC-WVIGDQTVF-APGVRTAPQ-SIGEQCRLR-KLSHDPIEY-YPFLVGWSW
47	0.702	3.994	154	0.62	15	3	0	SBV w/ AAY
47	1.464	1.796	45	0.6	15	2.85714	88.07	SBV w/ Spacer	LLPVGTVSR-HH-ATSLDTNSK-HH-ADFALQLHK-HH-VMFDGQTGL-HH-VSEAEALLN-HH-LLQYLDAVN-HH-KLQTFGYLS-HHH-SKAGREGEL-HHHH-GSVFAAPNR-HHHA-RMSGNFTEK-HHC-DSVESFLQD-HHHH-PAFVTGYNI-HH-LVFQGWAYA-HHHC-FVYFRYERP-HHAA-TVALRNPAN
47	-0.724	3.127	49	0	15	0	0.97	SBV w/o Spacer	GSVFAAPNR-DSVESFLQD-LLPVGTVSR-ATSLDTNSK-VSEAEALLN-KLQTFGYLS-VMFDGQTGL-RMSGNFTEK-LLQYLDAVN-FVYFRYERP-ADFALQLHK-LVFQGWAYA-PAFVTGYNI-TVALRNPAN-SKAGREGEL
48	0.341	4.217	154	0.41	15	3	0	SBV w/ AAY
48	1.072	1.537	49	0.53	15	3.35714	67.94	SBV w/ Spacer	SLRSPTYVN-HHHH-YRHLELGVV-HHHH-GPRPPPPPM-HH-EDSDTQAGL-HH-ALYNETFGK-HHHH-GIKHEGLVK-HHHH-LGSNRKNDV-HHHH-VPATLRHKL-HHC-ADLLTLCLY-HHHH-NQTEKWHNV-HHHC-FLVPRRHGK-HHHA-APALGVETA-HHC-RIICQKMWY-HH-TVWMSGLIR-HDH-DKFLHMVLP
48	-2.122	3.099	57	0.07	15	0	1	SBV w/o Spacer	SLRSPTYVN-DKFLHMVLP-VPATLRHKL-NQTEKWHNV-LGSNRKNDV-TVWMSGLIR-YRHLELGVV-GPRPPPPPM-GIKHEGLVK-RIICQKMWY-EDSDTQAGL-ADLLTLCLY-FLVPRRHGK-APALGVETA-ALYNETFGK
49	1.096	5.266	154	0.8	15	3	0	SBV w/ AAY
49	1.965	2.727	63	0.93	15	3.21429	71.88	SBV w/ Spacer	ITEELVQER-HHHC-MRLMKTVQQ-HHHH-PQLPTGEPV-HH-AQQNGTDSL-HH-RVPTDLAAL-HHHC-SLVDQNRLL-HHHC-IKEHMLKKY-HHHD-LNATCKVIL-HHC-LIVDLVERV-HHHC-RVLPRPLEL-HHC-RLDLRQLAQ-HH-VTDGQYATS-HHC-YAVAFQPLL-HH-TCLQLVARF-HHHC-AVAFLNYSS
49	-0.639	4.737	69	0.07	15	0	1.01	SBV w/o Spacer	ITEELVQER-RLDLRQLAQ-AQQNGTDSL-VTDGQYATS-LIVDLVERV-RVLPRPLEL-AVAFLNYSS-YAVAFQPLL-RVPTDLAAL-SLVDQNRLL-MRLMKTVQQ-PQLPTGEPV-TCLQLVARF-LNATCKVIL-IKEHMLKKY
0	1.024	4.781	209	0.63	20	3	0	SBV w/ AAY
0	2.164	1.796	77	0.8	20	3.84211	133.98	SBV w/ Spacer	EMRKKKEDK-HHHC-MRIRSLLCS-HH-EILREKTQL-HHHH-MPAMTNNRA-HHHD-NAEGRAQVG-HHHD-GRSVLDSVS-HH-ICRFCIDRL-HHHH-NVVELAYSD-HHHC-DTPMLLIFG-HHHD-GAVWRAAFL-HHHC-AFQPLLAYA-HHNHH-TTFLQTMLR-HHH-PEPWQLMNL-HHHC-LVAALLAEA-HHNHH-VVIGWMEPV-HHH-TPASPAART-HHHH-QDPVRRMLL-HHHC-SPAEFALHV-HHHY-AAQQAVRAY-HHNHA-QLVAVHTRN
0	-0.834	3.108	83	0.1	20	0	1.77	SBV w/o Spacer	EMRKKKEDK-AAQQAVRAY-GAVWRAAFL-ICRFCIDRL-TTFLQTMLR-QDPVRRMLL-EILREKTQL-QLVAVHTRN-NAEGRAQVG-GRSVLDSVS-VVIGWMEPV-TPASPAART-PEPWQLMNL-MRIRSLLCS-DTPMLLIFG-AFQPLLAYA-MPAMTNNRA-NVVELAYSD-LVAALLAEA-SPAEFALHV
1	0.55	5.05	209	0.59	20	3	0	SBV w/ AAY
1	1.549	2.105	93	0.75	20	3.21053	124.9	SBV w/ Spacer	GKSCTSVII-HH-RLWLPSVLS-H-HTQHKRSTR-HH-AYERDKLLF-HH-ARTCDSTVV-HHC-RTCLLCALY-HH-NVTTNVTYS-HH-ALNLCLPLM-HHHD-PLELGPAVV-HHHC-RVYAIFIFQ-HHHV-MSRGQPLSS-HHHH-GFRLLRGIF-HHHD-IGVLLFYTL-HHD-ASGEEVAVL-HHHH-ETSERLDRS-HHK-DVCRAKMGY-HDHHHA-GLWVSSYLV-HHHC-RFLREWLVC-HHHA-PPDCSPPPY-HHH-DVPPHVPGF
1	-1.256	3.984	82	0.05	20	0	1.71	SBV w/o Spacer	GKSCTSVII-HTQHKRSTR-DVPPHVPGF-RFLREWLVC-ASGEEVAVL-MSRGQPLSS-AYERDKLLF-NVTTNVTYS-RTCLLCALY-GLWVSSYLV-RLWLPSVLS-ETSERLDRS-RVYAIFIFQ-ARTCDSTVV-DVCRAKMGY-IGVLLFYTL-PLELGPAVV-ALNLCLPLM-PPDCSPPPY-GFRLLRGIF
2	0.765	4.646	209	0.67	20	3	0	SBV w/ AAY
2	1.722	1.716	79	0.9	20	3.52632	132.25	SBV w/ Spacer	TSPPYCRCK-HHHH-MTHSFVMYK-HHHH-PLNNVSSYQ-HHHC-SPTTTTVCT-HHHD-MVMGEDTVP-HH-NISEGDTTI-HHC-TSRDRDFLR-HHHC-PRPQRNLPY-HHHH-WLPVKTDVW-HHHC-QTLHVLLVV-HHC-AAAVTDVTL-HHHH-EQPPRQRRR-HHHC-KISQNTVLI-HH-VSQPSLILV-HHHC-ISCVYVVML-HDH-TRDLADLCV-HHHH-QAAYAYSLV-HHHH-TKDVALRHV-HHHD-LLKHMIGIS-HH-FGVQPRQTV
2	-1.296	3.167	85	0	20	0	1.71	SBV w/o Spacer	TSPPYCRCK-TSRDRDFLR-EQPPRQRRR-TRDLADLCV-PRPQRNLPY-MTHSFVMYK-TKDVALRHV-PLNNVSSYQ-WLPVKTDVW-VSQPSLILV-QTLHVLLVV-MVMGEDTVP-ISCVYVVML-LLKHMIGIS-FGVQPRQTV-QAAYAYSLV-KISQNTVLI-NISEGDTTI-SPTTTTVCT-AAAVTDVTL
3	0.806	3.957	209	0.67	20	3	0	SBV w/ AAY
3	1.818	1.894	72	0.75	20	3.36842	124.53	SBV w/ Spacer	WLLGWGHKS-HHHD-GHDADALAA-HHHY-AMVMGEDTV-HHHH-DIFLKRYQL-HHHC-ESYVKASVS-HDH-SLLVCQLLC-HH-FLSAFARQE-HH-RALKENTTV-HHC-TLREMALKA-HHHY-IPPWNISNV-HHH-TETYHLQRI-HH-WHLLRMDTV-HHHC-TSHHRPLTL-HHHC-TLATKHPAI-HHHNHH-LTLETAFSV-HH-IMVTKYSEK-HHHH-TTSSRKGFL-HHA-GMMISAPLK-HHH-DRLPFYHNG-HHD-LLLEMLTQG
3	-0.466	3.225	80	0	20	0	2.02	SBV w/o Spacer	GMMISAPLK-SLLVCQLLC-WHLLRMDTV-WLLGWGHKS-ESYVKASVS-FLSAFARQE-TLATKHPAI-IPPWNISNV-GHDADALAA-RALKENTTV-TSHHRPLTL-TETYHLQRI-IMVTKYSEK-AMVMGEDTV-DIFLKRYQL-DRLPFYHNG-LTLETAFSV-TLREMALKA-TTSSRKGFL-LLLEMLTQG
4	0.832	4.059	209	0.71	20	3	0	SBV w/ AAY
4	1.645	1.424	70	0.8	20	3.31579	151.2	SBV w/ Spacer	IMFLLVVVP-HHNHC-QRVHHELPH-HHHC-QAASKLICC-HHFHC-YLYRDLHSK-HHHA-PLMAFCGRH-HHH-GSGTPRVTS-HH-LPVLEAVRK-HHHC-WRFKVGVYK-HHHD-AGRKRKSAS-HHD-WVSGMMIFV-HHHD-TTNTASITS-HH-RAAKRIALA-HHHC-IIVLICFKF-HH-WTVEEVVPY-HHHNHH-YACDVRDDR-HH-LEQIQNLHR-HH-DLHLTDTRH-HH-DAATPSFLR-HH-EKEPHIVQY-HHH-SSSSAVPPS
4	-1.371	3.296	76	0	20	0	1.71	SBV w/o Spacer	IMFLLVVVP-DLHLTDTRH-LPVLEAVRK-IIVLICFKF-SSSSAVPPS-RAAKRIALA-PLMAFCGRH-GSGTPRVTS-LEQIQNLHR-AGRKRKSAS-WRFKVGVYK-QAASKLICC-WVSGMMIFV-QRVHHELPH-WTVEEVVPY-YLYRDLHSK-EKEPHIVQY-DAATPSFLR-YACDVRDDR-TTNTASITS
5	1.168	5.202	209	0.75	20	3	0	SBV w/ AAY
5	1.781	2.274	96	0.85	20	2.89474	124.99	SBV w/ Spacer	LDYALGSWL-HH-FHQGCYVAI-HHHNHH-WILLTYTLL-HHHHH-HFLKKQHKK-HHD-YFLLIEAVF-HHHC-QDLLSDLRL--HHRHHPYTL-HHHH-HPVYFFKSA-HH-DLVRATDRH-HH-TFFDAVSLL-HH-RLPDTVCVH-HH-YAYDTREKY-HH-HLGWQTLSN-HH-SRLIEKKKR-HH-TVRAEFFWG-HHD-GITGTVSII-HHHD-ILALWAPVA-HHHC-LPTLRDIRT-HHC-FRCPRRFCF-HHC-NTMTISSVL
5	-0.52	4.257	89	0.25	20	0	1.7	SBV w/o Spacer	LDYALGSWL-FRCPRRFCF-YAYDTREKY-YFLLIEAVF-WILLTYTLL-NTMTISSVL-RLPDTVCVH-TVRAEFFWG-GITGTVSII-HFLKKQHKK-TFFDAVSLL-ILALWAPVA-HHRHHPYTL-DLVRATDRH-HPVYFFKSA-FHQGCYVAI-HLGWQTLSN-LPTLRDIRT-QDLLSDLRL-SRLIEKKKR
6	0.993	4.895	209	0.76	20	3	0	SBV w/ AAY
6	2.194	1.615	70	0.9	20	3.52632	128.94	SBV w/ Spacer	GNRCDIPSM-AHHHH-GNQGHHNLL-HHHD-RESLVRSVF-HHHC-VSQFVLKEV-HHC-ASAGRVDDA-HHHC-RQALTELEY-HHHD-LFQGVVMIV-HHHC-YRPPYCLVS-HHHC-PYGVDHQLF-HHH-SSPHGLPHV-HH-RLEQLFSSV-HHHC-KNQTSTVCL-HHH-FISQSIADN-HHK-TVDDVRATL-HHHD-LLGFMLFFQ-HHC-CEAIGRPPL-HHHC-KARAKKDEL-HHH-LLDRLRHRK-HHHC-VVLVQFVKH-HH-ALCAAVGCQ
6	-0.312	3.206	75	0.05	20	0	1.69	SBV w/o Spacer	GNRCDIPSM-VVLVQFVKH-CEAIGRPPL-YRPPYCLVS-RESLVRSVF-KARAKKDEL-GNQGHHNLL-LLDRLRHRK-PYGVDHQLF-TVDDVRATL-ASAGRVDDA-FISQSIADN-LLGFMLFFQ-SSPHGLPHV-RLEQLFSSV-LFQGVVMIV-RQALTELEY-KNQTSTVCL-VSQFVLKEV-ALCAAVGCQ
7	0.471	5.44	209	0.47	20	3	0	SBV w/ AAY
7	1.685	2.529	98	0.7	20	3.21053	131.8	SBV w/ Spacer	GVVGGFAAG-HHHH-EGRVNYASL-HH-VLALRIIRL-HHHD-VYISRARLV-HHHD-DAITDAELM-HHHH-MPKFFPPPM-HHHC-PRPLDVVVS-HH-SSETERTRE-HHHC-RNMTLTLMR-HHHH-PAPPRLCRL-HH-HEIQQVTAS-HH-FVLRHMEDL-HH-AVWLRASVL-HHHC-CLLSFMLPI-HHHC-ERRVIGLSF-HHHD-HGGIHVLLY-HH-REVWDVQHR-HH-LIYETLDLI-HHHC-QLFRLRCHG-HHD-ANNFVIGVL
7	-1.32	4.535	99	0.05	20	0	1.69	SBV w/o Spacer	GVVGGFAAG-HEIQQVTAS-DAITDAELM-LIYETLDLI-RNMTLTLMR-VYISRARLV-HGGIHVLLY-PRPLDVVVS-SSETERTRE-CLLSFMLPI-PAPPRLCRL-AVWLRASVL-ERRVIGLSF-VLALRIIRL-EGRVNYASL-FVLRHMEDL-MPKFFPPPM-REVWDVQHR-QLFRLRCHG-ANNFVIGVL
8	0.25	3.931	209	0.43	20	3	0	SBV w/ AAY
8	1.385	1.521	80	0.65	20	3.73684	127.94	SBV w/ Spacer	CRLATASGS-HHHHA-LGDTQYFGV-HHHH-AVSGYITSR-HH-AQRNCTHSF-HHHH-FVCPRYNTD-HHHD-VRVGWKAVL-HH-HKKTKKPKG-HHHD-DGVLDAVWR-HHNHA-GEDAVAARM-HHHC-VRRNMFCVK-HHHA-PSRKKKARR-HHHC-YRTMTTFVH-HH-DALNCPLLN-HH-VYVVMLLSF-HHC-YYAIVYMRY-HHHH-TPPVSATPR-HHHH-MSHEELTAL-HHHD-YLRETFEGT-AHHNHA-FGITFYKCL-HHHH-ITRLASDSL
8	-1.727	3.5	75	0	20	0	1.73	SBV w/o Spacer	FGITFYKCL-AQRNCTHSF-FVCPRYNTD-AVSGYITSR-ITRLASDSL-DALNCPLLN-VYVVMLLSF-TPPVSATPR-VRRNMFCVK-CRLATASGS-VRVGWKAVL-YRTMTTFVH-YLRETFEGT-PSRKKKARR-YYAIVYMRY-DGVLDAVWR-GEDAVAARM-MSHEELTAL-LGDTQYFGV-HKKTKKPKG
9	0.778	4.841	209	0.67	20	3	0	SBV w/ AAY
9	1.801	2.098	77	0.8	20	3.31579	140.17	SBV w/ Spacer	PLSLMVPTI-HHH-SCTVGFATV-HHHD-SVMKRRIEE-HHHD-RQDPGSSSV-HH-FLTVLVPIV-HH-RLFLQSQHV-HH-TLRTFLQTY-HH-LLWCLVLIQ-HHHC-ERVRASTRH-HHHC-TRYETFLRV-HHHH-RITCYHQLL-HHC-CELSISYLL-HHH-NETIYNTTL-HHHC-LRPTSYLRS-HH-SDAVAGGGL-HHHH-GGFFDTSFL-HHHA-DAIRCDYGV-HHHC-PALGVTCAC-HHHD-RVEPTGTCV-HHHH-GLRCRETSA
9	-1.259	3.831	89	0.05	20	0	1.77	SBV w/o Spacer	PLSLMVPTI-DAIRCDYGV-SDAVAGGGL-GGFFDTSFL-RQDPGSSSV-ERVRASTRH-RLFLQSQHV-GLRCRETSA-RVEPTGTCV-LLWCLVLIQ-SVMKRRIEE-RITCYHQLL-CELSISYLL-PALGVTCAC-LRPTSYLRS-TRYETFLRV-NETIYNTTL-TLRTFLQTY-FLTVLVPIV-SCTVGFATV
10	0.857	4.52	209	0.53	20	3	0	SBV w/ AAY
10	1.93	1.834	78	0.75	20	3.52632	130.02	SBV w/ Spacer	PRHTFDMDM-HHHD-GAGAWLLPR-HHHNHH-MRYCVRFAS-HHNHH-PDTIRRCFL-HHA-APGGDEDDA-HHC-QLYNVTLND-HHHC-RVLSVSEVD-HHHC-LIVIIIIIV-HHC-ILVDRACEF-HH-HMPTLANDV-HHHH-APPCLLQRT-HHNHH-PVRYKESRN-HH-CAKLVVECG-HHAA-YGEQMRTPL-HH-RHVDDRCGL-AHHHY-RGRARNNTR-HH-ALSDEADLL-HHH-ASRDCYERF-HHHC-SLPSLTAHL-HH-LHLFVTDKR
10	-1.178	3.086	86	0	20	0	1.72	SBV w/o Spacer	RHVDDRCGL-APGGDEDDA-QLYNVTLND-ASRDCYERF-MRYCVRFAS-RVLSVSEVD-RGRARNNTR-APPCLLQRT-LHLFVTDKR-SLPSLTAHL-CAKLVVECG-YGEQMRTPL-ALSDEADLL-PVRYKESRN-PRHTFDMDM-HMPTLANDV-ILVDRACEF-LIVIIIIIV-PDTIRRCFL-GAGAWLLPR
11	0.585	3.6	209	0.55	20	3	0	SBV w/ AAY
11	1.124	1.83	63	0.65	20	2.63158	122.85	SBV w/ Spacer	LIFHTTWVT-HH-NCNLTRKCL-HHHC-FISFTGLAF-HHHC-MNGVGATDL-HHD-TFTNNHCFI-HHHA-CALPTPGER-H-HSLTRQVVH-HH-SVTCWGSNG-HHHH-GRYSRRCFK-HH-ELAKRRGTR-HH-TVRSRDSLL-HH-DEGLRDILG-HH-VKKHKRLDV-HHHC-QDLRQDIRH-H-HPSPRNTTR-HH-VSRKKREDA-HH-AAPPPPPVH-HHC-PHPSAPLPL-HHHD-LSKDISLYR-HH-ASYACYTVF
11	-0.995	2.621	73	0.05	20	0	1.67	SBV w/o Spacer	GRYSRRCFK-LIFHTTWVT-QDLRQDIRH-ELAKRRGTR-ASYACYTVF-CALPTPGER-HSLTRQVVH-DEGLRDILG-FISFTGLAF-AAPPPPPVH-VKKHKRLDV-TVRSRDSLL-PHPSAPLPL-TFTNNHCFI-NCNLTRKCL-MNGVGATDL-VSRKKREDA-LSKDISLYR-HPSPRNTTR-SVTCWGSNG
12	0.873	4.574	209	0.76	20	3	0	SBV w/ AAY
12	1.65	2.175	71	0.8	20	3	122.17	SBV w/ Spacer	RDLIRALTE-HHC-FAYLPGEDK-HHHH-GFGWDGETL-HHHC-PPQIPFVGS-HHHA-GSQPRAAGA-HHD-SEREDARMM-HH-ATGVTSDSY-HH-RDVLSLLFE-HHC-RRGAQLCLT-HHH-YPCVYYHVV-HHHC-ELQEHLFVR-HHD-LTATGCCLL-HH-LVPSGNVLR-HH-LSLPSDRHR-HHHC-YMHDSDDVL-HH-ATVAPLTPP-HHHD-WFPFRQSVF-HH-AHGLAVIVA-HH-VDDWLNFRV-HHHC-DIKQRRLLK
12	-1.142	3.4	75	0.1	20	0	1.77	SBV w/o Spacer	RDLIRALTE-LSLPSDRHR-YMHDSDDVL-AHGLAVIVA-VDDWLNFRV-ATGVTSDSY-LVPSGNVLR-ELQEHLFVR-FAYLPGEDK-RDVLSLLFE-PPQIPFVGS-GSQPRAAGA-LTATGCCLL-RRGAQLCLT-ATVAPLTPP-GFGWDGETL-WFPFRQSVF-YPCVYYHVV-SEREDARMM-DIKQRRLLK
13	0.796	5.204	209	0.57	20	3	0	SBV w/ AAY
13	2.073	1.957	93	0.95	20	3.52632	151.18	SBV w/ Spacer	GPECRNETL-HH-ALVMVFFVL-HH-DHLHTPRRV-HHHC-DVLSLLFED-HHHC-CANHLILQI-HHC-VRKTACEFV-HHHH-SNAVEPTKK-HHHHA-EGVKAAWSL-HHHC-PEHVPEIRV-HHHH-FPESFQPSL-HHHNHH-YVVENKDNV-HHHH-QIHDLLHVI-HH-AEHMRDVSY-HH-RQLAERLRL-HHHC-THIGDIFNM-HH-VPKGCRPQT-HHHD-KQEKIRTLK-HH-LIIGIYSKQ-HHHH-QEVVERDRL-HHHHH-TPRIVIGNL
13	-0.647	3.831	96	0	20	0	1.78	SBV w/o Spacer	GPECRNETL-KQEKIRTLK-VPKGCRPQT-DHLHTPRRV-YVVENKDNV-DVLSLLFED-SNAVEPTKK-ALVMVFFVL-QEVVERDRL-PEHVPEIRV-QIHDLLHVI-RQLAERLRL-EGVKAAWSL-LIIGIYSKQ-CANHLILQI-VRKTACEFV-FPESFQPSL-AEHMRDVSY-THIGDIFNM-TPRIVIGNL
14	-0.139	4.257	209	0.32	20	3	0	SBV w/ AAY
14	0.957	1.167	59	0.5	20	3.26316	142.44	SBV w/ Spacer	KPSDGNVQI-HHHH-FQLLEKESR-HH-RRKAPLELG-HHHD-LGCDALIVV-HHHC-CVLGNETHS-HH-MEDYRTFAG-HHAA-SGSDSDEEL-HHA-FVCPVYDSG-HHAA-GRRVRWEVY-HH-LLVCQLLCL-HHHHH-YTSAGTSST-HH-QNTTKIIFI-HHHC-TAFVRVRTR-HH-ADLLIVVGL-HHC-QVPQLDVVN-HH-SSSPTTTTV-HHC-TAFCGMIWL-HH-RPWKPGQRV-HHHHHA-GLAGPCAAW-HHHC-YETELPQVD
14	-2.813	3.052	73	0	20	0	1.7	SBV w/o Spacer	KPSDGNVQI-RPWKPGQRV-QVPQLDVVN-ADLLIVVGL-FVCPVYDSG-GRRVRWEVY-LLVCQLLCL-LGCDALIVV-FQLLEKESR-TAFCGMIWL-RRKAPLELG-SGSDSDEEL-YTSAGTSST-SSSPTTTTV-YETELPQVD-TAFVRVRTR-CVLGNETHS-MEDYRTFAG-GLAGPCAAW-QNTTKIIFI
15	0.757	4.666	209	0.62	20	3	0	SBV w/ AAY
15	1.397	2.364	82	0.6	20	2.63158	134.24	SBV w/ Spacer	HYRNSRDVL-HH-RDALGFLFV-HHC-HAVVNNTHK-HH-LLSSSLSGS-HH-VISPPSQTP-HH-ELSISYLLV-HHHC-LVWLGYPSL-HH-CVFTDVLNQ-HHHD-VISRARSAC-HHHA-YMHDSDDVL-HH-VINMKAALS-HH-TFCDTCPRY-HH-LPGEDKVYV-HHH-NSVDALYIR-HHD-LLGESVAGN-HHH-PVSRGYGVS-HH-KCAFLKGYL-HH-TEYFALLHG-HHHD-GTYRCGAVS-HH-PYPDPAARL
15	-1.303	3.792	79	0.1	20	0	1.73	SBV w/o Spacer	HYRNSRDVL-VISPPSQTP-VINMKAALS-NSVDALYIR-KCAFLKGYL-TEYFALLHG-CVFTDVLNQ-PVSRGYGVS-GTYRCGAVS-VISRARSAC-PYPDPAARL-HAVVNNTHK-LLGESVAGN-TFCDTCPRY-LVWLGYPSL-LLSSSLSGS-RDALGFLFV-ELSISYLLV-YMHDSDDVL-LPGEDKVYV
16	0.711	5.781	209	0.49	20	3	0	SBV w/ AAY
16	1.575	2.492	96	0.8	20	3.15789	124.53	SBV w/ Spacer	LSTIRSILA-HH-ALVVFHIAI-HHHHC-AFRPMPLQK-HHD-IVGSAGKLE-HHHHH-GTRSMRKLN-HH-AYAQKIFKI-HH-AAEAWGTYL-HH-WVLRTPLCY-HH-REEFDILRY-HHHC-VLIAVVYSS-HHAA-PVAEDFMTR-HH-ILPVGSMYR-HHD-LRIMTLRTF-HHC-AIISICLKQ-HHHC-PPAPTVLRQ-HHHC-SIGYVAHQK-HHHD-KSVQRRGLF-HHHD-GRFATLPLV-HHD-IRERLPKLR-HH-YAACVPQVR
16	-1.351	4.644	98	0	20	0	1.7	SBV w/o Spacer	LSTIRSILA-PPAPTVLRQ-LRIMTLRTF-WVLRTPLCY-KSVQRRGLF-GRFATLPLV-GTRSMRKLN-YAACVPQVR-SIGYVAHQK-IVGSAGKLE-AIISICLKQ-ALVVFHIAI-AFRPMPLQK-REEFDILRY-PVAEDFMTR-AYAQKIFKI-VLIAVVYSS-AAEAWGTYL-ILPVGSMYR-IRERLPKLR
17	0.769	3.349	209	0.49	20	3	0	SBV w/ AAY
17	2.196	1.548	65	0.8	20	3.63158	125.58	SBV w/ Spacer	GRTDPSRCD-HHHC-STTSKTLAT-HH-DAASDKENL-HHHC-VIDRPPQQP-HEHHHH-GEEGGDLHL-HHHH-EPEKKKEKQ-HHHC-PPLPPRPPH-HHHD-TSTHDRTYY-HHHC-NIVRDHVVI-HHHC-LLAHPHHEY-HHHA-AALARDEGL-HHHH-GTELRLCNL-HHHC-QFVCMPELL-HH-EEAGKLTVT-HH-ASLGRALRR-HHD-VLAGQQLIT-HHHH-PPGWRLDFV-HHHD-LARTFTPVQ-HHHC-QNFEAVLAR-HH-RDTVLSDGG
17	-0.537	2.984	80	0.05	20	0	1.7	SBV w/o Spacer	GRTDPSRCD-GEEGGDLHL-VLAGQQLIT-LLAHPHHEY-DAASDKENL-EPEKKKEKQ-STTSKTLAT-QFVCMPELL-NIVRDHVVI-QNFEAVLAR-GTELRLCNL-AALARDEGL-VIDRPPQQP-EEAGKLTVT-ASLGRALRR-PPLPPRPPH-TSTHDRTYY-PPGWRLDFV-LARTFTPVQ-RDTVLSDGG
18	-0.185	4.837	209	0.35	20	3	0	SBV w/ AAY
18	0.89	1.87	75	0.7	20	3.10526	129.62	SBV w/ Spacer	GLSTSGRSV-HHYHA-GHVDPTGNY-HHHH-GRLEKQVSG-HH-LVGKLGRDV-HH-TRLLQTGIH-HH-CGPMTQSLI-HHHH-PEWVKSFDF-HHC-LSDVIYWAV-HHHY-VRSKELPSD-HH-WFPFNLALF-HHHC-KITLIVLSP-HH-ATELVLLFL-HHNHH-VPGFAPYRV-HHHH-DLLRMVAVS-HH-ILNGFLPVE-HHHH-PVEVRSHVR-HHD-SLTRTPSSP-HHHH-PLVTNATDH-H-HSAGLGSFR-HH-EEEEDEEGG
18	-2.443	3.954	73	0	20	0	1.75	SBV w/o Spacer	GRLEKQVSG-GHVDPTGNY-TRLLQTGIH-SLTRTPSSP-ATELVLLFL-PLVTNATDH-VPGFAPYRV-GLSTSGRSV-CGPMTQSLI-DLLRMVAVS-VRSKELPSD-WFPFNLALF-LSDVIYWAV-PVEVRSHVR-PEWVKSFDF-KITLIVLSP-HSAGLGSFR-LVGKLGRDV-ILNGFLPVE-EEEEDEEGG
19	0.537	3.707	209	0.55	20	3	0	SBV w/ AAY
19	1.416	1.673	78	0.7	20	3.57895	137.27	SBV w/ Spacer	HVREQTARY-HHH-ARRVSTSTI-HHHD-CISTAFTNV-HHHHHY-SQLSERVAY-HHC-RLCDALYFC-HHHC-NHVATHVLR-HH-IACLIRQSV-HH-RLLAVWDDE-HHNHH-HGAGGTAAV-HHHC-REQLSYLMT-HH-CPNVLHSVM-HHHH-RRALSAPPL-HHHHD-IVSDFGRPN-HHHD-RNHRFSGRR-HHHA-GGGGGGGGK-HH-GAIVFLMMT-HHD-PADVYSVTL-HHH-NTELHLYDL-HHHC-CPPTFSLCI-HHHH-DAQHAAKRV
19	-0.906	3.287	82	0.05	20	0	1.68	SBV w/o Spacer	GGGGGGGGK-CISTAFTNV-CPPTFSLCI-PADVYSVTL-IACLIRQSV-HVREQTARY-HGAGGTAAV-GAIVFLMMT-NTELHLYDL-RLCDALYFC-REQLSYLMT-DAQHAAKRV-RLLAVWDDE-NHVATHVLR-IVSDFGRPN-RRALSAPPL-CPNVLHSVM-SQLSERVAY-ARRVSTSTI-RNHRFSGRR
20	0.961	4.299	209	0.67	20	3	0	SBV w/ AAY
20	1.856	1.635	79	0.7	20	3.36842	126.28	SBV w/ Spacer	VILSVRDKI-HHNHD-AYAELFFLL-HH-TDKKSVQRR-HH-SLDEAETQP-HHHC-RQLAERLRL-HHHD-LLCRTPEDL-HH-SLSSRRCDD-HHC-IDRLRDIAR-HHAHAH-EESTAGATS-HH-QLRGKHIRL-HHHH-HPESVAPAY-HHHC-RRLLKATQR-HHHA-NNVNVGWFK-HHHH-RGLLPRIRI-HHHC-TCEDRTRTL-HHHC-LLAAYCYCV-HHHH-RQPDRAAFY--HHCCYGIIT-HH-MRPQLRGNQ-HHHD-GRLTSIATN
20	-0.368	3.241	79	0	20	0	1.72	SBV w/o Spacer	GRLTSIATN-NNVNVGWFK-VILSVRDKI-TCEDRTRTL-AYAELFFLL-LLCRTPEDL-IDRLRDIAR-RRLLKATQR-QLRGKHIRL-HPESVAPAY-RQPDRAAFY-HHCCYGIIT-SLDEAETQP-SLSSRRCDD-LLAAYCYCV-RQLAERLRL-EESTAGATS-TDKKSVQRR-RGLLPRIRI-MRPQLRGNQ
21	0.389	5.343	209	0.42	20	3	0	SBV w/ AAY
21	1.086	2.659	89	0.55	20	3.10526	126.95	SBV w/ Spacer	RAGAARTSR-HH-AQTVHVRGV-HHC-FRVPQSICR-HHHD-TFLPTPSLI-HHH-TFVTLVRGL-HHC-SLLLICGYY-HHD-LGVHVADLL-HHD-STAKSEKGK-HHHH-GIIFLAVVF-HHHC-YSWMLIIAI-HHHD-DVRHDAEIV-HHC-AALSPPLTT-HHHC-KPTLVTLLT-HHHC-CQSSFPESF-HH-AMAGPAASG-HHHD-IGYQGTVER-HH-VVPVGCLFL-HHC-RDDNWGLLF-HH-SLTLYQDGI-HH-VLAAAAAQA
21	-1.976	4.313	85	0	20	0	1.71	SBV w/o Spacer	RAGAARTSR-VLAAAAAQA-LGVHVADLL-YSWMLIIAI-KPTLVTLLT-RDDNWGLLF-SLLLICGYY-SLTLYQDGI-AALSPPLTT-DVRHDAEIV-GIIFLAVVF-TFLPTPSLI-FRVPQSICR-VVPVGCLFL-CQSSFPESF-STAKSEKGK-TFVTLVRGL-AMAGPAASG-IGYQGTVER-AQTVHVRGV
22	1.235	3.103	209	0.71	20	3	0	SBV w/ AAY
22	2.15	1.048	50	0.9	20	3.21053	115.65	SBV w/ Spacer	YSKGTTVPE-HHC-SQATQPHHY-H-HAGWDGRGL-HHHH-GTYAVVPME-HH-YHSEAYRML-HH-TDPSRCDPY-HH-VFAHSYALV-HHHC-SSDYNNDVI-HHC-ALGRESAPA-HHNHH-TVISCNHFL-HHHC-HEEAESRLY-HHC-AARRIPHFY-HHHY-SSVPRPVSP-HHHC-PEDDSSCIL-HH-APAVRRQRR-HHC-SNALYELFR-HH-HPPSDDATF-HHHHHH-PLRRPSRAR-HHHC-TPRATLLPQ-HHC-RCCRICRWR
22	-0.364	1.74	58	0.1	20	0	2.03	SBV w/o Spacer	YSKGTTVPE-HPPSDDATF-SSDYNNDVI-SNALYELFR-TPRATLLPQ-YHSEAYRML-TVISCNHFL-HEEAESRLY-HAGWDGRGL-GTYAVVPME-VFAHSYALV-PLRRPSRAR-SQATQPHHY-TDPSRCDPY-APAVRRQRR-RCCRICRWR-SSVPRPVSP-ALGRESAPA-AARRIPHFY-PEDDSSCIL
23	1.127	4.881	209	0.75	20	3	0	SBV w/ AAY
23	2.137	1.674	85	0.8	20	4	144.58	SBV w/ Spacer	RIFEHMYFA-HHHH-VIAICMAMV-HHHD-TQLLTNRVL-HHHH-SCNHFLRDL-HHHC-KLLIQIRNA-HHHC-HRLFDLPVY-HH-LLALWRLCM-HHH-SRRWWWAVR-NHHHHAC-AGEDALRPW-HHNHA-PLIRLPDGI-HHHH-PGEDKVYVL-HHHA-DPEHLMMNV-HHHC-FDDDDYLDY-HH-HRAEVVARH-HHNHH-LIAADRYRV-HHHD-FHRRRSRFD-HHHH-DAPCAIAGA-HHHC-PLLRKLVVE-NHNHA-GKTWFIIPI-HHC-FHIAISTAF
23	-0.739	3.526	94	0.1	20	0	1.79	SBV w/o Spacer	RIFEHMYFA-LIAADRYRV-PLIRLPDGI-PGEDKVYVL-AGEDALRPW-DAPCAIAGA-FDDDDYLDY-HRAEVVARH-TQLLTNRVL-FHIAISTAF-DPEHLMMNV-SRRWWWAVR-LLALWRLCM-KLLIQIRNA-PLLRKLVVE-FHRRRSRFD-GKTWFIIPI-VIAICMAMV-SCNHFLRDL-HRLFDLPVY
24	0.347	4.583	209	0.49	20	3	0	SBV w/ AAY
24	0.987	2.139	85	0.5	20	3	128.03	SBV w/ Spacer	HTCALIGSR-HH-AIATFDGVR-HH-WLLPAGVAS-HH-TEFLNIGLR-HHH-GIISDHIYG-HHHH-GTHAHKKLR-HHH-PERYNIHFE-HHHC-RNSVWHLLR-HHHY-FRRDHVPRR-HH-AAAAAGQDV-HH-QSRHKGRIV-HHH-DARVTDDGK-HH-RLKSSRDEV-HHHC-IDQHLLIDM-HH-NLNEGRVNY-HHHC-TSQKPVLGK-HHD-LKKMLLCAL-HHHC-VVKDVVYTA-HHC-RLVLFVDDV-HHHC-CSGLNACFY
24	-1.946	3.597	91	0.05	20	0	1.64	SBV w/o Spacer	HTCALIGSR-GIISDHIYG-TEFLNIGLR-LKKMLLCAL-QSRHKGRIV-DARVTDDGK-TSQKPVLGK-AAAAAGQDV-FRRDHVPRR-WLLPAGVAS-VVKDVVYTA-GTHAHKKLR-CSGLNACFY-RLKSSRDEV-NLNEGRVNY-PERYNIHFE-RNSVWHLLR-RLVLFVDDV-IDQHLLIDM-AIATFDGVR
25	0.452	4.455	209	0.56	20	3	0	SBV w/ AAY
25	1.804	1.704	84	0.75	20	3.31579	112.57	SBV w/ Spacer	GRGNCTAPK-HHY-RRKKKSPSD-HH-LTACFYVAM-HHHC-RNRHPRCRR-HH-SAFLGYSAV-HHHV-CHTETTIIR-HH-ITQNDPFIR-H-HDRANLLRV-HHHC-RRMTVPVPR-HHHH-PSPAYYRRR-HHHH-QLPYLSAER-HHHH-ERRGDDDSR-HHHH-GEDKVYVLG-HHHH-GFFDTSFLI-HH-VMLLSFLTL-HHHH-KPTCPYGVD-HHH-GELQEHLFV-HHHY-HRIKEHMLK-HHHD-LSLPNASAV-HHHD-VADLLIVVG
25	-1.172	3.428	86	0	20	0	1.78	SBV w/o Spacer	GRGNCTAPK-RRMTVPVPR-VMLLSFLTL-GELQEHLFV-RRKKKSPSD-QLPYLSAER-KPTCPYGVD-CHTETTIIR-LTACFYVAM-LSLPNASAV-HDRANLLRV-PSPAYYRRR-GFFDTSFLI-ITQNDPFIR-RNRHPRCRR-ERRGDDDSR-SAFLGYSAV-HRIKEHMLK-GEDKVYVLG-VADLLIVVG
26	0.882	3.322	209	0.66	20	3	0	SBV w/ AAY
26	2.031	1.49	56	0.9	20	3.42105	114.61	SBV w/ Spacer	GRGGDNARR-HHC-RMLGASVDR-HHHC-PTYDCVLSD-HH-SVVLQPLIT-HH-EFLYCHTRY-HHHH-CLTESSPSL-HHHHH-PFDFTGQQL-HHHH-CGLPCLQFW-HHHH-PLPPRDYPQ-HHC-NRRSALLRA-HHHD-NIMKNRNFY-HHHNHH-RIQSRRFPT-HH-SVFLRHCDV-HHA-FYYTRHEVF-HHHC-LRNSTVVRE-HH-DESQLPNHL-HHHH-RDISTTYHV-HHHH-NLLDDTDDS-HHY-PPPAPPPLP-HH-SRDEVAGAT
26	-0.563	2.41	66	0.05	20	0	1.73	SBV w/o Spacer	GRGGDNARR-PFDFTGQQL-EFLYCHTRY-PPPAPPPLP-NLLDDTDDS-FYYTRHEVF-PLPPRDYPQ-SVFLRHCDV-LRNSTVVRE-DESQLPNHL-NIMKNRNFY-CGLPCLQFW-CLTESSPSL-RMLGASVDR-NRRSALLRA-PTYDCVLSD-SVVLQPLIT-RIQSRRFPT-RDISTTYHV-SRDEVAGAT
27	1.181	4.555	209	0.61	20	3	0	SBV w/ AAY
27	2.302	2.021	78	0.8	20	3.68421	135.94	SBV w/ Spacer	PFDEQSLLD-HHHC-LFDLPVYCV-HHHC-NVATLCRKR-HH-DLRTEHSYA-HHHY-HFKVGAPQL-HHD-YADVIQEVV-HHHC-SQTQYDTHL-HH-RSGWDPSRR-HH-EAVRKARDA-HHHY-DVQDDVDSP-HHHH-WQKVCSNAL-HHHNHY-VLIHFNVPA-HH-AERLEVPGR-HEHNHH-DGVGYRLLK-HHHC-WMLIIAIIL-HHHC-RLLMMSVYA-HHHD-VRVGWKAVL-HHHH-TNFTPIYIH-HHY-TTTATFQSK-HHHH-GRGSPLTIE
27	-0.53	3.096	85	0.1	20	0	1.69	SBV w/o Spacer	PFDEQSLLD-WMLIIAIIL-WQKVCSNAL-GRGSPLTIE-VLIHFNVPA-NVATLCRKR-TTTATFQSK-AERLEVPGR-DGVGYRLLK-RSGWDPSRR-YADVIQEVV-VRVGWKAVL-TNFTPIYIH-LFDLPVYCV-SQTQYDTHL-DLRTEHSYA-RLLMMSVYA-HFKVGAPQL-DVQDDVDSP-EAVRKARDA
28	1.042	4.504	209	0.76	20	3	0	SBV w/ AAY
28	2.255	2.007	71	0.85	20	3.21053	134.03	SBV w/ Spacer	GVSRACAGC-HHH-FLQEECMWK-HH-RMVAVSRTR-HHHH-DILQKDTFI-HHC-LAKMSVRET-HHD-LPPYLTVFT-HH-TATVALSVL-HHHC-VTDAGLICK-HH-NTHLALVGV-HHC-AQRGYDLRF-HH-RDSLRANSL-HHHH-LLKQMRSEY-HHHC-AITGPAAAP-HHHNHH-RRRLLRTAR-HHD-LSPSESTVV-HHHC-DPPSQPAED-HHHC-NRHLGAFHL-HH-NLPGVAASV-HH-NTMTISSVL-HHHD-CVAGFTSGG
28	0.16	3.843	76	0.1	20	0	2.11	SBV w/o Spacer	GVSRACAGC-RRRLLRTAR-DPPSQPAED-AQRGYDLRF-VTDAGLICK-LLKQMRSEY-LAKMSVRET-NRHLGAFHL-TATVALSVL-NTHLALVGV-RDSLRANSL-AITGPAAAP-FLQEECMWK-NLPGVAASV-LSPSESTVV-LPPYLTVFT-NTMTISSVL-RMVAVSRTR-DILQKDTFI-CVAGFTSGG
29	0.299	3.788	209	0.51	20	3	0	SBV w/ AAY
29	1.256	1.772	57	0.65	20	2.84211	125.17	SBV w/ Spacer	GVIMISSVS-HH-TRWGDPKKY-HH-RTTGTTAVK-HHHC-KVQQDLQRV-HHHC-KIEKIKNTE-HH-ASRTAALQC-HHHH-KDLSGSKHG-HHHH-GDSGPEDKK-HHCHC-PTRQLVLFM-HHD-SATTTTTTT-HH-LAIACFFGI-HH-DEDFKPEDV-HH-RDLSESSEV-HHHC-RDDDTFVFM-HH-RLSVPTLIM-HH-ASLDEAETQ-HHHH-VTFLPTPSL-HH-VLVKKAQLN-HH-VVLTFVPSG-HH-ETWAMYTVG
29	-1.163	3.139	55	0	20	0	1.73	SBV w/o Spacer	GVIMISSVS-LAIACFFGI-RTTGTTAVK-KDLSGSKHG-RDDDTFVFM-DEDFKPEDV-ASRTAALQC-GDSGPEDKK-VLVKKAQLN-RDLSESSEV-PTRQLVLFM-KIEKIKNTE-ETWAMYTVG-ASLDEAETQ-KVQQDLQRV-TRWGDPKKY-SATTTTTTT-VTFLPTPSL-RLSVPTLIM-VVLTFVPSG
30	0.527	5.069	209	0.7	20	3	0	SBV w/ AAY
30	1.446	1.92	90	0.75	20	3.57895	138.65	SBV w/ Spacer	RDHALRGRW-HHNHY-GGSIQTMEL-HHC-CLLAWLAFP-HHHC-HPSNATVLF-HH-RRRSSSRRS-HH-ARTVTVGFV-HHHH-GPFVGKMGT-HHHH-GDIFNMPYF-HHHA-WLLNCADNN-HHNHH-MLNVVSYVC-HHHC-LYRKIYPEV-HHHC-DTLTVLYRS-HH-RRDLLEDFR-HHC-FVFDPKADY-HHHNHC-FTEKHFVNV-HHH-WALRQIADF-HH-ALRSLLRKR-HHHC-MLHVVPLEW-HHI-ADADEEQRV-HHHD-LQTGIHVRV
30	-1.69	3.786	79	0	20	0	1.75	SBV w/o Spacer	RDHALRGRW-GGSIQTMEL-MLHVVPLEW-LQTGIHVRV-GPFVGKMGT-ALRSLLRKR-CLLAWLAFP-HPSNATVLF-ARTVTVGFV-RRRSSSRRS-MLNVVSYVC-GDIFNMPYF-RRDLLEDFR-LYRKIYPEV-ADADEEQRV-WALRQIADF-FTEKHFVNV-DTLTVLYRS-WLLNCADNN-FVFDPKADY
31	0.394	4.931	209	0.49	20	3	0	SBV w/ AAY
31	1.479	2.356	79	0.7	20	3.05263	114.54	SBV w/ Spacer	RGTPESPRL-HHHH-SRRSSPSRR-HH-IILVSLSLL-HH-HATFSACVR-H-HADDVEFVP-HHD-IVYLYRKIY-HHC-ALLAPERTV-HHH-FERERQRQT-HHHH-AGPPAIKFI-HHHC-SSHTSPAYD-HHHD-ILESIIYVS-HHC-VTLNDSGAY-HHHA-DGTFHQGCY-HH-GLLLSSSLS-HH-AVQKIDFVD-HH-NIPSINVHH-HH-NLPDGLAPG-HHHD-AGTGASEKR-HHHHHH-PVIMMTWFY-HHY-KTAEIRGIV
31	-1.843	3.136	81	0	20	0	1.74	SBV w/o Spacer	RGTPESPRL-PVIMMTWFY-SSHTSPAYD-GLLLSSSLS-FERERQRQT-ILESIIYVS-NIPSINVHH-AGPPAIKFI-KTAEIRGIV-HATFSACVR-VTLNDSGAY-AVQKIDFVD-SRRSSPSRR-IILVSLSLL-HADDVEFVP-IVYLYRKIY-AGTGASEKR-NLPDGLAPG-DGTFHQGCY-ALLAPERTV
32	0.702	4.614	209	0.51	20	3	0	SBV w/ AAY
32	1.507	1.707	80	0.8	20	2.89474	130.64	SBV w/ Spacer	HAYQQATQQ-HHH-YINRALAQI-HHHD-SSDASTAAP-HHHA-KTASPTCVK-HH-TIIRFKETN-HH-DMALMTLDV-HHD-ARNKKVKLD-HH-IASEVILHD-HHHC-AVARRGYTY-HHHY-PMRELAWRR-HH-LYMDQVIMF-HHD-MTMYGGISL-HH-CSESRVLVG-H-HRDRSSLRG-HHHH-PVHPVRDQL-HH-AAAVRIACL-HHHC-SRPSVLCCF-HHC-FYSTVGLIF-HH-YRWIQRKRL-HHHD-VLPRRLHLE
32	-1.181	3.363	89	0	20	0	1.73	SBV w/o Spacer	HAYQQATQQ-HRDRSSLRG-LYMDQVIMF-VLPRRLHLE-KTASPTCVK-SRPSVLCCF-TIIRFKETN-AVARRGYTY-YINRALAQI-CSESRVLVG-PVHPVRDQL-YRWIQRKRL-AAAVRIACL-MTMYGGISL-ARNKKVKLD-FYSTVGLIF-IASEVILHD-PMRELAWRR-DMALMTLDV-SSDASTAAP
33	0.213	5.327	209	0.42	20	3	0	SBV w/ AAY
33	1.007	2.436	69	0.5	20	3.26316	119.88	SBV w/ Spacer	RCYSRPVVI-HH-AMHARGHTL-HH-LTAFQKLLQ-HHD-VCVLLLALL-HHHNHD-RHCDVEPAI-HH-ILNVELMLG-HHHD-QGERHPDDV-HHC-IAHTSPFES-HH-RLGFLLMCA-HHC-VDFGDHPKN-HHHHH-DTCLELCPP-HHHC-EQPFYLMGR-HH-LLTSFGCLT-HHHH-SGVHLQRYV-HHHH-FAKMLRAHG-HHD-QYVKVQFGY-HHAA-PQFQQINNF-HHHC-VVDARSGQV-HHH-GVDAVLEEN-HH-LELQMDLDR
33	-1.718	3.202	78	0	20	0	1.7	SBV w/o Spacer	QGERHPDDV-VDFGDHPKN-LTAFQKLLQ-AMHARGHTL-IAHTSPFES-RHCDVEPAI-QYVKVQFGY-LLTSFGCLT-RCYSRPVVI-DTCLELCPP-VCVLLLALL-EQPFYLMGR-LELQMDLDR-RLGFLLMCA-PQFQQINNF-SGVHLQRYV-GVDAVLEEN-FAKMLRAHG-VVDARSGQV-ILNVELMLG
34	0.788	5.059	209	0.65	20	3	0	SBV w/ AAY
34	1.842	2.251	70	0.85	20	3.10526	143.64	SBV w/ Spacer	GNYVVGEII-HH-VQIVYGSTR-AEHHHA-GAAPVIMMT-HH-QPHGACCVA-HH-AVSPNAAII-HHHC-SLEMLLDKF-HHC-VRAQSTVVR-HH-DILDKVHEP-HHHD-VLPNDHHYA-HHHC-AEVLVLLDW-HHNHH-PLLIAWSEW-HHHC-NRPWRGLVL-HHD-LQSFKAKML-HH-RVCALFNQL-HHHC-LRASVLVAF-H-HRELCHVLI-HHD-RAIAHTSPF-HHC-RAKDCIRGD-HHC-DPAADRVRR-HH-VVGIFDGQH
34	-0.612	4.039	90	0	20	0	1.75	SBV w/o Spacer	GNYVVGEII-GAAPVIMMT-SLEMLLDKF-AVSPNAAII-VQIVYGSTR-NRPWRGLVL-VLPNDHHYA-RAKDCIRGD-RAIAHTSPF-VRAQSTVVR-HRELCHVLI-AEVLVLLDW-DPAADRVRR-DILDKVHEP-PLLIAWSEW-LRASVLVAF-LQSFKAKML-RVCALFNQL-QPHGACCVA-VVGIFDGQH
35	1.301	5.023	209	0.69	20	3	0	SBV w/ AAY
35	2.137	2.793	85	0.9	20	2.78947	135.26	SBV w/ Spacer	GADAASEAL-HHHD-LLQDTWTET-HH-TRLLFAVRA-HHHY-VPREAVMSP-HH-SHPLGQMIV-HHC-QAATLTITL-HH-SLPRPSSAH-HH-NAKNVHISI-HHC-FAATLLHRY-HHHC-RASSSFKRR-HH-LRRFAVLVR-HH-RVRIFMIVC-HHHC-VPWSRLIIT-HH-REHPLGFVR-HHD-MRKDMWTTL-HH-LTLYLEMLL-HH-IFETLALRL-HHHH-DEQQSQAVA-HHHC-SSDTAPRWM-HH-VVVGNGLKE
35	0.051	3.88	85	0.15	20	0	1.75	SBV w/o Spacer	GADAASEAL-NAKNVHISI-QAATLTITL-RASSSFKRR-LRRFAVLVR-IFETLALRL-DEQQSQAVA-LTLYLEMLL-TRLLFAVRA-MRKDMWTTL-LLQDTWTET-SHPLGQMIV-FAATLLHRY-SLPRPSSAH-RVRIFMIVC-VPREAVMSP-VPWSRLIIT-SSDTAPRWM-REHPLGFVR-VVVGNGLKE
36	0.598	4.159	209	0.52	20	3	0	SBV w/ AAY
36	1.409	1.959	78	0.6	20	3.26316	132.76	SBV w/ Spacer	SLRSPTYVN-HHHH-YRHLELGVV-HHHH-GPRPPPPPM-HH-IAQLKRAPA-HHHA-CPPGVAPSI-HH-VRAVHRASY-HHHA-NQTEKWHNV-HHH-APALGVETA-HHY-VPATLRHKL-HHHNHY-DKFLHMVLP-HH-FLVPRRHGK-HHHC-RIICQKMWY-HH-FMLPIYETA-HHAA-CEDLEGRVS-HEHHHA-LGSNRKNDV-HH-ALYNETFGK-HHHH-GIKHEGLVK-HH-TVWMSGLIR-HH-ADLLTLCLY-HH-EDSDTQAGL
36	-1.688	3.145	76	0	20	0	1.74	SBV w/o Spacer	SLRSPTYVN-YRHLELGVV-GPRPPPPPM-CEDLEGRVS-CPPGVAPSI-VPATLRHKL-VRAVHRASY-FMLPIYETA-NQTEKWHNV-GIKHEGLVK-ADLLTLCLY-DKFLHMVLP-EDSDTQAGL-APALGVETA-ALYNETFGK-FLVPRRHGK-IAQLKRAPA-LGSNRKNDV-TVWMSGLIR-RIICQKMWY
37	0.573	4.688	209	0.5	20	3	0	SBV w/ AAY
37	1.315	2.141	81	0.65	20	2.78947	133.02	SBV w/ Spacer	VVRAVPVES-HH-CVTGLAGHN-HH-GVPVTPNVD-HHHY-IRRLSERRE-HHH-KDSDEEENV-HHHD-IVGTFLNVL-HHHC-RERERRILQ-HHD-VIVWGVELN-HH-WHDLCWLFR-HH-RRDYEGLRR-HH-VMFLTRRTR-HHC-VRLARDLRG-HHHH-GLYVDWCVT-HHH-PIRNRQEAV-HH-EDKKKNVGN-HHHV-PQQQQMLAL-HHHC-SERTVEKVT--HHELRYKWL-HH-NVTVYSIYQ-HHC-AVRLNATAF
37	-1.521	3.277	81	0.05	20	0	1.73	SBV w/o Spacer	VVRAVPVES-SERTVEKVT-RERERRILQ-WHDLCWLFR-NVTVYSIYQ-VRLARDLRG-GVPVTPNVD-VMFLTRRTR-IRRLSERRE-CVTGLAGHN-RRDYEGLRR-EDKKKNVGN-KDSDEEENV-PQQQQMLAL-GLYVDWCVT-HHELRYKWL-AVRLNATAF-IVGTFLNVL-PIRNRQEAV-VIVWGVELN
38	0.949	5.72	209	0.69	20	3	0	SBV w/ AAY
38	1.564	2.697	92	0.85	20	3	133.1	SBV w/ Spacer	HYRNSRDVL-HH-AYIYTTYLL-HHHC-RRFVLRHME-HHC-SVLASTYTW-HHHC-VLIAVVLVF-HH-AIQQLRSVI-HHHC-DLQKLVRRV-HHHC-RSHASQLKT-HH-FLVLVAFGL-HHC-SNAVEPTKK-HHC-LALLHGKRD-HH-KLVTTDSPL-HHH-RSLLAFREL-HH-ALNLSLCRL-HHHC-TCYARTDCK-HH-RACCMGGWY-HH-DDFMRRQRG-HH-FHEQFLARR-HHNHH-WICLSTFLI-HHHC-KVGNITLYT
38	-0.184	5.29	95	0.15	20	0	1.77	SBV w/o Spacer	KVGNITLYT-RSLLAFREL-FLVLVAFGL-SVLASTYTW-SNAVEPTKK-ALNLSLCRL-RRFVLRHME-VLIAVVLVF-KLVTTDSPL-DDFMRRQRG-HYRNSRDVL-WICLSTFLI-LALLHGKRD-DLQKLVRRV-AIQQLRSVI-AYIYTTYLL-RSHASQLKT-TCYARTDCK-FHEQFLARR-RACCMGGWY
39	0.993	4.29	209	0.62	20	3	0	SBV w/ AAY
39	2.058	1.756	74	0.95	20	3.05263	135.89	SBV w/ Spacer	RGDFAERRR-HH-NTFPVKVVT-HH-DRVAGAVRN-HH-DMLLRQRRR-HHHC-DLCSHNLSI-HHC-STATVQECT-HH-STVVRENAI-HHHH-ARTNSSDWV-HHH-DCAAAVTDV-HHCD-KITTETYHL-HHHC-AMERGLIHS-HHHD-DNFSEPCFL-HHHC-DVRATLVDS-HH-RLCASLRTA-HHHD-TAAVGSPVK-HH-RVKRKKLQT-HHHA-DRTVVIQAY-HH-SERREHLVF-HHHD-VYEHLAGLI-HH-IPVEHTGVS
39	-0.349	3.537	81	0	20	0	1.72	SBV w/o Spacer	RGDFAERRR-KITTETYHL-RLCASLRTA-DNFSEPCFL-DMLLRQRRR-DLCSHNLSI-DVRATLVDS-TAAVGSPVK-VYEHLAGLI-STATVQECT-SERREHLVF-NTFPVKVVT-ARTNSSDWV-DCAAAVTDV-STVVRENAI-RVKRKKLQT-AMERGLIHS-DRTVVIQAY-DRVAGAVRN-IPVEHTGVS
40	1.044	4.694	209	0.68	20	3	0	SBV w/ AAY
40	1.926	2.039	74	0.75	20	3.31579	140.8	SBV w/ Spacer	RRGGLRNNL-HHHNHH-NLVIRTPGR-HH-TLALRLKPY-HHC-DEQCCLLLQ-HHHC-WLFATTLFI-HHHC-QELLLGVVN-HH-PYICRALKD-HHHC-FFYYFYNAL-HHHC-HTDFRGEVV-HH-SYNATAQEL-HHHC-IPDYRSVSL-HH-QIAAGAPRG-HHHH-EGDGNVYSY-HH-DVLLARMLK-HH-LLMCALPTP-HHHC-KVMSKALYN-HHHD-FSPSFATLI-HHC-RRTVEMAFA-HHHD-VTTPPMIDL-HHY-SPAFQPMLY
40	-0.161	4.248	85	0.1	20	0	1.69	SBV w/o Spacer	EGDGNVYSY-FFYYFYNAL-DEQCCLLLQ-SYNATAQEL-DVLLARMLK-VTTPPMIDL-QELLLGVVN-LLMCALPTP-RRTVEMAFA-PYICRALKD-RRGGLRNNL-KVMSKALYN-NLVIRTPGR-IPDYRSVSL-SPAFQPMLY-WLFATTLFI-HTDFRGEVV-TLALRLKPY-FSPSFATLI-QIAAGAPRG
41	0.321	4.059	209	0.55	20	3	0	SBV w/ AAY
41	1.454	1.832	74	0.65	20	3.47368	135.3	SBV w/ Spacer	SNIPRSSAR-HHHC-QLREMLRRD-HHHC-TLFSPYSVA-HH-ALDRYYAIV-HHHH-THPPEVAQR-HHHC-WVCAGCVAG-HHHH-GRPDEDSSS-HHHH-AGPQQQQML-HH-VYVEVQGQY-HH-GRYALWIYN-HH-LFAVRAARR-HHHH-AVSRVGPHG-HHHH-GGRLPVYRL-HHHC-VERVTLPYL-HHHC-LRLDRCDRH-HHHC-FPGEINITF-HHHD-YVAMFASLC-HHHC-CSSSSVLSS-HH-TTCVAHATY-HHHC-AARTCDSTV
41	-2.054	2.692	73	0.2	20	0	1.99	SBV w/o Spacer	SNIPRSSAR-TLFSPYSVA-ALDRYYAIV-GRPDEDSSS-AVSRVGPHG-GGRLPVYRL-GRYALWIYN-VERVTLPYL-YVAMFASLC-WVCAGCVAG-QLREMLRRD-TTCVAHATY-LFAVRAARR-THPPEVAQR-VYVEVQGQY-AGPQQQQML-CSSSSVLSS-AARTCDSTV-FPGEINITF-LRLDRCDRH
42	0.28	4.755	209	0.51	20	3	0	SBV w/ AAY
42	1.244	2.299	79	0.75	20	3	125.65	SBV w/ Spacer	VQSRFLNDV-HHHC-QFVGEHVKV-HHHH-SRQTGLTPK-HH-RVAATPSPS-HHHNHH-PPLSAQASV-HH-RNCTHSFYL-HH-RHLNQRLCC-HHHD-LERALLAAV-HHC-HLQRYVRAT-HHY-DTYPTATAL-HH-THLRQKLIT-HHD-VNDIYELLY-HH-AAKRVASEG-HHAA-GVSRRHLVA-HHHH-EAACDIKAA-HHD-LLDTETISM-HH-YVLDPDIVG-HH-ITCYHQLLG-HH-AVAPVYVGG-HHD-NVVRCRGTG
42	-1.003	3.646	82	0.15	20	0	1.72	SBV w/o Spacer	GVSRRHLVA-RVAATPSPS-THLRQKLIT-LERALLAAV-QFVGEHVKV-YVLDPDIVG-AVAPVYVGG-RHLNQRLCC-PPLSAQASV-LLDTETISM-HLQRYVRAT-VNDIYELLY-RNCTHSFYL-ITCYHQLLG-AAKRVASEG-SRQTGLTPK-DTYPTATAL-VQSRFLNDV-EAACDIKAA-NVVRCRGTG
43	0.65	4.987	209	0.57	20	3	0	SBV w/ AAY
43	1.516	2.209	90	0.6	20	3.15789	141.62	SBV w/ Spacer	LNAETQEIL-HH-LIRALTELK-HHHC-YNRRNVVFK-HHHA-AEAPPQSEE-HH-QYEFMGLIF-HH-AASGTVPRA-HHHC-DVFGMRQIV-HHH-TLVDVARGK-HHC-IVLSPNLWR-HH-LIVDLVERV-HHHC-FEHRSLVTV-HHC-ELRDLLTRY-HHHD-RPSRGAAGA-HHC-HLCDLGSGC-HHH-PIRRVTVIT-HH-TALAPVGPA-HH-SPADARPRL-HHAHH-DRDGLRAQW-HHAA-RVLVFHDDG-HHHD-AGSMPELSL
43	-1.372	4.07	84	0	20	0	4160.46	SBV w/o Spacer	LNAETQEIL-LIVDLVERV-RVLVFHDDG-AGSMPELSL-RPSRGAAGA-DRDGLRAQW-HLCDLGSGC-AEAPPQSEE-ELRDLLTRY-YNRRNVVFK-SPADARPRL-PIRRVTVIT-DVFGMRQIV-QYEFMGLIF-FEHRSLVTV-IVLSPNLWR-TALAPVGPA-LIRALTELK-TLVDVARGK-AASGTVPRA
44	0.714	4.719	209	0.67	20	3	0	SBV w/ AAY
44	1.65	2.266	78	0.8	20	3.05263	121.93	SBV w/ Spacer	DGEERMFVG-HH-ATHVLRGLL-HDH-LEDPPRGPA-HH-RVRLRVLWY-HH-SVLPAESPP-HHH-TDYVYCALR-HHC-QRLCHPRLS-HH-SLPPLPDPI-HHHC-RNLMEFARV-HHHC-EDENFYLLV-HHHC-TSMGPLIRL-HHHC-QETLATEYF-HH-RAALSTLII-HHH-HRGAKSTAL-HHHD-TPKYDDALI-HHHC-KYCDPNVLL-HHHD-FVPGTESLE-HHA-TLNFTGHSY-HH-SIAAQRQAV-HHH-VVHYIPGTS
44	-0.73	3.657	84	0	20	0	1.77	SBV w/o Spacer	DGEERMFVG-SVLPAESPP-FVPGTESLE-HRGAKSTAL-ATHVLRGLL-RNLMEFARV-RAALSTLII-KYCDPNVLL-TSMGPLIRL-TLNFTGHSY-SLPPLPDPI-QRLCHPRLS-RVRLRVLWY-EDENFYLLV-TDYVYCALR-SIAAQRQAV-QETLATEYF-TPKYDDALI-LEDPPRGPA-VVHYIPGTS
45	0.71	4.21	209	0.63	20	3	0	SBV w/ AAY
45	1.832	1.797	69	0.75	20	3.42105	446.74	SBV w/ Spacer	FGLLLHIDF-HHHH-ERRSALRSL-HH-ATTTPGHGV-HHHH-GFMPPLSLM-HHH-DTIFFPENI-HHHC-QWPAMQLNK-HH-RDRIIMMII-HHC-TAYTIIIFY-HHHC-SSTSPSSLL-HHH-VLTGDVERR-HH-SYAYRIFAK-HH-ALRPTSYLR-HH-WHGAIVLEY-HHHNHA-DVNRTSNTT-HHH-SIVEKQPDV-HHHH-GLDLATVVM-HDHNHA-GTLCLFLEP-HH-RHANDDFYK-HHNHY-GDRLPPAEV-HHHY-ILKKCGEKR
45	-0.986	2.957	81	0.05	20	0	1.71	SBV w/o Spacer	FGLLLHIDF-GFMPPLSLM-SSTSPSSLL-GDRLPPAEV-WHGAIVLEY-RHANDDFYK-SIVEKQPDV-ATTTPGHGV-RDRIIMMII-GTLCLFLEP-SYAYRIFAK-DVNRTSNTT-ALRPTSYLR-GLDLATVVM-VLTGDVERR-ERRSALRSL-DTIFFPENI-TAYTIIIFY-QWPAMQLNK-ILKKCGEKR
46	0.673	4.116	209	0.55	20	3	0	SBV w/ AAY
46	1.593	1.829	66	0.75	20	3.42105	142.14	SBV w/ Spacer	RSPLDRRLR-HHH-VSLATLNDI-HHHH-YRSVSLRIK-HHH-SPSMGFQRT-HHHD-PAPMAATVA-HHC-RRPRTRVPP-HHHC-KVGAPQLEN-HH-TAGCIVISD-HHHC-PLQPDKVVE-HHHY-GTVVFQTSA-NHNHA-RGAEIDRPM-HHD-LRILTSHTV-HHHH-DLLTRYASR-HH-ASAGAKTQQ-HHHD-GLSASMLRR-HH-EFDDDANLL-HHHD-TLHGMCISI-HHHD-GHATCVLYF-HHHC-RPSQTQYDT-HH-LTYNCTYNR
46	-1.572	3.362	72	0	20	0	1.74	SBV w/o Spacer	RSPLDRRLR-LRILTSHTV-PLQPDKVVE-LTYNCTYNR-KVGAPQLEN-SPSMGFQRT-DLLTRYASR-ASAGAKTQQ-GTVVFQTSA-GHATCVLYF-GLSASMLRR-YRSVSLRIK-VSLATLNDI-PAPMAATVA-RGAEIDRPM-TAGCIVISD-EFDDDANLL-RPSQTQYDT-TLHGMCISI-RRPRTRVPP
47	0.612	5.1	209	0.63	20	3	0	SBV w/ AAY
47	1.587	2.059	81	0.7	20	3.52632	132.74	SBV w/ Spacer	GNNGALTLV-HHD-AAPPPPPVH-HH-CYSRPVVIF-HHHD-MRDFTQLLE-HEHNHH-GLVLSKIGK-HHHHD-LGVHVADLL-HHHC-ASFIWSWTF-HH-EDDDEDPTY-HH-NYAPLREEL-HHHC-LYKVDSQRF-HH-ELFLAVQFV-HHH-TAVYYLARN-HHHD-SIGTTTAPV-HHHC-FITEIALDR-HH-LDDAFLDTL-HH-HTREVIHQT-HHC-LRIRNCQDL-NHHNHA-SGYRVSSSV-HHHC-DVAPDCVLS-HHNHA-EGITLFYGL
47	-1.275	3.749	83	0	20	0	2.04	SBV w/o Spacer	GNNGALTLV-DVAPDCVLS-LDDAFLDTL-ELFLAVQFV-FITEIALDR-LRIRNCQDL-AAPPPPPVH-NYAPLREEL-LGVHVADLL-SGYRVSSSV-EGITLFYGL-ASFIWSWTF-EDDDEDPTY-TAVYYLARN-MRDFTQLLE-HTREVIHQT-CYSRPVVIF-LYKVDSQRF-SIGTTTAPV-GLVLSKIGK
48	1.035	3.787	209	0.71	20	3	0	SBV w/ AAY
48	1.843	1.478	62	0.8	20	3.05263	138.22	SBV w/ Spacer	RTQLDVLYS-HH-LSDVIYWAV-HHC-TENTIGSNI-HH-STTTPYFSY-HH-TLNIVRDHV-HHAA-RLGGSPACT-HHI-DPTYVIDKY-HHC-SSYAIRSPL-HHHC-EREEDTLRE-HH-VRAQVDLGV-HHC-RRRAPCGPQ-HH-ARWLGCAAG-HHHH-AGARRRMLR-HH-TLTAFQKLL-HHC-TLLDQQADA-HHHH-QLDLEADPT-HHHH-EQLAQLEAL-HHHD-ASACSSSTL-HHH-SHGISSADL-HHHC-IVQIQNAFE
48	-0.476	2.809	67	0.1	20	0	1.71	SBV w/o Spacer	RTQLDVLYS-QLDLEADPT-EREEDTLRE-VRAQVDLGV-SHGISSADL-TENTIGSNI-RLGGSPACT-TLNIVRDHV-ASACSSSTL-TLTAFQKLL-STTTPYFSY-RRRAPCGPQ-AGARRRMLR-TLLDQQADA-IVQIQNAFE-LSDVIYWAV-DPTYVIDKY-SSYAIRSPL-EQLAQLEAL-ARWLGCAAG
49	0.854	5.321	209	0.68	20	3	0	SBV w/ AAY
49	1.651	2.141	80	0.7	20	3.15789	152.71	SBV w/ Spacer	DFISRQHVL-HHHC-TSNNTVVAF-HH-FHQGEPLGH-HHC-YMVLVSHNL-HHHH-AVAGRDDDT-HH-STCFLTRLN-HH-VVVHALITL-HHHC-VIVASACSS-HH-EVTVRVGDP-HH-AGLGSFRLF-HHHH-FNVPRWNTK-HHHY-YSMDCLHTV-HHHC-CAVMAPRTL-HHHD-IIMGTAGFR-HHHD-IGAVDAQDV-HHC-LVLTLWIAC-HH-RDSLLSEDD-HHHC-KRAMYSVEL-HHHC-RRLAILCLL-HH-VTVPTLLLY
49	-0.983	4.675	84	0	20	0	1.71	SBV w/o Spacer	DFISRQHVL-FNVPRWNTK-VTVPTLLLY-KRAMYSVEL-YSMDCLHTV-AGLGSFRLF-RRLAILCLL-VVVHALITL-YMVLVSHNL-FHQGEPLGH-STCFLTRLN-EVTVRVGDP-IGAVDAQDV-LVLTLWIAC-VIVASACSS-CAVMAPRTL-AVAGRDDDT-RDSLLSEDD-TSNNTVVAF-IIMGTAGFR
0	1.011	4.381	264	0.67	25	3	0	SBV w/ AAY
0	1.968	1.632	88	0.8	25	3.5	218.55	SBV w/ Spacer	RIRNCQDLL-HHHH-PEPWQLMNL-HHHC-QLVAVHTRN-HHAA-TPASPAART-HHHY-ICRFCIDRL-HHHC-SPAEFALHV-HHHY-DHVWSYVGR-HIH-SLGQQPTTV-HHH-QDPVRRMLL-HHHC-ENLMHCVKL-HHHC-MRIRSLLCS-HH-EMRKKKEDK-HH-LVAALLAEA-HHNHH-NVVELAYSD-HH-NLSVPTPTP-HHH-TTFLQTMLR-HHC-VVIGWMEPV-HHD-NAEGRAQVG-HHHD-GRSVLDSVS-HH-DTPMLLIFG-HHHD-GAVWRAAFL-HHHH-AAQQAVRAY-HHHC-EILREKTQL-HHHH-MPAMTNNRA-HHHC-AFQPLLAYA
0	-0.686	3.048	101	0.2	25	0	2.87	SBV w/o Spacer	RIRNCQDLL-ENLMHCVKL-NAEGRAQVG-GRSVLDSVS-DTPMLLIFG-AFQPLLAYA-MPAMTNNRA-DHVWSYVGR-EMRKKKEDK-VVIGWMEPV-GAVWRAAFL-ICRFCIDRL-SPAEFALHV-LVAALLAEA-AAQQAVRAY-NLSVPTPTP-NVVELAYSD-QDPVRRMLL-QLVAVHTRN-EILREKTQL-SLGQQPTTV-TTFLQTMLR-TPASPAART-PEPWQLMNL-MRIRSLLCS
1	0.725	5.407	264	0.62	25	3	0	SBV w/ AAY
1	1.42	2.625	105	0.88	25	3	248.91	SBV w/ Spacer	TVISNKSTS-HH-IACLIRQSV-HHHC-PRTPRQKKI-HH-ALARLDAEQ-HHA-DIVIQISCV-HHHA-CNAWRDHAL-HH-ATYRYQLAT-HH-VAAVPTAAT-HHHC-RCDYGVFQF-HHC-LMITHFQRT-HHC-RQCAGSVGH-HH-QELLLGVVN-HNDH-FVALNRLLG-HHD-SVSFQVRLT-HHC-TSLVDGVGG-HHHA-SSSSSRRSR-HH-VLLLVPVAS-HHHD-MVWGAAPVI-HHC-LTVTLMLIH-HH-RDDEEFCHQ-HH-CLVVCVNLC-HHHD-IKKHPDPER-HH-DRSPPLQRL-HHHC-WMLAFLEEA-HHHD-LPLKMLNIP
1	-1.197	3.673	107	0	25	0	2.75	SBV w/o Spacer	TVISNKSTS-LTVTLMLIH-LMITHFQRT-VAAVPTAAT-FVALNRLLG-QELLLGVVN-TSLVDGVGG-PRTPRQKKI-ALARLDAEQ-CLVVCVNLC-CNAWRDHAL-MVWGAAPVI-LPLKMLNIP-RQCAGSVGH-VLLLVPVAS-RDDEEFCHQ-IACLIRQSV-DIVIQISCV-WMLAFLEEA-DRSPPLQRL-IKKHPDPER-RCDYGVFQF-ATYRYQLAT-SSSSSRRSR-SVSFQVRLT
2	0.342	4.88	264	0.52	25	3	0	SBV w/ AAY
2	1.121	2.148	102	0.56	25	3.20833	200.42	SBV w/ Spacer	QRRISAARA-HHHC-ALVWNVEAR-HH-ILIIFIIIC-HHHC-SVVNISLAS-HH-VTGIGNATV-HHHD-VRNAFMKVK-HH-SLILQTVRS-HHHC-RPPPLHGDI-HHHH-VGLVTMFKI-HHHH-PPSVPVSGS-HH-VIVTSLFLF-HHHD-MRKKKEDKS-HH-LAALCAAVG-HHH-YPFGDRGKA-HH-CTGFCGERR-HH-EVQRVMGLV-HHD-GASAAATTT-HHHH-YNAPNLHTL-HHHNHA-DAQDVTASA-HHHD-MYLFVSVLY-HH-AKSRWFDVV-HHD-DVEAATSLS-HHHC-PTYDELPSR-HH-WAREPHGQL-HHHH-GASGGFLLH
2	-2.08	3.376	96	0	25	0	2.82	SBV w/o Spacer	QRRISAARA-GASGGFLLH-MRKKKEDKS-AKSRWFDVV-DVEAATSLS-DAQDVTASA-EVQRVMGLV-VGLVTMFKI-CTGFCGERR-SVVNISLAS-PPSVPVSGS-ILIIFIIIC-YPFGDRGKA-LAALCAAVG-VRNAFMKVK-SLILQTVRS-VTGIGNATV-YNAPNLHTL-PTYDELPSR-ALVWNVEAR-MYLFVSVLY-GASAAATTT-VIVTSLFLF-RPPPLHGDI-WAREPHGQL
3	0.645	4.806	264	0.66	25	3	0	SBV w/ AAY
3	1.548	1.706	92	0.72	25	3.5	198.43	SBV w/ Spacer	CLCNAWRDH-NHNHA-GILARNLVP-HHHC-DAASEALDP-HHC-NTPPHINDT-HHHC-KFAQCYSSY-HH-FARHHDTFL-HHHC-YRRFSCLRQ-HHH-RKRPLRPPL-HH-VEYVLIRAV-HHHNHH-VSQFVLKEV-HHHD-QVFMTDTEL-HHD-LPPLPANTS-HHC-ALARACAPG-HHHH-KGALVDFDF-HHHA-RGAAAAAQR-HH-RAMLVMLDY-HHHH-MAYVCSFSR-HHHHH-IGPVDRSSL-HH-LVLHRYDTN-HHHC-YVVGLVGYY-HHHA-GSVFAAPNR-HH-EPMLPRVYD-HHHD-LSISYLLVY-HHHC-YDDLRDCVY-HH-EAAACLLAA
3	-1.568	3.583	103	0	25	0	2.68	SBV w/o Spacer	CLCNAWRDH-VEYVLIRAV-RAMLVMLDY-YRRFSCLRQ-DAASEALDP-LPPLPANTS-KFAQCYSSY-LSISYLLVY-RGAAAAAQR-VSQFVLKEV-QVFMTDTEL-MAYVCSFSR-ALARACAPG-KGALVDFDF-RKRPLRPPL-YVVGLVGYY-NTPPHINDT-EAAACLLAA-GILARNLVP-GSVFAAPNR-EPMLPRVYD-IGPVDRSSL-LVLHRYDTN-FARHHDTFL-YDDLRDCVY
4	1.139	5.068	264	0.74	25	3	0	SBV w/ AAY
4	1.761	2.287	107	0.88	25	2.79167	195.23	SBV w/ Spacer	YAYDTREKY-HH-HFLKKQHKK-HH-LDYALGSWL-HH-KMTATFLSK-HH-FRCPRRFCF-HHHC-TVRAEFFWG-HHD-GITGTVSII-HHD-RLPDTVCVH-HH-FHQGCYVAI-HHHD-IFKQKATVF-HHHC-QDLLSDLRL-HHHD-ILALWAPVA-HHHHD-QRLWWEIQY-HHC-LPTLRDIRT-H-HLGWQTLSN--HHRHHPYTL-HHHH-SRLIEKKKR-H-HPVYFFKSA-HH-NTMTISSVL-HHHD-TFFDAVSLL-HHH-DLVRATDRH-HHH-WILLTYTLL-HH-AATPSFLRR-HHD-YFLLIEAVF-HHHC-WRVTAPYLR
4	-0.048	3.645	103	0.12	25	0	2.74	SBV w/o Spacer	GITGTVSII-HFLKKQHKK-SRLIEKKKR-YAYDTREKY-WILLTYTLL-FRCPRRFCF-ILALWAPVA-QRLWWEIQY-YFLLIEAVF-KMTATFLSK-DLVRATDRH-HPVYFFKSA-RLPDTVCVH-LPTLRDIRT-FHQGCYVAI-HLGWQTLSN-TFFDAVSLL-NTMTISSVL-HHRHHPYTL-AATPSFLRR-QDLLSDLRL-WRVTAPYLR-LDYALGSWL-IFKQKATVF-TVRAEFFWG
5	0.4	4.563	264	0.5	25	3	0	SBV w/ AAY
5	1.284	1.862	99	0.64	25	3.5	215.86	SBV w/ Spacer	QRLVGEFMV-HHD-LQDLTPSLV-HHH-TVSEHVSYV-HHHH-ETRGRLQYV-HHHD-SPSTPPAAL-HHHD-LIDRRRHLV-HHHC-TTDVLGPRH-HHD-NVGPAGASA-HHHD-GAFRRLVHE-HHHC-WRPLSTVDD-HHC-RVCHFDITP-HH-RTSREEEAK-HHHH-WRRVIHDSH-HHC-EPVRDGLGL-HEHHHH-GVPVAANPV-HHC-AEVGVANAT-HHHNHD-IPNDVSESF-HH-LALSLVSYV-HHHC-WHNVDWISK-HHHH-GEDEAGGVG-HH-YGWVLRTPL-HH-AAYPTYLDG-HHHH-GVGVSNDNH-HHH-IVLFFARRA-HHD-ALRIITPLL
5	-1.974	2.927	102	0.08	25	0	2.86	SBV w/o Spacer	QRLVGEFMV-AAYPTYLDG-RTSREEEAK-EPVRDGLGL-WHNVDWISK-WRRVIHDSH-RVCHFDITP-TTDVLGPRH-NVGPAGASA-AEVGVANAT-GVGVSNDNH-IVLFFARRA-SPSTPPAAL-ALRIITPLL-LIDRRRHLV-GEDEAGGVG-YGWVLRTPL-WRPLSTVDD-ETRGRLQYV-IPNDVSESF-LALSLVSYV-GVPVAANPV-GAFRRLVHE-TVSEHVSYV-LQDLTPSLV
6	0.65	4.706	264	0.57	25	3	0	SBV w/ AAY
6	1.738	2.222	91	0.72	25	3.66667	219.17	SBV w/ Spacer	LQDQYTGDV-HHHH-GGHRGQSQK-HEHHHH-AGGDRRWLL-HHHC-MDRVRKRYL-HHHC-ESVAHLLAA-HHHC-NAAPETHRL-HHHC-AEALNTVSQ-HHHA-NGGERCDTL-HHHD-YSQKYKRSV-HH-RRQMRRLHR-HH-RLVTYSDPF-HHD-RDGDVTSVR-HHHC-MYAVFGLTR-HHNHA-GPNTVPHTP-HHHC-RKNGYRHLK-HHHC-RPLELLDYL-HHHC-VVVHALITL-HH-LHMVLPRRL-HHHH-ELLLGFMLF-HHHH-PSVPWRDEK-HHHD-YVYTTSILI-HH-AVTRSSSSS-HHHH-PRELFCRRL-HHHY-YLYKVDSQR-HH-AAPAIQNDV
6	-0.86	3.867	107	0.04	25	0	2.68	SBV w/o Spacer	GGHRGQSQK-AEALNTVSQ-LHMVLPRRL-MDRVRKRYL-NGGERCDTL-GPNTVPHTP-PRELFCRRL-YVYTTSILI-AGGDRRWLL-MYAVFGLTR-RDGDVTSVR-ESVAHLLAA-AAPAIQNDV-YLYKVDSQR-NAAPETHRL-RRQMRRLHR-AVTRSSSSS-RKNGYRHLK-PSVPWRDEK-VVVHALITL-ELLLGFMLF-RLVTYSDPF-YSQKYKRSV-RPLELLDYL-LQDQYTGDV
7	0.675	3.52	264	0.61	25	3	0	SBV w/ AAY
7	1.281	1.439	80	0.64	25	2.75	189.01	SBV w/ Spacer	KTASPTCVK-HH-LRECYHPAF-HHHC-EKFTGAFNM-HHHH-QRYDELRDA-HHH-FAPSGVGAA-H-HAFGMRAVS-HH-YENVTEDEI-HHC-RHGRAGGCL-HH-GAARRIPHF-HH-DATDSRLLM-HHHC-IIYKFTYTT-HHHC-LVVALLGDM-HH-AELCERGRD-HHHD-GRPTPKPTM-HHHC-KNTGCAVSL-HH-FRFEAHGSL-HH-PDYEETLRL-HHD-LHLFGKKLI-HH-RPAFMEHSR-HH-RKPSRSTPL-HH-ATTTPGHGV-HH-SEAKCRRRF-HHC-EHHLAEDTV-HHC-DECGLMLRY-HHHH-VRAEECCEF
7	-1.531	2.474	91	0	25	0	2.78	SBV w/o Spacer	KTASPTCVK-QRYDELRDA-RHGRAGGCL-GRPTPKPTM-EHHLAEDTV-LRECYHPAF-SEAKCRRRF-PDYEETLRL-LHLFGKKLI-EKFTGAFNM-VRAEECCEF-IIYKFTYTT-DATDSRLLM-YENVTEDEI-FRFEAHGSL-HAFGMRAVS-RKPSRSTPL-KNTGCAVSL-FAPSGVGAA-ATTTPGHGV-LVVALLGDM-AELCERGRD-RPAFMEHSR-DECGLMLRY-GAARRIPHF
8	0.92	4.922	264	0.52	25	3	0	SBV w/ AAY
8	1.857	1.936	102	0.8	25	3.20833	196.56	SBV w/ Spacer	APGGDEDDA-HH-EEFCHQFLR-HHH-PVRYKESRN-HH-RVLSVSEVD-HH-RHVDDRCGL-AHHHY-RGRARNNTR-HHHI-APPCLLQRT-H-HATTEDVFI-HHHH-MRYCVRFAS-HHHA-PIEYLLEQI-HHHH-PDTIRRCFL-HHHC-CAKLVVECG-HHAA-YGEQMRTPL-HHHC-LIVIIIIIV-HHC-SLPSLTAHL-HH-ALIRVLART-H-HMPTLANDV-HHHH-ELNRVRNNK-HHAA-ASRDCYERF-HHC-LHLFVTDKR-HHAA-PRHTFDMDM-HHHD-GAGAWLLPR-HHC-QLYNVTLND-HHHH-ILVDRACEF-HH-ALSDEADLL
8	-0.911	3.228	101	0.12	25	0	3.02	SBV w/o Spacer	APGGDEDDA-LIVIIIIIV-LHLFVTDKR-ALIRVLART-HMPTLANDV-ELNRVRNNK-PVRYKESRN-HATTEDVFI-RGRARNNTR-GAGAWLLPR-PRHTFDMDM-ILVDRACEF-MRYCVRFAS-QLYNVTLND-ASRDCYERF-PIEYLLEQI-CAKLVVECG-YGEQMRTPL-ALSDEADLL-SLPSLTAHL-APPCLLQRT-EEFCHQFLR-RHVDDRCGL-RVLSVSEVD-PDTIRRCFL
9	0.965	5.398	264	0.64	25	3	0	SBV w/ AAY
9	1.785	2.247	120	0.8	25	3.16667	218.13	SBV w/ Spacer	AEKSVNMRY-HH-RTVSYSPIV-HHAA-CPSVSDSLI-HH-VTQRRNRPL-HHHH-LSVMWRNRR-HHHD-VLCPKNMII-HHHHHH-MLDVAFTSH-HHC-PRESAEVPV-HHC-EMMVRDVPK-HH-VLDPDIVGV-HHH-TRSIVIPQG-HHHH-RGQPKFSSI-HH-RSTGTAAVG-HHHH-CGLVVVSRH-HH-HITKETVSA-HH-VTRYRRRGL-HHD-LIHETQQAL-HH-DIEVQVPIR-HHHC-MTRVAALAR-HHHH-CCREPLTPL-HHHD-IRERLPKLR-HH-QYVYLIIVY-HHHD-LPSLKIFIA-HH-NTETLIITA-HHHD-LSLWSRRLL
9	-1.008	3.805	114	0.04	25	0	2.81	SBV w/o Spacer	AEKSVNMRY-EMMVRDVPK-NTETLIITA-HITKETVSA-CCREPLTPL-IRERLPKLR-RTVSYSPIV-CPSVSDSLI-LIHETQQAL-VTQRRNRPL-RGQPKFSSI-RSTGTAAVG-VLCPKNMII-LSLWSRRLL-PRESAEVPV-LPSLKIFIA-QYVYLIIVY-TRSIVIPQG-CGLVVVSRH-VTRYRRRGL-LSVMWRNRR-MTRVAALAR-MLDVAFTSH-DIEVQVPIR-VLDPDIVGV
10	1.056	4.591	264	0.61	25	3	0	SBV w/ AAY
10	1.829	1.855	102	0.88	25	3	230.1	SBV w/ Spacer	TRRQLQHVE-HH-VPPVQVVAK-HHHC-SQTSIDIFK-HHC-LMPAMTNNR-HH-EAAVFDETR-HHHH-PPRVEENDL-HHHH-EVDQCLAYR-HHD-ITDRCFLVA-HH-VLCLSLAST-HH-SERERRARR-HHHC-RRLVTHQGA-HHC-SRFLNDVDI-HH-ARSDEQKLH-HH-KPYKTAIQQ-HHC-TKYSEKSPI-HHH-QTILTLTDK-HHHC-MTYVRKLAL-HH-AAACLLAAY-HHHC-SLVVDARSG-HHH-VQSSTLIRV-HHHC-QAATLTITL-HHHC-CTWTSCTSL-HH-RLTVTPNWR-HHHY-FPTGQTMSF-HH-RRLRIGSRV
10	-0.676	3.277	115	0.04	25	0	2.77	SBV w/o Spacer	TRRQLQHVE-ARSDEQKLH-RRLRIGSRV-EAAVFDETR-CTWTSCTSL-SLVVDARSG-PPRVEENDL-TKYSEKSPI-QTILTLTDK-SRFLNDVDI-AAACLLAAY-ITDRCFLVA-RLTVTPNWR-QAATLTITL-FPTGQTMSF-EVDQCLAYR-SQTSIDIFK-LMPAMTNNR-VQSSTLIRV-MTYVRKLAL-VLCLSLAST-VPPVQVVAK-RRLVTHQGA-SERERRARR-KPYKTAIQQ
11	0.338	3.759	264	0.61	25	3	0	SBV w/ AAY
11	1.455	1.405	85	0.76	25	3.16667	180.85	SBV w/ Spacer	YCRCKGKLG-HHD-GPMHMVVCM-HHC-YDHRTSPHI-HHHD-LYALLGHDF-HHC-LAFDVILPC-HHHD-RQRAETPSR-HH-RRRALQVTG-HHHD-GLHDETRGG-HHH-DAASSSSAS-HHHD-KTAFGMRVL-HH-AMLLYMDQV-HHHH-ENYNGNYEL-HHHC-TLRIVTEHD-HHAA-FTSPPSPGL-HHC-EWKSPDRQI-HHC-VRAQLDLRN-HH-DLRDTLMAY-HHD-ALCDSPALS-HH-EREESWRRV-HH-NARRPRTRV-HHHC-RCYSRPVVI-HHC-CPGTTIDVS-HH-LALGTLDPV-HHHC-MHIHAFAQW-HHHA-ASGVGGGGL
11	-1.884	3.053	96	0	25	0	2.93	SBV w/o Spacer	YCRCKGKLG-GPMHMVVCM-DLRDTLMAY-AMLLYMDQV-TLRIVTEHD-GLHDETRGG-FTSPPSPGL-RCYSRPVVI-RRRALQVTG-ASGVGGGGL-MHIHAFAQW-LYALLGHDF-VRAQLDLRN-CPGTTIDVS-EREESWRRV-EWKSPDRQI-LAFDVILPC-YDHRTSPHI-DAASSSSAS-ENYNGNYEL-ALCDSPALS-NARRPRTRV-RQRAETPSR-LALGTLDPV-KTAFGMRVL
12	0.595	4.318	264	0.58	25	3	0	SBV w/ AAY
12	1.409	2.106	92	0.64	25	2.95833	196.03	SBV w/ Spacer	PYPDPAARL-HHHC-HDLENELHG-HHH-KCAFLKGYL-HH-PVSRGYGVS-HHH-GTYRCGAVS-HHD-VISRARSAC-HHHA-YMHDSDDVL-HHH-EVHGEVACF-HHC-HYRNSRDVL-HHHC-TFCDTCPRY-HH-ELSISYLLV-HHHC-CVFTDVLNQ-HHHD-VISPPSQTP-HHH-NSVDALYIR-HH-RDALGFLFV-HHHY-SSPSTAVRS-HH-VINMKAALS-HH-TEYFALLHG-HHD-LLSSSLSGS-HH-LPGEDKVYV-H-HAVVNNTHK-HHFA-LVWLGYPSL-HHHH-PIAHSSGTR-HH-LLGESVAGN-HHC-YPSSSTAGV
12	-1.457	2.876	95	0.12	25	0	2.81	SBV w/o Spacer	PYPDPAARL-VISPPSQTP-TFCDTCPRY-LPGEDKVYV-LVWLGYPSL-LLGESVAGN-TEYFALLHG-LLSSSLSGS-HDLENELHG-RDALGFLFV-YMHDSDDVL-CVFTDVLNQ-YPSSSTAGV-VISRARSAC-PIAHSSGTR-SSPSTAVRS-NSVDALYIR-KCAFLKGYL-HYRNSRDVL-PVSRGYGVS-GTYRCGAVS-VINMKAALS-EVHGEVACF-ELSISYLLV-HAVVNNTHK
13	0.28	4.909	264	0.48	25	3	0	SBV w/ AAY
13	1.248	1.887	113	0.64	25	3.625	211.04	SBV w/ Spacer	AEFRQRLFS-HHC-RRERQKRVD-HHH-RLTQVIEQR-HH-ERDYVDEIV-HH-RDELTKRCG-HHHD-GIPTDFLTH-HH-IADIVDKCL-HHHH-QWAHGLDIV-HHHNHY-RLFKTTVTS-HHHC-PVPTRPLVI-HHHH-CMKVFAQYI-HHHD-LRDIARPLK-HHHC-PLLDVKTKP-HHHC-PVTHPVVKG-HHHD-LGLGERWLR-HHH-KPGQRVALV-HHC-RLLEHCVGL-HHHH-GHDFLQRMR-HH-VDMLLTVGL-HDHHHA-GTKDDVRGF-HHHA-GDVGREFML-HHHC-PLPDPIVDP-HHC-LRLFYDLRD-HHHC-RVVDYSHNL-HHHC-AAGTTTFFL
13	-1.714	3.427	112	0	25	0	2.78	SBV w/o Spacer	LGLGERWLR-RLFKTTVTS-AAGTTTFFL-GIPTDFLTH-PLLDVKTKP-RDELTKRCG-RVVDYSHNL-GTKDDVRGF-AEFRQRLFS-QWAHGLDIV-GHDFLQRMR-VDMLLTVGL-ERDYVDEIV-LRDIARPLK-RRERQKRVD-LRLFYDLRD-GDVGREFML-RLTQVIEQR-KPGQRVALV-PLPDPIVDP-RLLEHCVGL-IADIVDKCL-CMKVFAQYI-PVPTRPLVI-PVTHPVVKG
14	0.809	5.513	264	0.59	25	3	0	SBV w/ AAY
14	1.614	2.347	122	0.8	25	3	207.23	SBV w/ Spacer	RERKVPTSL-HH-ALLVTGTAG-HHHH-KGKLGLRII-HHHC-DIKAFSKNG-HHH-RRYLRRFEG-HHD-KRVGITIQQ-HH-YHCEGLHQV-HHH-ALSLPNASA-HHHD-MEAVRHPLL-HH-AATAIVPRV-HHHC-IALYMGSHR-HH-MEARAIIRR-HH-LTETVWLHD-HHHH-DVEPAIATF-HHD-LDTETISML-HHH-ERRGGEDAV-HHHC-RYPKGARTM-HHHHD-KALHEDTAL-HHC-HRRRGGLRN-HH-KRSLFCYMR-HH-AVWRAAFLA-HH-ILARNKKVK-HHY-AIISVTTDV-HHC-LSKIGKYKL-HHD-FFDAVSLLL
14	-0.778	4.162	128	0	25	0	2.97	SBV w/o Spacer	RERKVPTSL-FFDAVSLLL-AATAIVPRV-MEAVRHPLL-ALSLPNASA-DVEPAIATF-KALHEDTAL-MEARAIIRR-ERRGGEDAV-KRSLFCYMR-LDTETISML-IALYMGSHR-YHCEGLHQV-ALLVTGTAG-KGKLGLRII-RYPKGARTM-KRVGITIQQ-LTETVWLHD-ILARNKKVK-AVWRAAFLA-RRYLRRFEG-AIISVTTDV-HRRRGGLRN-LSKIGKYKL-DIKAFSKNG
15	0.811	4.069	264	0.66	25	3	0	SBV w/ AAY
15	1.7	1.58	81	0.72	25	3.29167	180.08	SBV w/ Spacer	IYETAAKAY-HHHC-RVQGTFYPE-HH-VELYRALDA-HHHH-VRETKRCCR-HH-TEPERVKLV-HH-ALWASLWSR-HH-PKPKSNIVV-HHD-SVAAMFQMS-HHHNHY-GSVTEGVRT-HHHA-GADAHTCEY-HH-ITVAVAVCQ-HHD-RRSPPPAPR-HHD-IIAVIMATY-HHHC-VVCGFYFFL-HHHD-IVTTTPTVI-HH-SPCAQYFNT-HH-LAIDTRCNL-HH-EEEEEELFP-HHHC-WEHRLSSVW-HHHH-LAEAATDSI-HH-LLLVFAPSL-HHHA-QNPSPPWSK-HHHHHA-GIQTFSYGL-HHHA-FFCPPNQCI-HHHD-KNSDHDRLL
15	-1.17	3.178	93	0.04	25	0	2.77	SBV w/o Spacer	IYETAAKAY-GIQTFSYGL-LAEAATDSI-LAIDTRCNL-VRETKRCCR-SVAAMFQMS-GSVTEGVRT-VVCGFYFFL-QNPSPPWSK-TEPERVKLV-ITVAVAVCQ-IIAVIMATY-PKPKSNIVV-SPCAQYFNT-LLLVFAPSL-RRSPPPAPR-IVTTTPTVI-RVQGTFYPE-VELYRALDA-KNSDHDRLL-GADAHTCEY-WEHRLSSVW-ALWASLWSR-EEEEEELFP-FFCPPNQCI
16	0.915	4.468	264	0.69	25	3	0	SBV w/ AAY
16	1.914	1.944	99	0.8	25	3.375	191.85	SBV w/ Spacer	GRLTSIATN-HH-SLDEAETQP-HHH-RRLLKATQR-HHHA-ECWSVRETK-HHD-QLRGKHIRL-HHHD-AYAELFFLL-HH-ALLSICTVA-HHHY-RQPDRAAFY-HHHY-LLAAYCYCV-HHH-EESTAGATS-HH-TLTFVSVLL-HH-SLSSRRCDD-HHC-VILSVRDKI-HHNHDH-MRPQLRGNQ-HHNHH-GGNDETAFF--HHCCYGIIT-HHHH-RGLLPRIRI-HHHC-TCEDRTRTL-HH-ALSDDIKRY-HHH-TDKKSVQRR-HHHC-RQLAERLRL-HHHHD-IDRLRDIAR-HHHDH-HPESVAPAY-HHHD-LLCRTPEDL-HHA-NNVNVGWFK
16	-0.806	3.26	95	0	25	0	2.67	SBV w/o Spacer	GRLTSIATN-NNVNVGWFK-EESTAGATS-IDRLRDIAR-ECWSVRETK-RRLLKATQR-QLRGKHIRL-ALLSICTVA-RGLLPRIRI-HPESVAPAY-RQLAERLRL-HHCCYGIIT-ALSDDIKRY-RQPDRAAFY-VILSVRDKI-TCEDRTRTL-AYAELFFLL-LLCRTPEDL-TDKKSVQRR-LLAAYCYCV-SLDEAETQP-SLSSRRCDD-TLTFVSVLL-MRPQLRGNQ-GGNDETAFF
17	1.144	3.716	264	0.7	25	3	0	SBV w/ AAY
17	1.919	1.478	87	0.92	25	3.04167	201.35	SBV w/ Spacer	LMQKFPKQV-HHH-QDRTRLPQF-HH-ETTIIRFKE-HH-SVRHMSSFV-HHHHH-TELHPFFDF-HHHY-MMARRTVDF-HHD-ELHPDRDVI-HHD-LFNVVVAIR-H-HLPRVLFKA-HH-TFTRNDEFL-HHA-TPHASARAQ-HHHH-FIIFWLPYH-HHC-TVYPCSACN-HHHC-RSVIRALKE-HH-EEEEDDEDD-HH-FHRYAVDVL-HHC-TLLVPGGEY-HH-YGDLRRLEV-HHHC-AVIMATYLC-HHHC-CSMTEELYL-HHHC-STPKNACLA-HH-ETTQARTVE-HHHHA-PRRFCFSPL-HHH-RPSAPVSVH-HHC-IVAENSDQE
17	-0.566	2.388	87	0.16	25	0	2.93	SBV w/o Spacer	LMQKFPKQV-TFTRNDEFL-HLPRVLFKA-SVRHMSSFV-RPSAPVSVH-ETTIIRFKE-TPHASARAQ-LFNVVVAIR-CSMTEELYL-PRRFCFSPL-MMARRTVDF-FIIFWLPYH-QDRTRLPQF-TVYPCSACN-RSVIRALKE-ELHPDRDVI-STPKNACLA-FHRYAVDVL-TELHPFFDF-EEEEDDEDD-AVIMATYLC-IVAENSDQE-TLLVPGGEY-YGDLRRLEV-ETTQARTVE
18	0.918	4.707	264	0.6	25	3	0	SBV w/ AAY
18	1.594	1.861	98	0.76	25	2.83333	189.21	SBV w/ Spacer	FYLVNAMSR-HH-RVLARAPSH-AHNH-EAWEEASVR-HH-NALENVTVY-HH-DLDESHWVL-HHHD-LVFPTATLK-HHHC-KRYLRQELR-HH-ADFDLRLRD-HHHC-RLSNEGVLP-HH-ARFVELAGC-HHC-TRRSRHRLR-HHHC-ETRQQMTET-HH-AAGASSTWL-HH-TMPHTPQAV-HH-ITLTEDFFV-HHHD-AQTLHLRLV-HHHC-YLVSRSGFR-HH-TRLAFVGRF-HHH-GTVSLKGEN-HH-ALAGCMHIH-HHC-SLFRVPQSI-HHC-VIVASACSS-HH-RLDALSTAS-HH-QTDAVLFFD-HHHC-SSDLGKLLN
18	-0.661	3.517	106	0.04	25	0	2.85	SBV w/o Spacer	GTVSLKGEN-EAWEEASVR-VIVASACSS-ALAGCMHIH-ARFVELAGC-RLSNEGVLP-ETRQQMTET-ITLTEDFFV-DLDESHWVL-ADFDLRLRD-SLFRVPQSI-NALENVTVY-QTDAVLFFD-AQTLHLRLV-KRYLRQELR-YLVSRSGFR-AAGASSTWL-RLDALSTAS-LVFPTATLK-SSDLGKLLN-TMPHTPQAV-FYLVNAMSR-TRRSRHRLR-RVLARAPSH-TRLAFVGRF
19	0.359	3.774	264	0.44	25	3	0	SBV w/ AAY
19	1.303	1.476	92	0.68	25	3.41667	189.8	SBV w/ Spacer	RKHREYRAV-HHH-RHRVDGARR-HHH-KQDFVVTDF-HHHC-PLRGANSPG-HHHHHH-GSKHGGKKK-HHHA-GPLFTHCTD-HHHD-IIDTAGCIV-HH-NFLRHLTQK-HH-LTRNKTKHN-HH-REIQTVIAE-HH-APRARRRLF-HHHC-NREGQTLVE-HHC-RRLRRHERL-HHHH-VLRGLLSLT-HHHD-MCSVLAIAL-HHHCIK-RLEDPLPPW-HH-AAADDDGQI-HHHH-GGNDETAFF-HHHC-LAQMDNFSI-HH-FSGPVVVEL-HHHC-DLDRPPLWS-HHHY-AGGPGSRRR-HHH-NIAASGAAP-HH-SATPELSPR-HHHC-DRFRAEMLN
19	-1.918	2.826	99	0	25	0	2.81	SBV w/o Spacer	RKHREYRAV-KQDFVVTDF-NREGQTLVE-RLEDPLPPW-NIAASGAAP-GPLFTHCTD-GSKHGGKKK-RRLRRHERL-AGGPGSRRR-MCSVLAIAL-NFLRHLTQK-APRARRRLF-DRFRAEMLN-SATPELSPR-FSGPVVVEL-RHRVDGARR-LTRNKTKHN-PLRGANSPG-AAADDDGQI-GGNDETAFF-REIQTVIAE-DLDRPPLWS-IIDTAGCIV-VLRGLLSLT-LAQMDNFSI
20	0.312	4.643	264	0.49	25	3	0	SBV w/ AAY
20	1.369	1.733	104	0.6	25	3.08333	193.16	SBV w/ Spacer	GEDKVYVLG-HHA-PSPAYYRRR-HHHD-ITQNDPFIR-HHA-KPTCPYGVD-HHHY-GRGNCTAPK-HHHC-RNRHPRCRR-HH-LTACFYVAM-HH-VMLLSFLTL-HHHC-QLPYLSAER-HH-CHTETTIIR-H-HDRANLLRV-HHHC-SAFLGYSAV-HHHHC-VLHQDLVQA-HHC-RRKKKSPSD-HH-VLWCTLWGS-HHHD-GELQEHLFV-HHHY-HRIKEHMLK-HHHD-LSLPNASAV-HHHY-RRMTVPVPR-HH-VVCELAFSF-HHC-NHRRRGGLR-HHD-GFFDTSFLI-HHH-ERRGDDDSR-HH-ERLIVLGKC-HH-VADLLIVVG
20	-2.001	3.558	117	0	25	0	2.98	SBV w/o Spacer	GEDKVYVLG-VADLLIVVG-RRMTVPVPR-VMLLSFLTL-CHTETTIIR-VVCELAFSF-NHRRRGGLR-GRGNCTAPK-RNRHPRCRR-ERRGDDDSR-ITQNDPFIR-VLHQDLVQA-ERLIVLGKC-RRKKKSPSD-LTACFYVAM-GFFDTSFLI-QLPYLSAER-KPTCPYGVD-VLWCTLWGS-SAFLGYSAV-HRIKEHMLK-LSLPNASAV-HDRANLLRV-PSPAYYRRR-GELQEHLFV
21	0.48	4.707	264	0.51	25	3	0	SBV w/ AAY
21	1.083	2.354	115	0.64	25	2.875	221.58	SBV w/ Spacer	TEHTHKVVS-HH-SVTTDVLGP-HHD-KVPCGNPLY-HHHC-IRRGGGDWA-HH-TPPLRPPLT-HNH-IRGLTCDPR-HH-SSALPSVTS-HH-HLGRNANVL-HHHD-VFDTARLVN-HHHC-DWSEINDWR-HH-SAVLARVLL-HH-RLTVSGLAW-HHHC-KSRWFDVVL-HHHH-TNSGRYSRR-HHHH-LPLVSFTEL-HHH-WLRLLVGLG-HHD-GPECRNETL-HHHD-LREELGYVR-HH-VRVANAPEV-HHHC-VFNIELIAF-HHHC-DVIYWAVSQ-HH-IVDNPLTTN-H-HTLLDPISH-HH-LVSADAGVS-HH-GSFGEVWPL
21	-1.879	3.66	117	0	25	0	2.9	SBV w/o Spacer	TEHTHKVVS-LREELGYVR-IRGLTCDPR-VFNIELIAF-DVIYWAVSQ-VFDTARLVN-KVPCGNPLY-KSRWFDVVL-IVDNPLTTN-VRVANAPEV-TNSGRYSRR-DWSEINDWR-IRRGGGDWA-WLRLLVGLG-GSFGEVWPL-SVTTDVLGP-SAVLARVLL-GPECRNETL-LVSADAGVS-RLTVSGLAW-HLGRNANVL-HTLLDPISH-LPLVSFTEL-TPPLRPPLT-SSALPSVTS
22	0.888	5.824	264	0.68	25	3	0	SBV w/ AAY
22	1.632	2.419	111	0.68	25	3.25	211.03	SBV w/ Spacer	RRSCLVHSA-HH-STLETFPDL-HH-EHHGRDVNF-HH-LERGLLHSY-HH-VPGVSCRVC-HHHD-DRHVLVRLF-HHHC-TKNPDILSV-HH-VLKVNESLI-HHHC-DVRSCIIKA-HHD-LVYFHHAAV-HHHY-THRAEVVAR-HH-AMYTVGILA-HEHHHKHC-LDELARYGV-HHHA-MNVKESPGR-HHHH-GVELNRVRN-HHHC-QVLMVLTGF-HHD-PVCLGVHVA-HHA-RLCRHMDPE-HH-FLFVLDVNV-HH-STLDRALLE-HHHC-VQLVCYAVF-HHNHD-KVKPVAQEI-HHD-LISDEGYVF-HH-ATACTSGVM-HHD-GVHRGLLTA
22	-1.229	4.096	108	0	25	0	2.67	SBV w/o Spacer	RRSCLVHSA-DVRSCIIKA-QVLMVLTGF-EHHGRDVNF-LERGLLHSY-PVCLGVHVA-MNVKESPGR-STLETFPDL-AMYTVGILA-THRAEVVAR-TKNPDILSV-LDELARYGV-RLCRHMDPE-VLKVNESLI-KVKPVAQEI-DRHVLVRLF-VPGVSCRVC-FLFVLDVNV-LISDEGYVF-ATACTSGVM-GVHRGLLTA-GVELNRVRN-VQLVCYAVF-STLDRALLE-LVYFHHAAV
23	0.535	4.091	264	0.48	25	3	0	SBV w/ AAY
23	1.652	1.768	103	0.76	25	3.04167	199.13	SBV w/ Spacer	GRVSVTRHG-HHHH-GVAASVEAC-HHHC-DALGLGERW-HH-STYTWLHKT-HHC-SVFFRRDHV-HHHC-AIISICLKQ-HHHH-PTSTVATPY-HHHC-SSFFDVLLS-HH-RRRTDSSLE-HH-APERDIRDL-HHC-RRWRLVRDE-HH-DERYGPQHL-HH-YLLLYRHLS-HHHA-HPTVTPFPI-HHHH-PTDQPADSP-HH-ERLLCFSPA-HHHH-TTENGSFVA-HH-RRFLLCMRV-HH-LENPRQAQR-HH-VCVKTGLVY-HHHC-PTLFNSLQL-HHC-HVLVTRRSR-AHNHC-VRNHVTVSS-HH-RELCHVLIG-HHD-CRFDRGLRG
23	-1.321	3.022	103	0	25	0	2.97	SBV w/o Spacer	GRVSVTRHG-RELCHVLIG-CRFDRGLRG-GVAASVEAC-PTSTVATPY-HPTVTPFPI-STYTWLHKT-TTENGSFVA-RRRTDSSLE-DALGLGERW-VCVKTGLVY-RRWRLVRDE-HVLVTRRSR-APERDIRDL-PTDQPADSP-VRNHVTVSS-DERYGPQHL-LENPRQAQR-AIISICLKQ-SSFFDVLLS-RRFLLCMRV-YLLLYRHLS-SVFFRRDHV-ERLLCFSPA-PTLFNSLQL
24	0.716	5.74	264	0.72	25	3	0	SBV w/ AAY
24	1.665	2.478	116	0.76	25	3.54167	222.03	SBV w/ Spacer	MLHVVPLEW-HHHH-RDHALRGRW-HHNHY-GGSIQTMEL-HHC-RRDLLEDFR-HH-ARTVTVGFV-HHHH-GPFVGKMGT-HHHH-GDIFNMPYF-HHHD-LQTGIHVRV-HHHH-CLLAWLAFP-HHHC-LYRKIYPEV-HH-ADADEEQRV-HHC-DTLTVLYRS-HH-ALRSLLRKR-HHHNHY-KQRVKYVED-HHHC-NVWILLTYT-HH-LLLQRGPQY-HH-RRRSSSRRS-HHHH-MLNVVSYVC-HHHH-WALRQIADF-HH-ALLLVLALL-HHNHD-WLLNCADNN-HHHC-FVFDPKADY-HHHNHC-FTEKHFVNV-HHC-TFRQYFFLL-HH-HPSNATVLF
24	-1.378	4.148	110	0.04	25	0	2.72	SBV w/o Spacer	MLHVVPLEW-FTEKHFVNV-DTLTVLYRS-WLLNCADNN-ALLLVLALL-ARTVTVGFV-ALRSLLRKR-CLLAWLAFP-MLNVVSYVC-GDIFNMPYF-RRRSSSRRS-WALRQIADF-NVWILLTYT-TFRQYFFLL-LLLQRGPQY-ADADEEQRV-RRDLLEDFR-LYRKIYPEV-FVFDPKADY-LQTGIHVRV-GPFVGKMGT-HPSNATVLF-RDHALRGRW-GGSIQTMEL-KQRVKYVED
25	0.689	5.09	264	0.65	25	3	0	SBV w/ AAY
25	1.548	2.561	89	0.72	25	3.16667	204.49	SBV w/ Spacer	PRPPPLGRG-HH-PKAAYAELF-HHHH-TPYICRALK-HHH-CDLIREKEV-HHC-ITKGGLCSS-HHY-VWCGMSSRL-HHHH-IEAALRQFV-HHC-DEGYVFCYV-HHC-LTLVDALEQ-HHHH-FTRLGYDRL-HHHC-IENEDREKG-HHHA-PGFMRYQLI-HH-NAKQELFRL-HHHC-DFYSTQLRK-HH-RPGSTMPEL-HHHC-VKKHKRLDV-HHHC-VRLRVLWYV-HHHH-FINVKSHVS-HHD-SLSQAGAHS-HH-EDSVTFEFV-HHHD-LSLVFTLLM-HHHH-DPPAGSTSV-HH-RRGVLLLNT-HH-ALLWRGHGQ-HH-SSISTVDSM
25	-1.24	3.503	96	0.04	25	0	2.72	SBV w/o Spacer	PRPPPLGRG-PGFMRYQLI-IENEDREKG-RPGSTMPEL-ALLWRGHGQ-VKKHKRLDV-TPYICRALK-SSISTVDSM-SLSQAGAHS-CDLIREKEV-FINVKSHVS-LSLVFTLLM-FTRLGYDRL-VRLRVLWYV-PKAAYAELF-DEGYVFCYV-ITKGGLCSS-NAKQELFRL-EDSVTFEFV-DPPAGSTSV-RRGVLLLNT-DFYSTQLRK-LTLVDALEQ-VWCGMSSRL-IEAALRQFV
26	0.273	4.119	264	0.47	25	3	0	SBV w/ AAY
26	1.512	1.757	93	0.68	25	3.33333	212.52	SBV w/ Spacer	ERLLATSDG-HHHD-GKLGRDVPV-HHC-FVNVGIVSQ-HH-AIGQTEPIA-HHC-DILRECALV-HHHC-EPMEITRYV-HH-AEEQQRRRQ-HHHC-NDHHYALKK-HHHH-VNRQIAWRR-HH-LTVCLLAWL-HH-ECGLPCLQF-HHHC-YQLGLHQFV-HHH-APAYRATGC-HHHY-THGHHLGHR-HH-GLFPRSNVM-HHHH-EFFTKNSAF-HHHC-KLLMEVYHG-HHNHH-GMLRLLSVE-HHHH-QRCFRMPKF-HHHH-PVKEQFEKK-HHHA-QQIRIYTSL-HH-AYQEHRRRK-HH-RARRRQSFP-HHHH-VLVSDENGA-HHHC-PEKTAEIRG
26	-1.947	3.101	98	0	25	0	2.86	SBV w/o Spacer	ERLLATSDG-GKLGRDVPV-EPMEITRYV-YQLGLHQFV-PVKEQFEKK-AEEQQRRRQ-QRCFRMPKF-NDHHYALKK-LTVCLLAWL-APAYRATGC-AIGQTEPIA-DILRECALV-QQIRIYTSL-FVNVGIVSQ-AYQEHRRRK-GMLRLLSVE-VLVSDENGA-RARRRQSFP-ECGLPCLQF-PEKTAEIRG-KLLMEVYHG-THGHHLGHR-EFFTKNSAF-GLFPRSNVM-VNRQIAWRR
27	1	5.074	264	0.67	25	3	0	SBV w/ AAY
27	1.713	2.276	111	0.72	25	3.08333	206.34	SBV w/ Spacer	ALWTPDQIT-HH-TPVLVLGAL-HHD-LAPAAEAHA-HHHA-AFYAPRARR-HHHC-IPHQPLEAT-HHH-DTFIERTPC-HHHC-INKRVKRKK-HH-VRTRLPVVP-HHHC-MVRDPLLRD-HHHD-TLKNAIRLR-HH-TEETREPTY-HH-RSPLTASPL-HHHH-SRSDAIDGT-HH-EKYMVLVSH-HH-TSSKDLTKF-HHD-LVTVPTLLL-HHHC-VKKLEQIEK-HH-IRHAVCLYL-HHHH-VSDENGATF-HH-LPRNMEGVQ-HHH-GTKLKNTMR-HH-ARRRYHLRR-HHHH-RRRGLEQRS-HHAA-QLLFHYRNL-HHHC-ALDATRDFF
27	-0.828	3.97	113	0.16	25	0	2.78	SBV w/o Spacer	ALWTPDQIT-LAPAAEAHA-AFYAPRARR-RSPLTASPL-LPRNMEGVQ-GTKLKNTMR-ARRRYHLRR-MVRDPLLRD-VKKLEQIEK-EKYMVLVSH-LVTVPTLLL-QLLFHYRNL-IRHAVCLYL-TEETREPTY-VSDENGATF-ALDATRDFF-INKRVKRKK-TPVLVLGAL-TLKNAIRLR-TSSKDLTKF-SRSDAIDGT-IPHQPLEAT-DTFIERTPC-VRTRLPVVP-RRRGLEQRS
28	1.2	5.265	264	0.68	25	3	0	SBV w/ AAY
28	1.798	2.616	112	0.76	25	2.79167	213	SBV w/ Spacer	LLQDTWTET-HH-SSDTAPRWM-HH-VPWSRLIIT-HHD-LRRFAVLVR-HH-LTLYLEMLL-HH-FAATLLHRY-HHNHH-AVIIAIPHF-HH-DEQQSQAVA-HHHC-TRLLFAVRA-HHHD-IFETLALRL-HHHD-SLPRPSSAH-H-HLLLVDEAH-HH-QAATLTITL-HH-RASSSFKRR-HH-VPREAVMSP-HHHD-MRKDMWTTL-HHC-NAKNVHISI-HHD-VCRAKMGYM-HHH-GVRLRRNEC-HHAA-SHPLGQMIV-HH-RVRIFMIVC-HHC-LLRKRRQRE-HH-REHPLGFVR-HH-VVVGNGLKE-HHHY-GADAASEAL
28	-0.611	4.44	111	0.12	25	0	2.93	SBV w/o Spacer	LLQDTWTET-HLLLVDEAH-NAKNVHISI-QAATLTITL-GADAASEAL-REHPLGFVR-VCRAKMGYM-GVRLRRNEC-VPWSRLIIT-LRRFAVLVR-FAATLLHRY-AVIIAIPHF-SHPLGQMIV-VPREAVMSP-SSDTAPRWM-SLPRPSSAH-MRKDMWTTL-IFETLALRL-LLRKRRQRE-RVRIFMIVC-VVVGNGLKE-LTLYLEMLL-TRLLFAVRA-DEQQSQAVA-RASSSFKRR
29	0.362	4.741	264	0.42	25	3	0	SBV w/ AAY
29	1.288	2.157	89	0.6	25	3.20833	214.16	SBV w/ Spacer	DVCIDYGLH-HHH-FGVSVRTPV-HHHC-KSTPPLGKL-HHHH-KGLSELDTL-HHC-AKKSIMKFL-HHHC-LDARSLVAV-HHHD-LTAFQKLLQ-HH-APLREELGY-HH-VLLVWGDER-HHHH-RCDTLATAL-HHHC-ASIRCRLQP-HHC-FLQDLTPSL-HH-SCGHNTLDL-HHC-EPHGQWEFM-HHC-KEPACTVST-HH-SLVVDARSG-HHHH-EGKATQCLF-HH-TVGDKAGHP-HHHY-GYDQLAARH-HHC-EEAETLRYV-HHHC-RCRDGQLSL-HH-CAFCQSALL-HHHC-FLVFGLCSW-HHHH-PIVSSVAVS-HHC-QVYFYGLQC
29	-2.058	3.427	102	0	25	0	2.99	SBV w/o Spacer	DVCIDYGLH-VLLVWGDER-LDARSLVAV-QVYFYGLQC-ASIRCRLQP-EPHGQWEFM-EEAETLRYV-PIVSSVAVS-RCDTLATAL-GYDQLAARH-APLREELGY-FLVFGLCSW-KEPACTVST-SLVVDARSG-KGLSELDTL-FGVSVRTPV-TVGDKAGHP-FLQDLTPSL-CAFCQSALL-EGKATQCLF-AKKSIMKFL-KSTPPLGKL-LTAFQKLLQ-RCRDGQLSL-SCGHNTLDL
30	0.369	4.989	264	0.55	25	3	0	SBV w/ AAY
30	1.324	2.115	110	0.6	25	3.25	213.91	SBV w/ Spacer	IRRKNSPYL-HHNHC-CELSISYLL-HHHC-TLKLLTSFG-HHHH-GSNHVEPLG-HHHH-GKKVVGGGV-HHD-GANGVTRTA-HHC-VDRSRVPET-HH-VRRQRRTQH-HH-SRQTTIMVT-HH-QELLQRLGQ-HHHHC-DVNLVGPLC-HHHH-AGVASCKFL-HHHC-VNNKGIQII-HH-LYRKIYPEV-HHHC-LTTQQALTV-HHHC-RRVRGVTTS-HH-YPVPPPPSP-HH-ELFFLLCST-HH-TQAGEPIHL-HHHH-TRLTTQNHA-HH-RACFRVLPR-HHHC-DSLTAFLFI-HHHC-QEPREVLTS-HH-TVRVRHALC-HHHH-KHPAICANV
30	-1.852	3.538	102	0.04	25	0	2.76	SBV w/o Spacer	IRRKNSPYL-LTTQQALTV-GKKVVGGGV-GSNHVEPLG-RACFRVLPR-TVRVRHALC-TQAGEPIHL-TLKLLTSFG-TRLTTQNHA-AGVASCKFL-YPVPPPPSP-DSLTAFLFI-VNNKGIQII-VRRQRRTQH-SRQTTIMVT-QELLQRLGQ-KHPAICANV-QEPREVLTS-CELSISYLL-GANGVTRTA-LYRKIYPEV-DVNLVGPLC-ELFFLLCST-VDRSRVPET-RRVRGVTTS
31	-0.048	4.602	264	0.46	25	3	0	SBV w/ AAY
31	0.989	2.132	93	0.6	25	3.29167	192.15	SBV w/ Spacer	KVVEFLSGS-HHHHH-GHRPRPPAP-HH-LTLMRRVEG-HHHD-KGYLSEGCL-HHHD-GRLRRWLSQ-HHHH-PPAGSTSVS-HHHD-MMLRTWRLL-HH-LRTRNNVNR-HH-SVHLGADDV-HHA-STAGATSVP-HHH-DLVRATDRH-HHHC-TCLMLFVPY-HHC-DPLKTRLLR-HHD-TSGGTVVVN-HH-ECYVQHGVL-HHA-DPGWAADGG-HHHH-GGDSKATRR-HHH-SSSSSVPSV-HHHC-PMLYNLLQL-HHH-TRLMAAATA-HHY-THKMPPDHL-HH-ASYQKLDAL-HHHD-LERPLPVYR-HHHH-PLRLLLGFY-HHHH-GPQKSTPPL
31	-2.864	3.757	101	0	25	0	2.78	SBV w/o Spacer	KVVEFLSGS-DPGWAADGG-GGDSKATRR-KGYLSEGCL-THKMPPDHL-GHRPRPPAP-DPLKTRLLR-ECYVQHGVL-LERPLPVYR-TCLMLFVPY-LTLMRRVEG-ASYQKLDAL-PLRLLLGFY-GRLRRWLSQ-TRLMAAATA-PMLYNLLQL-GPQKSTPPL-MMLRTWRLL-DLVRATDRH-PPAGSTSVS-STAGATSVP-TSGGTVVVN-SVHLGADDV-SSSSSVPSV-LRTRNNVNR
32	1.067	4.854	264	0.74	25	3	0	SBV w/ AAY
32	1.951	2.211	102	0.72	25	3.29167	222.62	SBV w/ Spacer	FSPSFATLI-HHC-TLALRLKPY-HHD-SYNATAQEL-HHC-DEQCCLLLQ-HHD-VTTPPMIDL-HHHC-QKSKRSVTV-HHHC-DSLLLTRIR-HH-AVVYSSCCK-HHHH-RRTVEMAFA-HHHD-LLMCALPTP-HHHC-KVMSKALYN-HHHY-FFYYFYNAL-HHHC-HTDFRGEVV-HHD-PYICRALKD-HHHC-RRGGLRNNL-HHHNHH-NLVIRTPGR-HH-IPDYRSVSL-HHHC-PEDLDTLSL-HH-QIAAGAPRG-HHHH-EGDGNVYSY-HH-QELLLGVVN-HH-WLFATTLFI-HHHC-SPAFQPMLY-HH-DVLLARMLK-HH-RSKLIVFHI
32	-0.637	4.417	112	0	25	0	2.8	SBV w/o Spacer	FSPSFATLI-QIAAGAPRG-EGDGNVYSY-FFYYFYNAL-LLMCALPTP-RRTVEMAFA-PEDLDTLSL-DEQCCLLLQ-SYNATAQEL-DVLLARMLK-AVVYSSCCK-VTTPPMIDL-QELLLGVVN-RRGGLRNNL-PYICRALKD-QKSKRSVTV-IPDYRSVSL-SPAFQPMLY-WLFATTLFI-KVMSKALYN-HTDFRGEVV-DSLLLTRIR-RSKLIVFHI-NLVIRTPGR-TLALRLKPY
33	0.491	3.621	264	0.54	25	3	0	SBV w/ AAY
33	1.177	1.446	82	0.64	25	3.16667	195.65	SBV w/ Spacer	ANMFMPGAF-HH-LSKGIMLRG-HHHH-GKRPPQKQF-HH-SYGAPVVGY-HH-SVFVERFVR-HH-DENFYLLVT-HH-NLLHFALCT-HHHY-YRNSRDVLR-HH-VIQDCAAAV-HHHH-DEDWKPSRL-HHA-RPAFMEHSR-HHHD-PLELGPAVV-HHHD-IVPFMHAED-HHHNHA-STSTVSGTR-HHHH-GQLRVIGTI-HH-RRAPAIPGG-HH-RAPVKLVSP-HH-RVPTTRFVE-HH-TTNFAHLTV-HHHHA-DAWTHKRPK-HHH-SVYECVPDA-H-HDTSGLYNV-HHHC-REDANFTFY-HHANHA-RRYHLRRDY-HHAA-FWYHGNCEL
33	-1.668	2.486	93	0	25	0	2.67	SBV w/o Spacer	ANMFMPGAF-NLLHFALCT-IVPFMHAED-RAPVKLVSP-VIQDCAAAV-DAWTHKRPK-RVPTTRFVE-DENFYLLVT-TTNFAHLTV-SVFVERFVR-RRYHLRRDY-FWYHGNCEL-YRNSRDVLR-HDTSGLYNV-PLELGPAVV-RPAFMEHSR-STSTVSGTR-SYGAPVVGY-REDANFTFY-GKRPPQKQF-LSKGIMLRG-SVYECVPDA-RRAPAIPGG-GQLRVIGTI-DEDWKPSRL
34	0.844	5.241	264	0.64	25	3	0	SBV w/ AAY
34	1.834	2.144	102	0.76	25	3.45833	199.32	SBV w/ Spacer	AEESDEEEA-HHC-ARHESQRPD-HHH-ERINTLSES-HH-VAYDADAAP-HHHC-WDTRGYLYK-HHHY-FTEANNQTY-HHHC-KVGIPTDFL-HHHC-LLIEAVFFQ-HHYA-SLTEWNREL-HHHC-DHIICDLRL-HHHC-AVWRVQGTF-HHD-GVFVPHNRQ-HHHD-LLLPPPSVA-HHHY-RRGYAMYLA-HHH-SLGVSLYIP-HHHD-LRQKLITRD-HHNHD-KRLDVCRAK-HHHH-MCQPSPQAF-HHHC-PTRPLVIDE-HHHC-PWQAGILAR-HH-VMRLVELGF-HH-SLYLVSRSG-HHHH-GDLRRLEVH-HH-NTEVMKFKE-HH-NSVLLDDAF
34	-1.098	3.997	105	0.08	25	0	2.69	SBV w/o Spacer	AEESDEEEA-NTEVMKFKE-FTEANNQTY-LRQKLITRD-KVGIPTDFL-LLIEAVFFQ-LLLPPPSVA-MCQPSPQAF-DHIICDLRL-KRLDVCRAK-ERINTLSES-NSVLLDDAF-VMRLVELGF-SLTEWNREL-SLYLVSRSG-VAYDADAAP-PTRPLVIDE-ARHESQRPD-WDTRGYLYK-SLGVSLYIP-RRGYAMYLA-GDLRRLEVH-PWQAGILAR-AVWRVQGTF-GVFVPHNRQ
35	1.057	4.572	264	0.76	25	3	0	SBV w/ AAY
35	1.911	1.545	98	0.84	25	3.33333	228.84	SBV w/ Spacer	ETNSVAVSP-H-HPMVTRSKA-HHH-EVVPYLERL-HHHD-LPSLKIFIA-HH-VHRGTYHLI-HHHC-LTMSFRLPS-HH-HASMGEFAR-HH-NVWILLTYT-HHD-ICRWRSTSS-AHHHHA-GGRWRFEDG-HHAA-EGQDHGDAV-HHHH-GLLVWIAAR-HH-STFSVSLVA-HHHC-CLPHALAFL-HHHNHA-DADAAPEAQ-HHHH-CCPEPLRFV-HHHC-ASFAATLLH-HHC-DLFADVFRR-HH-ILGADPLRV-HHHD-CLPRDLSLH-HHH-YLDTHYRET-HHY-AVAFLNYSS-HH-TLDLCNLKS-HHHY-PRRPSTPRA-HHHC-IVERALVSA
35	-0.986	3.664	101	0.16	25	0	2.86	SBV w/o Spacer	ETNSVAVSP-AVAFLNYSS-EVVPYLERL-DADAAPEAQ-ILGADPLRV-GLLVWIAAR-PRRPSTPRA-IVERALVSA-TLDLCNLKS-ICRWRSTSS-GGRWRFEDG-YLDTHYRET-LPSLKIFIA-CCPEPLRFV-ASFAATLLH-NVWILLTYT-LTMSFRLPS-STFSVSLVA-HASMGEFAR-CLPRDLSLH-HPMVTRSKA-VHRGTYHLI-CLPHALAFL-EGQDHGDAV-DLFADVFRR
36	0.814	4.369	264	0.65	25	3	0	SBV w/ AAY
36	1.877	1.997	94	0.72	25	3.45833	223.78	SBV w/ Spacer	GFMPPLSLM-HH-TAYTIIIFY-HHHC-QEKIRTLKL-HHC-SYAYRIFAK-HHC-VLTGDVERR-HH-WHGAIVLEY-HHHC-ERRSALRSL-HH-ALRPTSYLR-HHH-SSTSPSSLL-HH-RHANDDFYK-HHHH-GLDLATVVM-HDHHHA-GPWLPARFA-HHHA-DESGLATSI-RHHHHA-GDRLPPAEV-HHH-TLVLHRYDT-HH-ALFPYRALD-HHHC-SIVEKQPDV-NHNHA-GTLCLFLEP-HHHH-DTIFFPENI-HH-RDRIIMMII-HHHC-QWPAMQLNK-HH-ATTTPGHGV-HHHD-FGLLLHIDF-HHHA-DVNRTSNTT-HHHC-ILKKCGEKR
36	-1.026	3.663	103	0.04	25	0	2.72	SBV w/o Spacer	GFMPPLSLM-DTIFFPENI-ATTTPGHGV-RDRIIMMII-GLDLATVVM-SYAYRIFAK-ILKKCGEKR-GPWLPARFA-TAYTIIIFY-RHANDDFYK-SIVEKQPDV-ERRSALRSL-QEKIRTLKL-DVNRTSNTT-ALRPTSYLR-QWPAMQLNK-TLVLHRYDT-DESGLATSI-VLTGDVERR-SSTSPSSLL-GTLCLFLEP-ALFPYRALD-GDRLPPAEV-WHGAIVLEY-FGLLLHIDF
37	0.279	4.603	264	0.62	25	3	0	SBV w/ AAY
37	1.182	1.788	90	0.64	25	3.66667	194.77	SBV w/ Spacer	AALPGEDEA-HHHC-FRALHLIGT-HHNHA-TGLYAPSHV-HHHH-SSSEEYHPL-HHHHHY-FEHRSLVTV-HHH-EPAPCLQTF-HHHH-PQVQLRAGL-NHNHA-GENADKFFI-HHC-DTDSVFVRF-HH-LLISFVALQ-HHHC-FIRVSRCRK-HHHC-LIVTPVVFD-HHHD-VLSPENAVT-HHC-LDYALGSWL-HHHA-GGGGGGGGR-HH-GRSSSSSSV-HH-DLRPEELRD-HHHH-IYLCPVPAF-HHHC-KKTAVCLIS-HHHC-PSLYHDLCR-HHD-LPHTRPAAE-HH-LVHSMLVHT-HHHC-DRMEAGLSP-HHHH-GTLYGHRLF-HHHD-VVTPKAAYA
37	-2.173	3.513	98	0.04	25	0	2.66	SBV w/o Spacer	AALPGEDEA-VVTPKAAYA-GGGGGGGGR-GRSSSSSSV-IYLCPVPAF-EPAPCLQTF-VLSPENAVT-LIVTPVVFD-PQVQLRAGL-FEHRSLVTV-LVHSMLVHT-FIRVSRCRK-FRALHLIGT-DLRPEELRD-KKTAVCLIS-DTDSVFVRF-LLISFVALQ-SSSEEYHPL-GENADKFFI-LPHTRPAAE-DRMEAGLSP-GTLYGHRLF-TGLYAPSHV-PSLYHDLCR-LDYALGSWL
38	0.308	5.894	264	0.48	25	3	0	SBV w/ AAY
38	1.395	2.583	126	0.68	25	3.33333	206.42	SBV w/ Spacer	VGRFVNEGV-HHHH-PPDLTLSSL-HHH-YFKRLHEQI-HHHD-LREKTQLLT-HH-AFVRVRTRL-HHHC-RAFNKKYHM-HHHC-IMIYVLIHF-HH-AARHFADYV-HHHD-LVVFWQGIK-HH-LGWPSQCIY-HHHD-PEFTEEEEE-HH-IPVLANRVL-HH-REDTAVYYL-HHHNHA-CRDDEEFCH-HH-RPDAVLDDV-HHHC-RQQHQFLRR-HHHC-IVMRVYGLL-HHHD-TGTVSIILV-HH-SALFVYFRY-HHAA-SMIALDIDP-HHHH-PTRDRAGAA-HHHH-EGSALIRVL-HHHC-EISWLKQNK-HHD-MLRTEDGII-HH-GLARGRAHG
38	-2.043	4.256	113	0	25	0	2.9	SBV w/o Spacer	VGRFVNEGV-AFVRVRTRL-EGSALIRVL-PPDLTLSSL-IMIYVLIHF-MLRTEDGII-LVVFWQGIK-LGWPSQCIY-RPDAVLDDV-SMIALDIDP-IVMRVYGLL-REDTAVYYL-PTRDRAGAA-AARHFADYV-PEFTEEEEE-RAFNKKYHM-GLARGRAHG-EISWLKQNK-SALFVYFRY-RQQHQFLRR-CRDDEEFCH-LREKTQLLT-YFKRLHEQI-TGTVSIILV-IPVLANRVL
39	1.164	5.588	264	0.72	25	3	0	SBV w/ AAY
39	1.989	2.542	125	0.88	25	3.08333	219.42	SBV w/ Spacer	IIHPRSFCR-HH-VLFVRHVLM-HHD-LLLPPPSVA-HHD-LTQGCSNFV-HHHH-RTYVALNML-HHHD-IIAIILIIF-HHHC-DVVLGNTRR-HH-CIAHLPTLR-HH-SIFSFIAVL-HHHH-FMIVILTQV-HHC-CPVLKNLVH-HH-QHGPALIAW-HHHD-IPRTRLKVL-HHD-RRGDDDSRD-HHFA-QLRLDVNPD-HHHD-SLGAFTRGL-HH-RLTEVYQTL-HHHC-IVRRASEKS-HH-LVDLGLPQS-HHHH-PQLENDGAL-HHHD-GWLALGAVL-HH-ATPSPSVTP-HHHC-DFFLLELQK-HH-CEWFERTIY-HH-DHIFMDILT
39	-0.537	4.599	115	0.16	25	0	2.75	SBV w/o Spacer	IIHPRSFCR-QHGPALIAW-LLLPPPSVA-SIFSFIAVL-LTQGCSNFV-RTYVALNML-PQLENDGAL-GWLALGAVL-FMIVILTQV-RRGDDDSRD-SLGAFTRGL-CIAHLPTLR-VLFVRHVLM-IVRRASEKS-ATPSPSVTP-CPVLKNLVH-RLTEVYQTL-IPRTRLKVL-DVVLGNTRR-QLRLDVNPD-CEWFERTIY-LVDLGLPQS-DFFLLELQK-DHIFMDILT-IIAIILIIF
40	0.931	4.417	264	0.62	25	3	0	SBV w/ AAY
40	1.86	1.818	97	0.84	25	3.5	203.69	SBV w/ Spacer	VRRERWRTT-HHAA-PPLPPKQRH-HH-CCREPLTPL-HHC-LEKMQVVFD-HHHD-LLPRTRSTT-HHHC-DTHNMILHI-HHHH-RTKTRSFLF-HHD-DLFGDEHRR-HHH-DLLSALQQL-HHNHH-PRATHLRQK-HHH-ERIYSLSDF-HHH-FFPENIPGV-HHHHY-GSENNTVSV-HHHHD-MQPSTLETF-HHHD-LPLLLCRLP-HHHH-QQLNVYHQL--HHELRYKWL-HDHNHA-GRAEPRLHT-HHHC-TVMRVAARE-HHHH-SNVFDLEEI-HHHC-FPVPSTPSA-HH-RRFEGSCVS-HH-SSLVKRYFR-HHH-NVPRWNTKL-HHC-VRAQLDLRN
40	-1.051	3.11	93	0.04	25	0	2.76	SBV w/o Spacer	VRRERWRTT-ERIYSLSDF-FFPENIPGV-GSENNTVSV-SNVFDLEEI-MQPSTLETF-DTHNMILHI-QQLNVYHQL-CCREPLTPL-PRATHLRQK-RTKTRSFLF-LEKMQVVFD-FPVPSTPSA-LPLLLCRLP-LLPRTRSTT-TVMRVAARE-PPLPPKQRH-DLFGDEHRR-HHELRYKWL-NVPRWNTKL-DLLSALQQL-RRFEGSCVS-SSLVKRYFR-GRAEPRLHT-VRAQLDLRN
41	0.892	4.511	264	0.65	25	3	0	SBV w/ AAY
41	1.921	2.026	85	0.88	25	3.29167	215.17	SBV w/ Spacer	GEMTRPLLL-HH-LLTGPPAPN-HHHC-QNVIIFCLY-HHHC-MTPTVVTNS-HH-STSTVSGTR-HHD-RGGGGGVGS-HHD-LGYRSQSVL-HHHHH-PHGPHTTFL-HH-LHDCLALHL-HH-HETQQALQH-HHC-VVINRDSAN-HH-IILVSLSLL-HHHD-LRLYVENVA-HHHD-QDWKCHALY-HHHH-HRPLTLFTP-HHHC-MLLRHGHDA-HHHC-PPWNISNVT-HHC-LESERRIRE-HH-DLRVTFHRV-HHHY-FAVSSRVTL-HHHD-KIRPPDAPV-HHHC-SRIWCLVVC-HHHH-MRYCVRFAS-HHAA-SCFVFFFLF-HH-YASENYNGN
41	-1.064	3.526	99	0	25	0	2.97	SBV w/o Spacer	GEMTRPLLL-KIRPPDAPV-LRLYVENVA-RGGGGGVGS-LGYRSQSVL-QDWKCHALY-STSTVSGTR-LHDCLALHL-HETQQALQH-QNVIIFCLY-SRIWCLVVC-FAVSSRVTL-MTPTVVTNS-HRPLTLFTP-YASENYNGN-PPWNISNVT-MRYCVRFAS-SCFVFFFLF-LLTGPPAPN-VVINRDSAN-IILVSLSLL-PHGPHTTFL-MLLRHGHDA-LESERRIRE-DLRVTFHRV
42	0.796	5.295	264	0.65	25	3	0	SBV w/ AAY
42	1.587	2.872	98	0.68	25	2.79167	219.32	SBV w/ Spacer	FLNLGLSFP-HHHH-SLAIAPPPD-HHC-AVSHETLER-HHD-LIDNFLEHS-HH-LLVVTQGQL-HH-LTALNTPSR-HH-RRQRERSAP-HHHC-LLDELGAVF-HH-KTDVWDLVK-HH-LLLPVALIP-HHHC-LRLLELPSS-HHHA-PPGKGGKRV-HH-SSRSTSPVA-HH-HPSAGGTAS-HH-FSEIFGIPQ-HH-KRVTTYGHK-HH-RPHEVGGHA-HH-YMGSHRIPK-HHHC-KKGQISIFL-HHHH-LYLYNAFRR-HHHH-DELPSRPPQ-HHD-LFLDSVQLV-HH-ILSTTTLAL-HH-ALKVTCNAF-HHHD-DVSPDNKSA
42	-1.256	4.375	104	0.04	25	0	2.7	SBV w/o Spacer	FLNLGLSFP-LLDELGAVF-HPSAGGTAS-RPHEVGGHA-LLVVTQGQL-PPGKGGKRV-SLAIAPPPD-LLLPVALIP-KKGQISIFL-LTALNTPSR-ALKVTCNAF-KRVTTYGHK-DELPSRPPQ-LIDNFLEHS-KTDVWDLVK-LFLDSVQLV-FSEIFGIPQ-ILSTTTLAL-AVSHETLER-LYLYNAFRR-DVSPDNKSA-SSRSTSPVA-YMGSHRIPK-LRLLELPSS-RRQRERSAP
43	0.831	4.797	264	0.59	25	3	0	SBV w/ AAY
43	1.579	2.226	102	0.76	25	3.04167	206.7	SBV w/ Spacer	MLHVVPLEW-HHHC-VTKMAPVGV-HHA-CVPRDPCCR-HH-YTVFGLGSI-HH-GLETLLLRE-HH-NILQDGLKM-HH-QLFRLRCHG-HHAA-TGLLLSSSL-HHD-DDIKQRRLL-HHHCKW-RISDDLIIA-HHD-SLCFITEIA-HHHC-TILQRMPQT-HH-EESNVVSQT-HHH-LLDDVPPHV-HH-LANHYRNSR-HH-WLLRRYLEI-HHHD-FTEHTHKVV-HHHY-YLDAVNVRE-HH-DVNSVIRCL-HHHH-TARDPLYAA-HHHA-WHSRGSTWL-HHY-PAPPRPKKC-HH-SMGFQRTFI-HHHC-TRLNADVNS-HH-RYRVVKVAR
43	-1.144	3.754	116	0.08	25	0	2.71	SBV w/o Spacer	MLHVVPLEW-FTEHTHKVV-DVNSVIRCL-WLLRRYLEI-PAPPRPKKC-QLFRLRCHG-WHSRGSTWL-LLDDVPPHV-GLETLLLRE-TILQRMPQT-YLDAVNVRE-LANHYRNSR-NILQDGLKM-YTVFGLGSI-TGLLLSSSL-CVPRDPCCR-RISDDLIIA-RYRVVKVAR-TARDPLYAA-EESNVVSQT-VTKMAPVGV-SMGFQRTFI-TRLNADVNS-DDIKQRRLL-SLCFITEIA
44	0.966	5.176	264	0.73	25	3	0	SBV w/ AAY
44	1.91	2.049	102	0.8	25	3.625	215.75	SBV w/ Spacer	WRFKVGVYK-HH-ICLLWWLGV-HHHC-SRCDPYQVY-HHHY-QRVLSAPPS-HNH-FRQLVLLLA-HHHC-EKGDALCVL-HHHC-LVFAHSYAL-HHHC-RDIDLTGVV-HHD-GTVLEVTDV-HHHC-KVVSYARDE-HHC-SLLAFSHHP-HHHNHCW-RALILTESL-HHD-NQSTRDISY-HH-LPLKMLNIP-HHHH-RRMLLDKEQ-HHH-AQFWHGAIV-HHC-SQSDLIIRP-HHHC-EDRDRIIMM-HH-ISFTGLAFL-HHHH-EFEGDFARY-HHHH-FADYVDPHY-HHHC-CSHNLSIIL-HHHD-IAIPHFMVV-HHHC-WKCISCVYV-HHHH-DVNFHTPGR
44	-0.765	4.263	108	0	25	0	3.03	SBV w/o Spacer	WRFKVGVYK-ICLLWWLGV-ISFTGLAFL-RALILTESL-EDRDRIIMM-RDIDLTGVV-GTVLEVTDV-SLLAFSHHP-LPLKMLNIP-NQSTRDISY-QRVLSAPPS-RRMLLDKEQ-EFEGDFARY-SQSDLIIRP-FRQLVLLLA-WKCISCVYV-KVVSYARDE-FADYVDPHY-AQFWHGAIV-EKGDALCVL-CSHNLSIIL-IAIPHFMVV-LVFAHSYAL-SRCDPYQVY-DVNFHTPGR
45	0.406	4.108	264	0.45	25	3	0	SBV w/ AAY
45	1.648	1.961	101	0.6	25	3.33333	212	SBV w/ Spacer	GNYNEQHYR-HHC-RTEECQLPS-HHHC-PPQIPFVGS-HHHD-GIQETRLAT-HHHC-RNCTHSFYL-HHHD-QYDPVAALF-HHHC-LAGEIYRLA-HHHC-VVTDFYKVG-HHHD-VGPQVTELY-HH-RRILQQQYD-HH-ALSVLSWWL-HH-ILALGSFSS-HAHNHA-GYPVPRAEI-HHH-SHSGSGPSL-HHHH-GFVSEVRLK-HH-RIVAVSQSR-HH-SLVLRTARD-HHHD-FFQSYNQYY-HH-ILLLCARHL-HHHH-RLEQLFSSV-HH-SSSVVIAPL-HHHD-FARYRSSQQ-HHAA-EDVVMFTCV-HHH-ASDSDFQTT-HHH-EEDEEGGEK
45	-1.374	3.127	95	0.04	25	0	2.72	SBV w/o Spacer	GNYNEQHYR-RNCTHSFYL-SLVLRTARD-GFVSEVRLK-ILALGSFSS-SHSGSGPSL-FARYRSSQQ-RRILQQQYD-EDVVMFTCV-VVTDFYKVG-ALSVLSWWL-FFQSYNQYY-GYPVPRAEI-GIQETRLAT-QYDPVAALF-ILLLCARHL-RLEQLFSSV-LAGEIYRLA-SSSVVIAPL-VGPQVTELY-PPQIPFVGS-RTEECQLPS-ASDSDFQTT-RIVAVSQSR-EEDEEGGEK
46	1.369	4.304	264	0.79	25	3	0	SBV w/ AAY
46	2.363	1.616	104	0.92	25	3.45833	204.8	SBV w/ Spacer	TTLWLLLGH-HHC-DYCRKMRLI-HHHC-IIIIFYFRI-HH-RHLDARSLV-HHHC-VRLKSSRDE-HHHC-SQFLVTHPL-HHHC-RDVSYKLFV-HHHC-NCTQWSVIY-HHHC-TIKLSHDPI-HHHH-EAEHGRARK-HH-ATTCQKRRY-HHHD-VVVNHSSVA-HHC-RDRFVQLLF-HHHC-FPLKSLTGV-HH-EEREDTVSV-HHHH-YQPAESMLF-HH-VDARLSYVM-HHHC-QTVEQDLLD-HHHC-DKCAFKLDL-HHC-RRDYTELEQ-HHHH-PASSSAAAL-HHHD-RATGCPREL-HHHC-QDEAHSFSL-HHHH-TQVIEQRRR-HH-IVTPVVFDP
46	-0.021	3.246	106	0.08	25	0	2.71	SBV w/o Spacer	TTLWLLLGH-ATTCQKRRY-EEREDTVSV-EAEHGRARK-PASSSAAAL-RHLDARSLV-IVTPVVFDP-RRDYTELEQ-DYCRKMRLI-DKCAFKLDL-QDEAHSFSL-VVVNHSSVA-NCTQWSVIY-VRLKSSRDE-RATGCPREL-RDVSYKLFV-TQVIEQRRR-QTVEQDLLD-IIIIFYFRI-TIKLSHDPI-SQFLVTHPL-RDRFVQLLF-VDARLSYVM-FPLKSLTGV-YQPAESMLF
47	1.054	4.666	264	0.7	25	3	0	SBV w/ AAY
47	1.98	2.034	95	0.84	25	3.33333	203.45	SBV w/ Spacer	KTPAPKHPK-HHY-QLVAVHTRN-HH-LLTRFVQRH-HHC-YYEALFLYM-HH-RVDMVRHRI-HHHC-SLLDECACR-HHHA-SPPHRPAHT-HH-LAACLCLLL-HH-DLRSNPYPI-HHHC-TISVSTIGL-HHD-DPGCPPGVA-HEHHHA-GGENPINNH-HHH-DALLFHYEH-HHH-EHLYVVNNL-HHHH-SFQPSLRLY-HHHC-DVVTMAAAI-HHHY-DDDEELTRL-HHHD-VYEHLAGLI-HH-QRLREKWDT-HH-LSRLKTTPN-HHHH-NKFLCYYGF-HHH-RWHACVPQK-HHHC-KQRSRTLTF-HHHC-KVDSQRFCK-HHHC-YKDMRQCPL
47	-0.762	3.726	96	0.08	25	0	2.91	SBV w/o Spacer	KTPAPKHPK-DDDEELTRL-YKDMRQCPL-TISVSTIGL-SFQPSLRLY-KVDSQRFCK-QLVAVHTRN-VYEHLAGLI-LAACLCLLL-DVVTMAAAI-KQRSRTLTF-RWHACVPQK-DALLFHYEH-EHLYVVNNL-DLRSNPYPI-YYEALFLYM-LSRLKTTPN-LLTRFVQRH-DPGCPPGVA-GGENPINNH-RVDMVRHRI-NKFLCYYGF-SLLDECACR-SPPHRPAHT-QRLREKWDT
48	0.568	4.397	264	0.61	25	3	0	SBV w/ AAY
48	1.42	2.392	109	0.64	25	3	205.08	SBV w/ Spacer	QRDEQLSTA-HHH-LERSAPRRL-HHHH-TRLEYLYKV-HHHC-EATALGREL-HH-LRRLWLPSV-HH-RVGRFRNGG-HHAA-RGNQRNRIR-HH-ALHLGGTSA-HH-AAIRVINFI-HHHH-RIRWWQHNS-HHHA-RQPSASASV-HHH-CRRLRKKKG-HHD-TLLVPGGEY-HH-GRTVHALSR-HH-KLEQHAAKK-HHHC-TKQFYGGLI-HHH-DDDDEKNIF-HHHD-WVRGRHRAT-HHAA-FHEQFLARR-HHD-ALVAEQQLF-HH-MATYLCDDI-HHC-FSISQELLL-HHHC-DFLELVQRI-HH-HDVVAMLLR-HH-EYVRKNVER
48	-1.603	3.962	110	0	25	0	2.73	SBV w/o Spacer	QRDEQLSTA-MATYLCDDI-LERSAPRRL-ALHLGGTSA-TKQFYGGLI-GRTVHALSR-RIRWWQHNS-FSISQELLL-RQPSASASV-DFLELVQRI-DDDDEKNIF-WVRGRHRAT-HDVVAMLLR-EYVRKNVER-KLEQHAAKK-CRRLRKKKG-RVGRFRNGG-ALVAEQQLF-TLLVPGGEY-AAIRVINFI-RGNQRNRIR-LRRLWLPSV-FHEQFLARR-EATALGREL-TRLEYLYKV
49	0.496	4.6	264	0.51	25	3	0	SBV w/ AAY
49	1.548	1.996	96	0.6	25	3.125	191.5	SBV w/ Spacer	IRDLFKKQV-HHH-VTLNVNTHF-HH-CLSLGPPKG-HHHH-GRYETVWCL-HHA-RRAKAMHAR-HH-AALSPPLTT-HH-ALKSLFSSS-HHHD-VGNGLKEFL-HHHH-DFAERRRPR-HHC-RPVDFQRLT-HHHH-YRAGGFFDT-HHHHH-GYTLFFYIL-HHHH-RRGLFRFRG-HHHA-GVQEPAREL-HHHH-HKIDTAQRR-HH-YLADLLYLN-HHHC-KRMIRSHGR-HHD-AVLIYETLD-HH-RKRLKSHVN-HH-RLHDSTAVQ-HHHC-SVIYAMVAT-HH-SSGSIILAE-HH-TLLYVASRN-HH-NTDTKDPLE-HHHA-GTASYGNAL
49	-1.66	3.544	103	0	25	0	2.77	SBV w/o Spacer	IRDLFKKQV-VTLNVNTHF-GVQEPAREL-RLHDSTAVQ-DFAERRRPR-YLADLLYLN-KRMIRSHGR-SVIYAMVAT-RRAKAMHAR-NTDTKDPLE-AVLIYETLD-TLLYVASRN-YRAGGFFDT-VGNGLKEFL-GYTLFFYIL-GTASYGNAL-RPVDFQRLT-ALKSLFSSS-AALSPPLTT-RKRLKSHVN-HKIDTAQRR-RRGLFRFRG-CLSLGPPKG-GRYETVWCL-SSGSIILAE
0	0.901	4.385	319	0.62	30	3	0	SBV w/ AAY
0	1.835	1.381	121	0.73	30	3.62069	317.31	SBV w/ Spacer	ILRCLKTGE-HH-EILREKTQL-HHC-DTPMLLIFG-HHHD-GRSVLDSVS-HH-EMRKKKEDK-HH-QDPVRRMLL-HHHC-SVSVNVTRL-HHHC-LVAALLAEA-HHNHH-NVVELAYSD-HHHH-TTFLQTMLR-HHHC-MRIRSLLCS-HHHD-MPAMTNNRA-HHHH-NLSVPTPTP-HHH-QFRNTVFQK-AHHAD-NAEGRAQVG-HH-DHVWSYVGR-HHH-PEPWQLMNL-HHHC-YLGVGRGVD-HHHD-GAVWRAAFL-HHHH-AAQQAVRAY-HHNHA-QLVAVHTRN-HHHC-SPAEFALHV-HHHC-AFQPLLAYA-HHHC-ASSSCAVDL-HHC-VVIGWMEPV-HHHH-SLGQQPTTV-HHHC-ENLMHCVKL-HH-ICRFC…
0	-0.84	3.198	123	0.07	30	0	4.19	SBV w/o Spacer	ILRCLKTGE-AAQQAVRAY-NLSVPTPTP-SLGQQPTTV-TTFLQTMLR-DTPMLLIFG-VVIGWMEPV-YLGVGRGVD-ASSSCAVDL-ICRFCIDRL-SVSVNVTRL-NAEGRAQVG-GRSVLDSVS-ENLMHCVKL-RIRNCQDLL-QDPVRRMLL-SPAEFALHV-AFQPLLAYA-MRIRSLLCS-TPASPAART-PEPWQLMNL-MPAMTNNRA-QFRNTVFQK-QLVAVHTRN-EILREKTQL-NVVELAYSD-LVAALLAEA-GAVWRAAFL-DHVWSYVGR-EMRKKKEDK
1	0.985	4.984	319	0.62	30	3	0	SBV w/ AAY
1	1.94	2.202	135	0.83	30	3.13793	299.42	SBV w/ Spacer	LQDFDVQHL-HH-LDTSEAVAF-HH-ALYLLFEEK-HHD-LVPVASALF-HH-AAPAVATNG-HHD-LVLVAFGLL-HH-LSFTTAGLN-HH-LSNEYRTGI-HHH-VPLYALHGF-HHHC-PTDGTVIYV-HHHC-DRIDSQLVL-HHHD-LSHNVDMAY-HHC-RRNSRRSEP-HHHNHH-FWLGFPQNR-HH-MTLTLMRRV-HHC-AAGNNYYAY-HHHD-VLLWCCLLL-HHD-IIRFKETNT-HHHH-PPAEQTWYA-HH-LTVTPNWRR-HH-ALLFHYEHG-HHHD-PIGPRELSK-HH-SVPRPLDVV-HHHC-TTAGLNLCA-HHHH-LLIMGLFSL-HH-FIMEDYRTF-HHHD-IKDCFLNLL-HHHH-IRLSERHRL-HHHHH-RT…
1	-0.722	4.334	135	0.07	30	0	3.97	SBV w/o Spacer	LQDFDVQHL-MTLTLMRRV-LLIMGLFSL-LSFTTAGLN-PPAEQTWYA-IIRFKETNT-SVPRPLDVV-LSHNVDMAY-FWLGFPQNR-LSNEYRTGI-VLLWCCLLL-DRIDSQLVL-LVLVAFGLL-AAGNNYYAY-AAPAVATNG-ALYLLFEEK-LTVTPNWRR-FIMEDYRTF-PTDGTVIYV-PIGPRELSK-RTWEIMEHM-ALIAWVEEM-RRNSRRSEP-LDTSEAVAF-IRLSERHRL-ALLFHYEHG-VPLYALHGF-TTAGLNLCA-LVPVASALF-IKDCFLNLL
2	0.606	4.292	319	0.58	30	3	0	SBV w/ AAY
2	1.702	1.58	111	0.7	30	3.65517	289.96	SBV w/ Spacer	TETYHLQRI-HHHC-QVVFVVFII-HH-TLATKHPAI-HHHC-SLLVCQLLC-HH-TLREMALKA-HHHY-FLSAFARQE-HH-RALKENTTV-HHHY-IPPWNISNV-HHHH-ESYVKASVS-HH-LTLETAFSV-HHHH-PLSNSKSVR-HHHH-PTRSLVYKR-HHC-WLLGWGHKS-HHHY-GLQLPEVQQ-HHH-DRLPFYHNG-HHHA-GTAWAPPPP-HHC-TTSSRKGFL-HHAA-GPSVPWRDE-HEHHHH-GHDADALAA-HHHH-HDSLESRRL-HHHH-AMVMGEDTV-HHH-LLLEMLTQG-HHHD-GMMISAPLK-HHHC-MPIFETLAL-HHHH-WHLLRMDTV-HHHH-QEVVERDRL-HHHC-NFSDITTNI-HHHC-TSHH…
2	-1.375	3.193	117	0	30	0	3.95	SBV w/o Spacer	TETYHLQRI-ESYVKASVS-QEVVERDRL-GLQLPEVQQ-AMVMGEDTV-DIFLKRYQL-GMMISAPLK-SLLVCQLLC-IPPWNISNV-TTSSRKGFL-RALKENTTV-TSHHRPLTL-PLSNSKSVR-TLREMALKA-MPIFETLAL-HDSLESRRL-GHDADALAA-GTAWAPPPP-LTLETAFSV-TLATKHPAI-PTRSLVYKR-FLSAFARQE-LLLEMLTQG-GPSVPWRDE-NFSDITTNI-IMVTKYSEK-QVVFVVFII-DRLPFYHNG-WHLLRMDTV-WLLGWGHKS
3	0.839	5.607	319	0.66	30	3	0	SBV w/ AAY
3	1.595	2.628	131	0.8	30	2.72414	299.49	SBV w/ Spacer	RQDESVAHL-HHHHH-TELPQVDAR-HH-LIYHTTLLM-HHA-CNAWRDHAL-HHHD-LEDSSMLLV-HHC-DENFKQLEI-HHD-ILTWTLFVA-HH-NLVSIYNLT-HH-HVLRGLLSL-HH-VFVDQCVAL-HH-RLTSIATNS-HH-LASCVTINQ-HHHH-MPAFALTSL-HH-SICTYNFLK-HH-VSSVTLLKI-HHH-CFRTHLCDL-HH-AYTSKIGVL-HH-KKSIMKFLL-HH-DALSLNDAG-HHHD-GSPVPQLTT-HH-LICFKFPQK-HH-VVLTVSFSY-HH-SPLPSPLKV-HHD-WYKRDESGL-HHD-QIPLCTGVI-HH-GHHEDENFY-HHHD-TFDRHVLVR-HH-NLCIVCLGA-HHHC-PSGSLLLAT-HHHC-I…
3	-1.059	4.414	129	0	30	0	4.07	SBV w/o Spacer	RQDESVAHL-PSGSLLLAT-IKLVDPTYV-VSSVTLLKI-LIYHTTLLM-ILTWTLFVA-WYKRDESGL-SPLPSPLKV-VFVDQCVAL-QIPLCTGVI-GSPVPQLTT-LEDSSMLLV-KKSIMKFLL-SICTYNFLK-TELPQVDAR-CNAWRDHAL-AYTSKIGVL-NLCIVCLGA-HVLRGLLSL-DALSLNDAG-TFDRHVLVR-VVLTVSFSY-NLVSIYNLT-GHHEDENFY-MPAFALTSL-LICFKFPQK-RLTSIATNS-LASCVTINQ-CFRTHLCDL-DENFKQLEI
4	1.035	4.47	319	0.73	30	3	0	SBV w/ AAY
4	1.929	1.627	105	0.87	30	3.24138	282.29	SBV w/ Spacer	VCWLRRTAI-HHHD-LFQGVVMIV-HHHC-YRPPYCLVS-HHY-PAPPRPKKC-HH-LLDRLRHRK-HHHD-TRTLVTRLN-HHHC-KNQTSTVCL-HHA-DADAAPEAQ-HHHC-RQALTELEY-HHC-ARTLENPRQ-HHC-NIVRDHVVI-HHHY-SSPHGLPHV-HHHC-VVLVQFVKH-HHH-YNVTVYSIY-HH-ALCAAVGCQ-HHHI-GNRCDIPSM-HHH-PYGVDHQLF-HHH-TTTTAAPSL-HH-CEAIGRPPL-HHHA-DEDEMGEEM-HHHH-GNQGHHNLL-HHHD-RESLVRSVF-HHHC-FISQSIADN-HHD-VLARAPSHR-HH-VSQFVLKEV-HHHC-KARAKKDEL-HHD-LLGFMLFFQ-HHH-ASAGRVDDA-HH…
4	-0.73	3.228	127	0.03	30	0	4	SBV w/o Spacer	VCWLRRTAI-LLDRLRHRK-PYGVDHQLF-VVLVQFVKH-LFQGVVMIV-YNVTVYSIY-PAPPRPKKC-CEAIGRPPL-TRTLVTRLN-DEDEMGEEM-NIVRDHVVI-ALCAAVGCQ-GNQGHHNLL-VLARAPSHR-RQALTELEY-GNRCDIPSM-RESLVRSVF-KARAKKDEL-DADAAPEAQ-SSPHGLPHV-KNQTSTVCL-VSQFVLKEV-YRPPYCLVS-ASAGRVDDA-TVDDVRATL-RLEQLFSSV-ARTLENPRQ-LLGFMLFFQ-FISQSIADN-TTTTAAPSL
5	0.725	4.613	319	0.57	30	3	0	SBV w/ AAY
5	1.659	1.921	112	0.73	30	3.55172	314.94	SBV w/ Spacer	DELVDNPAY-HH-RDGDVTSVR-HHC-DPPKPGRRK-HHHHA-NGGERCDTL-HH-AAPAIQNDV-HHHD-YVYTTSILI-HHHC-RNPLAICLL-HH-RLVTYSDPF-HHHC-YVNSSVTCW-HHHC-YSQKYKRSV-HHHH-PRELFCRRL-HHHC-ESVAHLLAA-HHHC-ELLLGFMLF-HHHC-MYAVFGLTR-HEHHHH-AGGDRRWLL-HHHD-LQDQYTGDV-HHHH-GGHRGQSQK-HH-AEALNTVSQ-HHNHA-GPNTVPHTP-HHHC-RRQMRRLHR-HH-REFYVYDGY-HHAA-PSVPWRDEK-HH-LHMVLPRRL-HHHH-YLYKVDSQR-HH-RPLELLDYL-HHHC-RKNGYRHLK-HHHNHH-MDRVRKRYL-HHD-AVTR…
5	-1.38	3.457	123	0.03	30	0	4.14	SBV w/o Spacer	DELVDNPAY-YSQKYKRSV-RRQMRRLHR-MYAVFGLTR-RDGDVTSVR-DPPKPGRRK-NAAPETHRL-RPLELLDYL-LQDQYTGDV-GGHRGQSQK-AEALNTVSQ-REFYVYDGY-AVTRSSSSS-RLVTYSDPF-YLYKVDSQR-AAPAIQNDV-ESVAHLLAA-PRELFCRRL-YVYTTSILI-LHMVLPRRL-MDRVRKRYL-AGGDRRWLL-NGGERCDTL-GPNTVPHTP-YVNSSVTCW-RKNGYRHLK-RNPLAICLL-PSVPWRDEK-VVVHALITL-ELLLGFMLF
6	0.797	4.048	319	0.68	30	3	0	SBV w/ AAY
6	1.691	1.735	98	0.8	30	3.31034	302.38	SBV w/ Spacer	TLRTFLQTY-HH-SSPPSSCVP-HHHHH-PLSLMVPTI-HHH-SCTVGFATV-HHHC-TRYETFLRV-HHHY-DAIRCDYGV-HHHC-CELSISYLL-HHHC-TLWTRTRSI-HH-LSVSFFPHK-HHC-RITCYHQLL-HHHC-ERVRASTRH-HHHA-SSGTSPSST-HH-VATTSATTT-HH-VAYHRDSYE-HHHC-PALGVTCAC-HH-LLWCLVLIQ-HHHD-SVMKRRIEE-HH-RVEPTGTCV-HHNHH-GRWLPLCWP-HHHA-GLRCRETSA-HH-FLTVLVPIV-HH-HIHPEQRRV-HHH-SDAVAGGGL-HHHH-GGFFDTSFL-HHHC-VPDMGSSPV-HHC-NETIYNTTL-HHHHA-RQDPGSSSV-HHC-LRPTSYLRS-HH…
6	-0.588	2.888	124	0.1	30	0	4.07	SBV w/o Spacer	GGFFDTSFL-CELSISYLL-VAYHRDSYE-TLRTFLQTY-FLTVLVPIV-LSVSFFPHK-VPDMGSSPV-PLSLMVPTI-SCTVGFATV-GLRCRETSA-LRPTSYLRS-TRYETFLRV-GRWLPLCWP-HIHPEQRRV-VATTSATTT-TSLQAPPSY-TLWTRTRSI-LLWCLVLIQ-SVMKRRIEE-RITCYHQLL-PALGVTCAC-ERVRASTRH-RLFLQSQHV-NETIYNTTL-RQDPGSSSV-DAIRCDYGV-SSPPSSCVP-RVEPTGTCV-SSGTSPSST-SDAVAGGGL
7	0.607	4.699	319	0.59	30	3	0	SBV w/ AAY
7	1.499	1.909	117	0.8	30	3.31034	280.77	SBV w/ Spacer	ESALDWFLR-HHHHY-PQLPTGEPV-HH-LIPEETGVT-HH-GVFPCFVPE-HH-LPYFVPPRS-HHHC-PPLWLPLLI-HHHC-KTGLVYEAL-HHHC-RPPIVTGET-HH-GHDLLFSTV-HHH-TCVAYVNRV-HHHHD-RRRRRRAPK-HHHC-TFNSSCLYI-HHHD-QITDITSLV-HHHD-KIKHTCALI-HHC-RRLFIEVRL-HHHD-VVDPLPPYL-HH-EYPAGEVQY-HHC-KMSHIYVAM-HHHD-TVAPEEDTD-HHHD-LVFPTATLK-HH-RDSHDRWCL-HH-NLMNPSLMN-HH-AQTVHVRGV-HHHD-KQNSFFSFL-HHHH-LLNFGVPSP-HHHC-PSCDRCVRR-HH-KYPYHFFAT-HHC-APERTVRRQ-HHHC…
7	-1.656	3.465	132	0	30	0	4.28	SBV w/o Spacer	ESALDWFLR-KTGLVYEAL-GHDLLFSTV-AQTVHVRGV-LIPEETGVT-GVFPCFVPE-NLMNPSLMN-IALGYRSQS-TFNSSCLYI-PPLWLPLLI-LPYFVPPRS-APERTVRRQ-LVFPTATLK-RRLFIEVRL-PQLPTGEPV-LLNFGVPSP-KYPYHFFAT-RDSHDRWCL-QITDITSLV-KMSHIYVAM-KQNSFFSFL-PSCDRCVRR-EYPAGEVQY-RRRRRRAPK-TVAPEEDTD-VVDPLPPYL-TCVAYVNRV-PRLGGRSGN-RPPIVTGET-KIKHTCALI
8	0.731	4.687	319	0.73	30	3	0	SBV w/ AAY
8	1.565	2.089	121	0.77	30	3.2069	273.98	SBV w/ Spacer	RDLIRALTE-HHD-LVPSGNVLR-HH-LSLPSDRHR-HH-AHGLAVIVA-HH-ATVAPLTPP-HH-ATGVTSDSY-HH-LTATGCCLL-HH-AEVSEAEVE-HH-ELQEHLFVR-HHC-DIKQRRLLK-HH-TDKKSVQRR-HH-RRGAQLCLT-NHHNHA-GFGWDGETL-HHHHHA-GVGDHAQGQ-HHHH-GRCVRHAKI-HHHC-VDDWLNFRV-HHHC-FAYLPGEDK-HHHA-GRRLSTELL-HH-SEREDARMM-AHHHHH-PPQIPFVGS-HHHA-GSQPRAAGA-HHC-CSVLAIALV-HHHHY-YPCVYYHVV-HHHH-CLYVYSPTF-HHHA-YMHDSDDVL-HH-LMLGAFVIP-HH-STPFFEIPN-HHD-WFPFRQSVF-HH-RD…
8	-1.409	3.178	112	0	30	0	4.02	SBV w/o Spacer	RDLIRALTE-CSVLAIALV-GRCVRHAKI-GFGWDGETL-RDVLSLLFE-LSLPSDRHR-PPQIPFVGS-GSQPRAAGA-LTATGCCLL-VDDWLNFRV-AEVSEAEVE-GVGDHAQGQ-ATVAPLTPP-LMLGAFVIP-YPCVYYHVV-SEREDARMM-GRRLSTELL-DIKQRRLLK-EWKSPDRQI-TDKKSVQRR-STPFFEIPN-CLYVYSPTF-RRGAQLCLT-ATGVTSDSY-FAYLPGEDK-AHGLAVIVA-YMHDSDDVL-LVPSGNVLR-WFPFRQSVF-ELQEHLFVR
9	0.63	4.672	319	0.61	30	3	0	SBV w/ AAY
9	1.468	1.899	119	0.67	30	3.31034	322.06	SBV w/ Spacer	CVETMCNEY-HHC-EEDFEAHTK-HHHNHC-LILALFTPV-HHD-DPPPLSHLS-HH-LARAPSHRV-HHHC-VHALITLTF-HHHC-ERLRLCRHM-HH-HYRSVNGDL-HH-ALRCPDGEV-HHH-GLLAHIPAL-HHHD-CRLRNGATF-HH-EERPTPGWH-HHH-GGLKNVVTT-HH-AELCRRSRA-HHHC-EHLVPTTQF-HHHA-KQDCDQSWL-HHH-PLEHCWLQA-HHHHC-DNSISELQR-HHHH-PVTMDVNYF-HHHC-VCMACIVLF-HHH-TAFVRVRTR-HHHC-MLGAFVIPL-HHHC-RVEGNQILL-HHP-LHGLCVDLL-HH-RHSDRSCDL-HHHD-MLGSIEGLR-HH-LAYHLYGGD-HH-QLRKPAKYV-HHHY…
9	-1.601	3.59	109	0.03	30	0	4.18	SBV w/o Spacer	CVETMCNEY-PLEHCWLQA-ERLRLCRHM-DNSISELQR-LARAPSHRV-AELCRRSRA-KQDCDQSWL-ALRCPDGEV-TPYFPMRFI-MLGSIEGLR-EHLVPTTQF-RHSDRSCDL-RVEGNQILL-CRLRNGATF-LAYHLYGGD-EERPTPGWH-GGLKNVVTT-LHGLCVDLL-DPPPLSHLS-QTSATIATT-LILALFTPV-QLRKPAKYV-PVTMDVNYF-HYRSVNGDL-TAFVRVRTR-VCMACIVLF-EEDFEAHTK-MLGAFVIPL-GLLAHIPAL-VHALITLTF
10	0.521	4.374	319	0.58	30	3	0	SBV w/ AAY
10	1.334	2.144	112	0.63	30	2.89655	286.13	SBV w/ Spacer	PYPDPAARL-HHHH-HAVVNNTHK-HH-RDALGFLFV-HHHY-YMHDSDDVL-HH-VISPPSQTP-HHHC-DRHGGSDDY-HHH-EVHGEVACF-HHHD-LPGEDKVYV-HHD-EIDRPMPVV-HHHH-KCAFLKGYL-HHHH-GTYRCGAVS-HH-TEYFALLHG-HHHD-GLAVIVAGN-HH-LLGESVAGN-HH-ARHMSDLAS-HH-NSVDALYIR-HH-ELSISYLLV-HHHD-VINMKAALS-HHHC-YPSSSTAGV-HHH-VISRARSAC-HHHC-TFCDTCPRY-HH-SSPSTAVRS-HH-CVFTDVLNQ-HH-HYRNSRDVL-HHH-LLSSSLSGS-HHH-PIAHSSGTR-HH-PVSRGYGVS-HH-GVLTTIEVS-HH-HDLENELHG-…
10	-1.683	2.88	118	0.03	30	0	4.04	SBV w/o Spacer	PYPDPAARL-HAVVNNTHK-GTYRCGAVS-ARHMSDLAS-EIDRPMPVV-NSVDALYIR-HDLENELHG-RDALGFLFV-GLAVIVAGN-VISPPSQTP-VINMKAALS-YPSSSTAGV-TFCDTCPRY-LVWLGYPSL-LLGESVAGN-TEYFALLHG-CVFTDVLNQ-DRHGGSDDY-SSPSTAVRS-LPGEDKVYV-KCAFLKGYL-VISRARSAC-PIAHSSGTR-LLSSSLSGS-HYRNSRDVL-PVSRGYGVS-GVLTTIEVS-ELSISYLLV-YMHDSDDVL-EVHGEVACF
11	0.672	4.711	319	0.57	30	3	0	SBV w/ AAY
11	1.225	1.975	129	0.7	30	2.82759	282.69	SBV w/ Spacer	LALFLESIR-HH-VDLTFFFPV-HHHC-NTGPVTWEK-HH-CSFFPKLQG-HH-RCFYPGPGR-HH-QLMQRLTGG-HHD-VGLIFAGHF-HHHA-GTVCSQGAY-HHHC-ILVDRACEF-HHHD-TVGRYDCLR-HH-TVYSIYQTH-HH-ALVSKDLAS-HH-EVENVSVNV-HHC-AKLVVIGSY-HH-ERVGRFRNG-HH-ARAEAALKD-HHD-RTTTPASTY-HHHC-LATLFLLNR-HH-ELFRRRLPR-HH-AYFRSVFYV-HHC-RREIWRLAD-HHHHC-HVALFSFGV-HHH-FLILRIRNC-HHHC-ERLGAVRVA-HH-ALPPQLLFH-HHC-SLRNSTVVR-HH-RCWSSSIVL-HHD-TAPSQTQLF-HH-EHSQLSERV-HHH…
11	-1.317	3.655	127	0.13	30	0	4.25	SBV w/o Spacer	LALFLESIR-LTFLATTTT-LATLFLLNR-ALPPQLLFH-RREIWRLAD-ALVSKDLAS-FLILRIRNC-AKLVVIGSY-RCWSSSIVL-ARAEAALKD-SLRNSTVVR-AYFRSVFYV-GTVCSQGAY-ILVDRACEF-TVGRYDCLR-EHSQLSERV-RTTTPASTY-QLMQRLTGG-VGLIFAGHF-NTGPVTWEK-HVALFSFGV-ERLGAVRVA-TVYSIYQTH-ERVGRFRNG-RCFYPGPGR-EVENVSVNV-VDLTFFFPV-ELFRRRLPR-CSFFPKLQG-TAPSQTQLF
12	0.083	4.798	319	0.38	30	3	0	SBV w/ AAY
12	0.772	2.214	114	0.67	30	3.13793	292.29	SBV w/ Spacer	TRLLQTGIH-HHH-GRLEKQVSG-HHD-CGPMTQSLI-HH-VPSGFVMGH-HHC-LVGKLGRDV-HH-ATELVLLFL-HHHC-RLFLQSQHV-HHHC-LSDVIYWAV-HH-RALDAYRAR-HHHD-WFPFNLALF-HHHC-DSDYHGLSG-HHD-GLSTSGRSV-HHYHA-GHVDPTGNY-HHD-SGVDGALAR-HHHD-ILNGFLPVE-HHHH-PLVTNATDH-HH-SLTRTPSSP-HH-IYYLVCWIK-HH-VNLVGPLCL-HHHHC-SSIWRGLRD-HHHH-PVEVRSHVR-HHHD-VRSKELPSD-HH-KSQGLSLEK-HHHH-VPGFAPYRV-HHHC-LLAFWYFSY-HH-KITLIVLSP-HH-DLLRMVAVS-HHHH-PEWVKSFDF-HH-EE…
12	-2.363	4.156	119	0	30	0	3.7	SBV w/o Spacer	TRLLQTGIH-SLTRTPSSP-LLAFWYFSY-LSDVIYWAV-CGPMTQSLI-DLLRMVAVS-VRSKELPSD-RALDAYRAR-VNLVGPLCL-PLVTNATDH-WFPFNLALF-SGVDGALAR-PEWVKSFDF-RLFLQSQHV-GHVDPTGNY-VPSGFVMGH-SSIWRGLRD-HSAGLGSFR-ATELVLLFL-PVEVRSHVR-GLSTSGRSV-IYYLVCWIK-ILNGFLPVE-EEEEDEEGG-KITLIVLSP-LVGKLGRDV-VPGFAPYRV-KSQGLSLEK-DSDYHGLSG-GRLEKQVSG
13	0.938	4.088	319	0.64	30	3	0	SBV w/ AAY
13	1.801	1.832	111	0.8	30	3.27586	314.82	SBV w/ Spacer	DAFICTDYV-HHH-VRAVHRASY-HHHA-NVTYSITTA-HHHD-YLDSMAIFL-HHHH-EAAGGVPER-HHNHH-PILVEGTAT-HEHHHH-GESFSALTV-HHHC-VVRLYRCNR-HH-SVVLQPLIT-HHHH-MAITGKESI-HH-TYPPGTELR-HH-VSEVGYGKV-HHA-KGNCTQWSV-HHHH-FGDVSGYRV-HH-AVHPSVLRA-HH-AEFRQRLFS-HH-AECWSVRET-HHH-LLSCGHQSS-HH-EYPAGEVQY-HHD-LPWTTVFAA-HHHC-EPHEENVLR-HH-SRSAVPVMY-HH-AVRECMREC-HHHC-RAVFAALYR-HHHH-LVLIQGERH-HH-VYELVSETL-HHHH-YDFKMCNRF-HHHC-FLWQRRQRA-HHHC-…
13	-1.07	3.028	119	0.07	30	0	4.31	SBV w/o Spacer	DAFICTDYV-GESFSALTV-FGDVSGYRV-VSEVGYGKV-KGNCTQWSV-AEFRQRLFS-YDFKMCNRF-GCDSPRHLY-RAVFAALYR-EAAGGVPER-EPHEENVLR-LLSCGHQSS-SVVLQPLIT-VYELVSETL-YLDSMAIFL-AVRECMREC-PILVEGTAT-VVRLYRCNR-EYPAGEVQY-NVTYSITTA-SRSAVPVMY-TMSFRLPSM-LVLIQGERH-VRAVHRASY-LPWTTVFAA-TYPPGTELR-AVHPSVLRA-AECWSVRET-FLWQRRQRA-MAITGKESI
14	0.513	5.177	319	0.5	30	3	0	SBV w/ AAY
14	1.314	2.379	120	0.67	30	3.13793	300.48	SBV w/ Spacer	TFLPTPSLI-HHH-DVRHDAEIV-HHA-AMAGPAASG-HHHD-LGVHVADLL-HHD-STAKSEKGK-HHHHHY-GLYTQPRWK-HHHD-VGWKAVLGL-HHHC-CQYSADVLR-HH-RDDNWGLLF-HH-KPTLVTLLT-HHHC-FNPAGATRM-HH-ASYQKLDAL-HHHC-SLLLICGYY-HHHY-IGYQGTVER-HHHC-CQSSFPESF-HH-YSWMLIIAI-HH-SLTLYQDGI-HHHH-GIIFLAVVF-HH-RAGAARTSR-HH-FRVPQSICR-HHD-IRDELPAAQ-HHHC-DAGLITLNL-HHD-AVQRYAPCR-HH-VLAAAAAQA-HHC-AALSPPLTT-HH-TFVTLVRGL-HHC-RAREQRYSL-HHD-VVPVGCLFL-HHHH-AQT…
14	-1.709	4.215	129	0	30	0	4.11	SBV w/o Spacer	TFLPTPSLI-AQTVHVRGV-RAREQRYSL-GLYTQPRWK-AALSPPLTT-DVRHDAEIV-CQSSFPESF-AMAGPAASG-IGYQGTVER-AVQRYAPCR-KLHGREKRL-CQYSADVLR-RDDNWGLLF-RAGAARTSR-VLAAAAAQA-GIIFLAVVF-TFVTLVRGL-STAKSEKGK-FRVPQSICR-DAGLITLNL-FNPAGATRM-IRDELPAAQ-VVPVGCLFL-VGWKAVLGL-ASYQKLDAL-LGVHVADLL-YSWMLIIAI-KPTLVTLLT-SLLLICGYY-SLTLYQDGI
15	0.928	4.674	319	0.64	30	3	0	SBV w/ AAY
15	1.569	2.081	114	0.77	30	2.75862	283.38	SBV w/ Spacer	CTVISCVEN-HH-FYLVNAMSR-HH-RLSNEGVLP-HH-KRYLRQELR-HH-SSDLGKLLN-HH-ADFDLRLRD-HHHC-RVLARAPSH-HH-TRRSRHRLR-HHHH-ITLTEDFFV-HHHNHY-VIVASACSS-HH-LVFPTATLK-HHHC-YAIRSPLTA-HH-NALENVTVY-HH-ALAGCMHIH-HHC-SLFRVPQSI-HHD-LVSADAGVS-HH-GTVSLKGEN-HH-YLVSRSGFR-HH-TRLAFVGRF-HH-EAWEEASVR-HHHC-KALTPRLSR-HH-DLDESHWVL-HHHC-ETRQQMTET-HHD-AQTLHLRLV-HH-AAGASSTWL-HH-RLDALSTAS-HHD-VPEEFMDYV-HHC-ARFVELAGC-HHD-QTDAVLFFD-HHHD-…
15	-1.12	3.819	127	0.07	30	0	4.29	SBV w/o Spacer	CTVISCVEN-SLFRVPQSI-ADFDLRLRD-TMPHTPQAV-VPEEFMDYV-KRYLRQELR-ETRQQMTET-ARFVELAGC-DLDESHWVL-ALAGCMHIH-LVFPTATLK-SSDLGKLLN-VIVASACSS-EAWEEASVR-YAIRSPLTA-RLSNEGVLP-YLVSRSGFR-AAGASSTWL-RLDALSTAS-TRLAFVGRF-NALENVTVY-QTDAVLFFD-AQTLHLRLV-LVSADAGVS-GTVSLKGEN-RVLARAPSH-FYLVNAMSR-ITLTEDFFV-TRRSRHRLR-KALTPRLSR
16	0.703	4.882	319	0.59	30	3	0	SBV w/ AAY
16	1.455	2.037	122	0.63	30	2.86207	297.98	SBV w/ Spacer	RNSVWHLLR-HHHD-LRYMLQVVV-HH-NLNEGRVNY-HH-RFQRSLYTR-HHHC-QSRHKGRIV-HH-QRRISAARA-HHHH-TEFLNIGLR-HH-AAAAAGQDV-HH-AIATFDGVR-HH-VVKDVVYTA-HHC-RLKSSRDEV-HHHC-DVEETILTP-HHHH-DARVTDDGK-HHHH-CSGLNACFY-HHHY-WLLPAGVAS-HH-TSQKPVLGK-HHH-PERYNIHFE-HHHC-IDQHLLIDM-HH-HTCALIGSR-HHD-GIISDHIYG-HHHH-GTHAHKKLR-HH-CFRTHLCDL-HH-RLVLFVDDV-HHHC-VAPPGEKKE-HH-RLHAPECLV-HHD-LKKMLLCAL-HH-SLIPWKTSN-HH-FRRDHVPRR-HH-ASTDDDSLL-H…
16	-1.499	3.34	131	0.07	30	0	3.83	SBV w/o Spacer	RNSVWHLLR-RLHAPECLV-LRYMLQVVV-ASTDDDSLL-CSGLNACFY-RLVLFVDDV-VVKDVVYTA-AIATFDGVR-AAAAAGQDV-VAPPGEKKE-CFRTHLCDL-FRRDHVPRR-WLLPAGVAS-SLIPWKTSN-TEFLNIGLR-EPDVYYTSA-LKKMLLCAL-QSRHKGRIV-DARVTDDGK-HTCALIGSR-GIISDHIYG-NLNEGRVNY-GTHAHKKLR-IDQHLLIDM-RLKSSRDEV-PERYNIHFE-DVEETILTP-TSQKPVLGK-QRRISAARA-RFQRSLYTR
17	0.244	4.567	319	0.58	30	3	0	SBV w/ AAY
17	1.11	1.757	113	0.67	30	3.51724	278.71	SBV w/ Spacer	LLTLETAFS-HHD-LPEQTVCHL-HH-NKRKTHRTI-HHHD-HMWARSIRL-HHHD-IACTGAVMV-HHHC-WVLRTPLCY-HHHY-FVFDPKADY-HHD-SCVYVVMLL-HHHH-QPLQNLFPY-HHY-TFVLFQQTR-HHH-PSRAQGILK-HH-RTPPGKGGK-HH-HRINRGLRG-HHHH-LGFFRVGFL-HHHD-GLKNVVTTR-HH-NLKSGDSGF-HHD-LVTGTAGAG-HHH-GPLCPLVFQ-HHHC-YEFMGLIFT-HHHC-TVMTPTVVT-HHHH-PVLCYDGGV-HHHD-VGPQVTELY-HHHD-INLAAADLL-HHHD-TRGRLQYVY-HHD-SKPHDAATF-HHHD-KLEYRHTWD-HHD-SVPVISQLF-HAHHNHACP-FLTSF…
17	-2.271	3.385	120	0	30	0	3.91	SBV w/o Spacer	LLTLETAFS-YEFMGLIFT-SKPHDAATF-INLAAADLL-WVLRTPLCY-RTPPGKGGK-NLKSGDSGF-HMWARSIRL-PSRAQGILK-HRINRGLRG-TVMTPTVVT-NKRKTHRTI-PVLCYDGGV-FLTSFRREV-LGFFRVGFL-EELERKCLA-IACTGAVMV-SVPVISQLF-RSPLTASPL-GLKNVVTTR-SCVYVVMLL-FVFDPKADY-TRGRLQYVY-QPLQNLFPY-LPEQTVCHL-VGPQVTELY-KLEYRHTWD-TFVLFQQTR-LVTGTAGAG-GPLCPLVFQ
18	0.914	4.265	319	0.63	30	3	0	SBV w/ AAY
18	1.916	2.074	116	0.8	30	3.48276	315.3	SBV w/ Spacer	TNFTPIYIH-HHC-RSGWDPSRR-HH-ERGLLHSYF-HHHY-NVATLCRKR-HH-EAVRKARDA-HHHH-NTILSFTNV-HH-RLLMMSVYA-HHH-TASTSSTPR-HHHC-PHPPTSVFL-HHHD-VRVGWKAVL-HHH-TTTATFQSK-HHHH-GRGSPLTIE-HHHH-WQKVCSNAL-HHHNHY-VLIHFNVPA-HHH-DVQDDVDSP-HHHC-SQTQYDTHL-HH-DLRTEHSYA-HHHH-AERLEVPGR-HDHNHA-GSYRAGGFF-HH-DGVGYRLLK-HH-HFKVGAPQL-HHH-FSQDHVQIV-HHA-CALKGRASV-HHHC-WMLIIAIIL-HHHH-LFDLPVYCV-HHHC-LTPQASLGR-HHH-PPLPPVVVK-HHHC-PFDEQSLLD…
18	-1.037	3.246	123	0	30	0	3.93	SBV w/o Spacer	TNFTPIYIH-LQFTDNVRF-YADVIQEVV-NVATLCRKR-TASTSSTPR-EAVRKARDA-PFDEQSLLD-WMLIIAIIL-NTILSFTNV-ERGLLHSYF-PPLPPVVVK-LTPQASLGR-VLIHFNVPA-PHPPTSVFL-GRGSPLTIE-TTTATFQSK-HFKVGAPQL-DVQDDVDSP-DLRTEHSYA-RLLMMSVYA-GSYRAGGFF-DGVGYRLLK-RSGWDPSRR-FSQDHVQIV-LFDLPVYCV-SQTQYDTHL-WQKVCSNAL-AERLEVPGR-CALKGRASV-VRVGWKAVL
19	0.498	4.288	319	0.44	30	3	0	SBV w/ AAY
19	1.198	1.799	112	0.57	30	2.93103	295.32	SBV w/ Spacer	PHEAAAARY-HHHC-HMTLTVVGI-HH-TLSDEVCRV-HHC-EAAEREAAG-HHD-TEISIPRAL-HHHC-TAPKTLIEY-HHHC-RPTGHFHLF-HHHD-LRRQHGVID-HH-FLLHQEGFR-HH-GLLSLTEWN-HH-ATLRHKLRT-HHY-SRFDFRALV-HHHC-TTWVTGFVL-HH-DEERDKVLT-HH-FMTPKWDVF-HHHC-PPPAPRGPA-HHH-SGSDSDEEL-HHHH-DPGWAADGG-HHD-RGSDAKKSI-HH-AAFLKYVHG-HHH-YRDPQFQQI-HH-LKFQGAPLK-HH-LATASGEEV-HH-DYRSVSLRI-HHHC-SEAEVEARR-HHD-IITVVSSRH-HHC-VERQALTEL-HHHC-CLSLASTVR-HHH-YRFMRQRY…
19	-1.691	3.116	119	0.03	30	0	4.19	SBV w/o Spacer	PHEAAAARY-RGSDAKKSI-SRFDFRALV-YRFMRQRYL-PPPAPRGPA-ATLRHKLRT-LKFQGAPLK-FLLHQEGFR-TEISIPRAL-TLSDEVCRV-GLLSLTEWN-RPTGHFHLF-IITVVSSRH-TTWVTGFVL-AAFLKYVHG-CLSLASTVR-LRRQHGVID-TAPKTLIEY-YRDPQFQQI-DEERDKVLT-LATASGEEV-FMTPKWDVF-TERKTVDGW-HMTLTVVGI-EAAEREAAG-DYRSVSLRI-VERQALTEL-SEAEVEARR-DPGWAADGG-SGSDSDEEL
20	0.55	5.798	319	0.64	30	3	0	SBV w/ AAY
20	1.576	2.096	139	0.7	30	3.44828	338.67	SBV w/ Spacer	MLHVVPLEW-HHHC-LYRKIYPEV-HHC-ARTVTVGFV-HHHH-GPFVGKMGT-HHHA-GVLSPDQQK-HHHH-GHDLLFSTV-HHH-RDHALRGRW-HHNHY-GGSIQTMEL-HHH-ADADEEQRV-HHH-FVFDPKADY-HH-CLLAWLAFP-HHHH-WLLNCADNN-HH-HPSNATVLF-HH-DTLTVLYRS-HHNHH-MLNVVSYVC-HHHC-RRRSSSRRS-HHHH-WALRQIADF-HHHC-HCPPLDQEL-HH-FTEKHFVNV-HHC-LLLQRGPQY-HHNHH-GDIFNMPYF-HH-VAEAVKKSS-HH-NVWILLTYT-HHHD-LQTGIHVRV-HHHY-ALRSLLRKR-HHHNHY-KQRVKYVED-HHHY-VPPVQVVAK-HH-ALLLVLAL…
20	-1.633	3.575	133	0	30	0	3.95	SBV w/o Spacer	MLHVVPLEW-DTLTVLYRS-WLLNCADNN-ARTVTVGFV-ALLLVLALL-GDIFNMPYF-NVWILLTYT-CLLAWLAFP-MLNVVSYVC-KQRVKYVED-GPFVGKMGT-HPSNATVLF-HCPPLDQEL-VAEAVKKSS-ADADEEQRV-FTEKHFVNV-VPPVQVVAK-RRRSSSRRS-WALRQIADF-RRDLLEDFR-TFRQYFFLL-LLLQRGPQY-RDHALRGRW-GGSIQTMEL-GVLSPDQQK-ALRSLLRKR-LYRKIYPEV-FVFDPKADY-LQTGIHVRV-GHDLLFSTV
21	1.225	5.154	319	0.77	30	3	0	SBV w/ AAY
21	1.934	2.425	129	0.83	30	2.86207	324.51	SBV w/ Spacer	DWLEEPLLR-HH-FCHQFLRAY-HHHC-TLVERSSTW-HHHC-LVLALLLVL-HHC-HVPLADSAV-HHHH-FRGLTPQAL-HH-DHFHVQLVI-HH-VLCHAVSAS-HH-HALAFLTLL-HH-RVPPHEQKP-HH-CPVPAFFTK-HH-FLFTKQIKS-HH-RLSTPFSLV-HHD-ELTRNMHTT-HHH-ILYVFMWTY-HHHC-WRPTVDPER-HH-NRSLEYKNL-HHHH-FLRTFRNQQ-HHHA-YPRGFGDVS-HH-SSLVYRLED-HHHD-TKVATNCLV-HHHC-DRDFLRIQR-HH-HVRVSQPSL-HH-RLFYFLQRN-HHD-LLACEDTAA-HH-LYPKPRYDY-HHH-EEAGKLTVT-HHHNHH-PVPDLQCVS-HH-RVVHYIPGT-…
21	-0.407	3.849	123	0	30	0	4.21	SBV w/o Spacer	DWLEEPLLR-VLCHAVSAS-CPVPAFFTK-DHFHVQLVI-FLRTFRNQQ-ILYVFMWTY-RVVHYIPGT-PVPDLQCVS-FLFTKQIKS-TLVERSSTW-HALAFLTLL-YPRGFGDVS-NRSLEYKNL-RLFYFLQRN-EAVSEILVM-LVLALLLVL-WRPTVDPER-RLSTPFSLV-SSLVYRLED-EEAGKLTVT-HVPLADSAV-LLACEDTAA-FCHQFLRAY-DRDFLRIQR-RVPPHEQKP-HVRVSQPSL-ELTRNMHTT-TKVATNCLV-FRGLTPQAL-LYPKPRYDY
22	0.288	5.702	319	0.44	30	3	0	SBV w/ AAY
22	1.095	2.173	112	0.57	30	3.31034	272.3	SBV w/ Spacer	RCYSRPVVI-HHC-DVVDVGDQF-HHHL-PQFQQINNF-HHHC-VVDARSGQV-HHD-CGITLLVVI-HHHNHC-KTAEQEVAA-HHD-LTAFQKLLQ-HH-LLTSFGCLT-HHHH-SGVHLQRYV-HHHH-YVVMLLSFL-HHHH-VDFGDHPKN-HH-VCVLLLALL-HHHC-AVLDRTEFD-HHHH-IAHTSPFES-HH-ILNVELMLG-HHHADHY-GVDAVLEEN-HH-DTCLELCPP-HHH-TTSTKLSST-HH-RVWLCITLF-HH-AMHARGHTL-HH-FAKMLRAHG-HHNHH-GALPALGRY-HHHHA-QGERHPDDV-HHHC-KVLYLAIAC-HHHC-SSSPHGLPH-HH-EQPFYLMGR-HHH-QYVKVQFGY-HH-RHCDVEPAI-…
22	-2.257	3.84	116	0	30	0	4.11	SBV w/o Spacer	RCYSRPVVI-SSSPHGLPH-LELQMDLDR-RLGFLLMCA-PQFQQINNF-SGVHLQRYV-KTAEQEVAA-KVLYLAIAC-EQPFYLMGR-CGITLLVVI-VVDARSGQV-GVDAVLEEN-DTCLELCPP-FAKMLRAHG-ILNVELMLG-QGERHPDDV-VCVLLLALL-GALPALGRY-RVWLCITLF-IAHTSPFES-DVVDVGDQF-LLTSFGCLT-VDFGDHPKN-TTSTKLSST-RHCDVEPAI-QYVKVQFGY-LTAFQKLLQ-AMHARGHTL-AVLDRTEFD-YVVMLLSFL
23	0.512	4.082	319	0.61	30	3	0	SBV w/ AAY
23	1.265	1.544	104	0.8	30	3.03448	286.53	SBV w/ Spacer	KLSHDPIEY-HHC-RRRPACALP-HHHH-MFHHDQWKL-HH-SLYLRGQPK-HHHH-PLPANTSAW-HHHC-YAVARNRRD-HHHH-SIGEQCRLR-HHC-YPFLVGWSW-HH-QALTVMRVA-HHHH-QYQRTKTHY-HH-HPDDVVLTM-HHC-NINSFDLKY-HHHC-WVIGDQTVF-HH-IALDRYYAI-HHAA-CDASGACDM-HHC-TVTIVPLHR-HH-AAVSGVAVC-HHHD-DLFGDEHRR-HH-APGVRTAPQ-HHC-REHPELELK-HHHNHA-PVEWKSPDR-HH-LTTQQALTV-HHC-ALITLTFTA-HH-EYVDYLFKR-HH-AEPNTEKAT-HHC-CLVARAAAT-HHHD-ISAAVAVLG-HH-RKTPRVTGG-HHI-CVSSL…
23	-1.463	3.209	125	0.07	30	0	4.36	SBV w/o Spacer	KLSHDPIEY-ISAAVAVLG-LTTQQALTV-PLPANTSAW-AAVSGVAVC-QYQRTKTHY-PVEWKSPDR-HPDDVVLTM-YAVARNRRD-QALTVMRVA-AEPNTEKAT-CDASGACDM-CVSSLGGSG-GSPVPQLTT-REHPELELK-DLFGDEHRR-WVIGDQTVF-APGVRTAPQ-RRRPACALP-TVTIVPLHR-YPFLVGWSW-SIGEQCRLR-NINSFDLKY-EYVDYLFKR-SLYLRGQPK-RKTPRVTGG-CLVARAAAT-MFHHDQWKL-IALDRYYAI-ALITLTFTA
24	0.675	3.983	319	0.49	30	3	0	SBV w/ AAY
24	1.5	1.445	95	0.7	30	3.44828	288.33	SBV w/ Spacer	ADLLTLCLY-HH-TVWMSGLIR-HH-RIICQKMWY-HH-ALYNETFGK-HHHH-GIKHEGLVK-HHHHHA-GPRPPPPPM-HHH-NQTEKWHNV-HHHH-YRHLELGVV-HHHH-GPRHVKRKS-HHAA-PVMPATATV-HHH-FLVPRRHGK-HHHD-PVPGPNTVP-HH-APLTPPAVV-HHHY-YIIYSDDSV-HH-EDSDTQAGL-HH-APALGVETA-HHHH-CIPMPAFAL-HHHH-QHAHTMDDL-HHHC-DKFLHMVLP-HH-CEDLEGRVS-HEHHHA-LGSNRKNDV-HHA-IAQLKRAPA-HHH-SAADFEQLR-HHHC-FMLPIYETA-HHAA-EFMKNTHVL-HHHNHA-CPPGVAPSI-HHHC-PEQPSRYLR-HHH-VRAVHRA…
24	-1.569	2.938	108	0.03	30	0	4.11	SBV w/o Spacer	ADLLTLCLY-CIPMPAFAL-PVMPATATV-GPRPPPPPM-EFMKNTHVL-SLRSPTYVN-APLTPPAVV-DKFLHMVLP-FLVPRRHGK-SAADFEQLR-ALYNETFGK-QHAHTMDDL-YIIYSDDSV-VRAVHRASY-CPPGVAPSI-APALGVETA-YRHLELGVV-GPRHVKRKS-TVWMSGLIR-PVPGPNTVP-IAQLKRAPA-GIKHEGLVK-CEDLEGRVS-VPATLRHKL-PEQPSRYLR-NQTEKWHNV-LGSNRKNDV-FMLPIYETA-RIICQKMWY-EDSDTQAGL
25	0.698	4.991	319	0.64	30	3	0	SBV w/ AAY
25	1.519	2.183	128	0.7	30	3.24138	317.99	SBV w/ Spacer	SAMPRRVLH-HH-VRRQRRTQH-HH-TLKLLTSFG-HHHH-GKKVVGGGV-HHD-GSNHVEPLG-HHAEHAH-GANGVTRTA-HHHC-LYRKIYPEV-HHHY-TRLTTQNHA-HH-HLLAATRRR-HHHC-DSLTAFLFI-HHHH-YPVPPPPSP-HH-KHPAICANV-HHHC-DEQSLLDLT-HH-IRRKNSPYL-HHHC-QEPREVLTS-HH-LTTQQALTV-HHHC-RRVRGVTTS-HHHC-TQAGEPIHL-HH-RACFRVLPR-HHHC-VNNKGIQII-HHC-CELSISYLL-HHHD-LMPAMTNNR-HH-AAAVRIACL-HHHC-VDRSRVPET-HH-ELFFLLCST-HH-DVNLVGPLC-HHHH-AGVASCKFL-HHHC-QELLQRLGQ-HHH…
25	-1.37	3.496	124	0.03	30	0	3.94	SBV w/o Spacer	SAMPRRVLH-VNNKGIQII-TLKLLTSFG-LYRKIYPEV-DSLTAFLFI-DEQSLLDLT-KHPAICANV-GKKVVGGGV-GSNHVEPLG-AAAVRIACL-TQAGEPIHL-GANGVTRTA-CELSISYLL-VDRSRVPET-VRRQRRTQH-QEPREVLTS-LTTQQALTV-ELFFLLCST-SRQTTIMVT-QELLQRLGQ-RRVRGVTTS-IRRKNSPYL-RACFRVLPR-TRLTTQNHA-AGVASCKFL-DVNLVGPLC-HLLAATRRR-TVRVRHALC-LMPAMTNNR-YPVPPPPSP
26	0.954	4.257	319	0.64	30	3	0	SBV w/ AAY
26	1.753	1.956	120	0.83	30	3.13793	309.3	SBV w/ Spacer	CDLGSGCAL-HH-YLVERCQQS-HHHH-VRTGRRYAV-HHHC-NTFPVKVVT-HH-DRVAGAVRN-HH-DVRATLVDS-HHC-KITTETYHL-HHHH-STATVQECT-HHHC-PHETRLLQT-HHHD-YNKPRRHPQ-HHHD-IPVEHTGVS-HH-RGDFAERRR-HHH-FVAESITEF-HH-RLCASLRTA-HHHNHA-DRTVVIQAY-HHHC-DLCSHNLSI-HH-TAASAVLIY-HHHD-IIPLQQSML-HH-DMLLRQRRR-HHD-TAAVGSPVK-HH-RVKRKKLQT-HH-VYEHLAGLI-HHD-GLLEASVPI-HHD-AVWRAAFLA-HHH-ARTNSSDWV-HH-AMERGLIHS-HHHD-DNFSEPCFL-HHH-STVVRENAI-HHHC-SERR…
26	-0.968	3.139	132	0	30	0	4.22	SBV w/o Spacer	CDLGSGCAL-ARTNSSDWV-STATVQECT-AVWRAAFLA-KITTETYHL-NTFPVKVVT-TAAVGSPVK-FVAESITEF-VRTGRRYAV-AMERGLIHS-IPVEHTGVS-GLLEASVPI-DCAAAVTDV-TAASAVLIY-PHETRLLQT-STVVRENAI-YNKPRRHPQ-DNFSEPCFL-DMLLRQRRR-DLCSHNLSI-YLVERCQQS-VYEHLAGLI-SERREHLVF-RGDFAERRR-DRTVVIQAY-DRVAGAVRN-DVRATLVDS-RLCASLRTA-RVKRKKLQT-IIPLQQSML
27	0.766	5.425	319	0.55	30	3	0	SBV w/ AAY
27	1.698	2.197	127	0.7	30	3.31034	299.03	SBV w/ Spacer	LLLGYVLAR-HHHC-CPTRSLVYK-HH-SPLRSYAIL-HHHC-RDVSWYHSM-HHHHC-QVRAASVMT-HH-DAYREHPLG-HHHH-PGIFDFLRY-HHHD-LSLPDHDTV-HHHHC-SLSAEVTKR-HHHD-PVPPAPIML-HHH-RHPQLREML-HH-VLGALELTD-HHHH-EKYGNVSVF-HHHC-CRYVELICS-HH-STLGTCPVR-HH-ERAAQGRLR-HH-EKKAKKTQS-HH-LWIACTGAV-HHHH-KGLSELDTL-HH-EHTLNDLAF-HHHC-VVSPATSPL-HHHC-VCFLINLSM-HHD-ALRIPQRLC-HH-LLFQPHGAC-HHHH-GTYTVVRLH-HH-APIGISSLI-HHHH-RKWGRLHAP-HHHD-SKTTSSRNV-HHHC…
27	-1.259	3.848	132	0	30	0	3.92	SBV w/o Spacer	LLLGYVLAR-KGLSELDTL-VLGALELTD-QVRAASVMT-ALRIPQRLC-VCFLINLSM-EKKAKKTQS-SKTTSSRNV-ERAAQGRLR-VVSPATSPL-PISKLRYLR-LWIACTGAV-RDVSWYHSM-LLFQPHGAC-SLSAEVTKR-EHTLNDLAF-LSLPDHDTV-RHPQLREML-SPLRSYAIL-APIGISSLI-PVPPAPIML-STLGTCPVR-CRYVELICS-RKWGRLHAP-EKYGNVSVF-CPTRSLVYK-DAFFSLLGA-DAYREHPLG-PGIFDFLRY-GTYTVVRLH
28	0.288	4.824	319	0.48	30	3	0	SBV w/ AAY
28	1.294	2.049	131	0.6	30	3.41379	288.34	SBV w/ Spacer	VQSRFLNDV-HHH-RVAATPSPS-HHC-RNCTHSFYL-HHD-LERALLAAV-HHHD-LLDTETISM-HH-AAKRVASEG-HHAA-GVSRRHLVA-HHHC-RHLNQRLCC-HHHC-QFVGEHVKV-HHHY-HLQRYVRAT-HHHAA-RQLLDGYQK-HHAA-PPLSAQASV-HHD-VNDIYELLY-HH-THLRQKLIT-HHHC-KMNYVYGIL-HH-EAACDIKAA-HHH-NVVRCRGTG-HHHA-GEILREKTQ-HHHH-SRHDAITGP-HHA-DTYPTATAL-HHHC-VACCVYLRW-HHHH-SRQTGLTPK-HHHD-QSSGNNLYE-HHD-ITCYHQLLG-HH-AVAPVYVGG-HHD-MYHLLRLWL-HHHC-YVLDPDIVG-HHD-QRLRIRLPH-…
28	-1.85	4.132	134	0.03	30	0	3.92	SBV w/o Spacer	VQSRFLNDV-EAACDIKAA-RQLLDGYQK-NVVRCRGTG-GVSRRHLVA-RRKTMKTTP-VACCVYLRW-GEILREKTQ-DTYPTATAL-QFVGEHVKV-YVLDPDIVG-AVAPVYVGG-RVAATPSPS-SRHDAITGP-HLQRYVRAT-RNCTHSFYL-PPLSAQASV-LLDTETISM-RHLNQRLCC-QRLRIRLPH-MYHLLRLWL-THLRQKLIT-LERALLAAV-KMNYVYGIL-ITCYHQLLG-AAKRVASEG-SRQTGLTPK-VNDIYELLY-QSSGNNLYE-WFFTYCDLL
29	0.906	3.83	319	0.62	30	3	0	SBV w/ AAY
29	1.751	1.248	98	0.77	30	3.17241	280.76	SBV w/ Spacer	YASGAVVRR-HHHC-MLYKISPVS-HHC-RADMLEFGL-HHC-SNLEQRVAR-HH-LRLDRCDRH-HH-RYAPLFASK-HHD-AVDEEEPEL-HHH-RRVVSYCQN-HH-LTDPEPIQS-HH-RDPPRGFTV-HHNHY-RGSRVGVPS-HHHH-GAGTFLVTH-HH-DHFFLPAVV-HHHH-KPQYAETYA-HH-LTGPPAPNL-HHHC-VMGGGGLPA-HH-AQTYTTGTL-HHHH-GRFRFADEE-HHHA-QIAEAWCVD-HHHH-MSHEELTAL-HH-ARQSYRSTY-HHH-VLGNETHSL-HHD-LRGNLSVPT-HHHH-QNDNRAEAF-HHHC-QTRHTCLQL-HHHC-KVTKRAVEK-HHD-VVRDHKTYR-HH-VRLPVSTAA-HHHD-RRR…
29	-1.159	2.876	109	0.03	30	0	4.06	SBV w/o Spacer	YASGAVVRR-QIAEAWCVD-RYAPLFASK-RDPPRGFTV-VMGGGGLPA-AVTNVLSPV-KPQYAETYA-KVTKRAVEK-LTDPEPIQS-ARQSYRSTY-QNDNRAEAF-MLYKISPVS-VLGNETHSL-LRGNLSVPT-DHFFLPAVV-SNLEQRVAR-LRLDRCDRH-AQTYTTGTL-GRFRFADEE-VVRDHKTYR-VRLPVSTAA-MSHEELTAL-RGSRVGVPS-RADMLEFGL-RRVVSYCQN-LTGPPAPNL-GAGTFLVTH-QTRHTCLQL-RRRPPHHTQ-AVDEEEPEL
30	0.648	4.497	319	0.57	30	3	0	SBV w/ AAY
30	1.752	2.405	122	0.6	30	3.58621	310.67	SBV w/ Spacer	PSPPCAPSL-HHC-RDRIIMMII-HHC-WHGAIVLEY-HH-ALRPTSYLR-HHH-SSTSPSSLL-HHHD-DVNRTSNTT-HHHC-QEKIRTLKL-HHHC-DPLKTRLLR-HH-TLVLHRYDT-HHHC-TRRDGPLSQ-HHHH-GLDLATVVM-HDHHHA-GPWLPARFA-HHD-ALFPYRALD-HHHC-TAYTIIIFY-HHHC-VLTGDVERR-HH-SYAYRIFAK-HHHC-QWPAMQLNK-HH-DTIFFPENI-HHHD-LRRQHGVID-AHHHA-GDRLPPAEV-HHHC-RHANDDFYK-HHHH-TGLVYEALY-HHHC-ILKKCGEKR-HHHH-FGLLLHIDF-HHH-ATTTPGHGV-HHHH-GFMPPLSLM-HHH-ERRSALRSL-HH-SIVEKQP…
30	-1.379	3.818	125	0	30	0	4.26	SBV w/o Spacer	PSPPCAPSL-DESGLATSI-VLTGDVERR-DTIFFPENI-LRRQHGVID-ALRPTSYLR-QWPAMQLNK-TLVLHRYDT-ILKKCGEKR-FGLLLHIDF-GTLCLFLEP-TRRDGPLSQ-TAYTIIIFY-GPWLPARFA-GDRLPPAEV-WHGAIVLEY-GLDLATVVM-SIVEKQPDV-RHANDDFYK-SYAYRIFAK-DVNRTSNTT-ALFPYRALD-TGLVYEALY-GFMPPLSLM-QEKIRTLKL-DPLKTRLLR-ERRSALRSL-SSTSPSSLL-ATTTPGHGV-RDRIIMMII
31	0.765	5.168	319	0.51	30	3	0	SBV w/ AAY
31	1.671	2.076	133	0.73	30	3.48276	277.19	SBV w/ Spacer	LRLRRETVR-HH-SDLLNWYIV-HHHY-YRLHKPTFI-HHHC-RQALTELEY-HHHC-EFFRMGLLK-HH-PAWSKNAPR-HHC-RRGLFRFRG-HHH-KLIDVNLVG-HHD-QYYILAGPI-HH-ASLMDPLSP-HHHC-PEYIVQIQN-HH-RDDEAVLAR-HHD-VPARRPRYS-HH-VSTTTVLGH-HHC-PPVGDLHLF-HHHH-RQDESVAHL-HHHNHH-AVTESVRSG-HHHA-GLMWLRRFA-HHHC-SLTYPGSIQ-HH-QPRGRILLS-HH-QDGLKMRTV-HHHC-SRAAKRIAL-HHHNHY-TVRRVAAQV-HHHC-VSVSELEAV-HHHC-FTYPIYAVY-HHHC-RRLRIGSRV-HHHH-PMGGAARRI-HHHHHA-DFFGEFR…
31	-1.114	4.223	130	0.03	30	0	4.16	SBV w/o Spacer	LRLRRETVR-ASLMDPLSP-VVRGDFAER-VSTTTVLGH-SDLLNWYIV-QDGLKMRTV-PMGGAARRI-DFFGEFRAL-RQALTELEY-YRLHKPTFI-KLIDVNLVG-QYYILAGPI-SLTYPGSIQ-FTYPIYAVY-RDDEAVLAR-VSVSELEAV-PPVGDLHLF-RQDESVAHL-EFFRMGLLK-AVTESVRSG-GLMWLRRFA-VPARRPRYS-RRGLFRFRG-SRAAKRIAL-PAWSKNAPR-TVRRVAAQV-QPRGRILLS-RRLRIGSRV-SLGARDAEL-PEYIVQIQN
32	1.077	4.008	319	0.72	30	3	0	SBV w/ AAY
32	1.647	1.751	111	0.8	30	2.93103	308.42	SBV w/ Spacer	RLGGSPACT-HH-RFSDEALTE-HHHC-QLLERGLLH-HH-TENTIGSNI-HH-QLDLEADPT-HHC-VRAQVDLGV-HHC-RRRAPCGPQ-HH-AGARRRMLR-HHHC-EQLAQLEAL-HHHC-RREIFIVET-HHH-KMLELQMDL-HH-ASACSSSTL-HHHC-RTQLDVLYS-HH-TLTAFQKLL-HHH-ARWLGCAAG-HHHD-LGCLEAYVR-HHHCDK-IVQIQNAFE-HHNHC-LSDVIYWAV-HH-HLIPQWALR-HH-VMFLTRRTR-HHH-STTTPYFSY-HH-QRVVRQRVY-HHC-TLNIVRDHV-HHHD-TLRASAWLH-HH-EREEDTLRE-HH-SSYAIRSPL-HHHC-TLLDQQADA-HH-RRFGFMFQR-HH-DPTYVIDK…
32	-0.748	3.136	122	0.03	30	0	4.09	SBV w/o Spacer	RLGGSPACT-ASACSSSTL-AGARRRMLR-TLTAFQKLL-TLNIVRDHV-HLIPQWALR-RTQLDVLYS-VMFLTRRTR-IVQIQNAFE-DPTYVIDKY-QLLERGLLH-ARWLGCAAG-TLLDQQADA-VRAQVDLGV-TLRASAWLH-EREEDTLRE-RRFGFMFQR-STTTPYFSY-RRRAPCGPQ-LGCLEAYVR-KMLELQMDL-RREIFIVET-RFSDEALTE-QLDLEADPT-LSDVIYWAV-SHGISSADL-QRVVRQRVY-SSYAIRSPL-EQLAQLEAL-TENTIGSNI
33	0.405	5.186	319	0.6	30	3	0	SBV w/ AAY
33	1.773	2.105	125	0.73	30	3.55172	330.83	SBV w/ Spacer	TGKDRGTHR-HH-QLFIQLIIG-HHHD-GKYKLDQLK-HH-LLEMLTQGC-HHHH-GTETEAAGG-HHHD-LGALRDILY-HHHI-SQTMLHEYV-HHHH-RPASRLPWL-HH-DIKQRRLLK-HHHC-SQNRLCLDL-HHHC-MLNIPSINV-HHD-SLGWPSQCI-HHHC-KKPGQMSAW-HHHD-HSDLTTELL-HHHC-KTMEMRFTI-HHHC-DSQLVLSRL-HHHC-TALHDCLAL-HHHD-WLTFGCART-HHHC-ATTTVSSAF-HHHC-RSLSGLLRL-HHHC-TAVQRALAV-HHHH-STNLTHTAV-HHHY-TTFVTSVFS-HHC-QVLRLITNV-HHHA-TRNPQPFMR-HHH-PVAFRLRLR-HHHC-YVALLSFTT-HHH-KRKQ…
33	-1.677	4.162	128	0	30	0	4	SBV w/o Spacer	TGKDRGTHR-STNLTHTAV-HSDLTTELL-DIKQRRLLK-QLFIQLIIG-WLTFGCART-QVLRLITNV-DSQLVLSRL-SLGWPSQCI-RRGAAGTPG-GKYKLDQLK-ARTVYRVSS-ATTTVSSAF-KKPGQMSAW-SQNRLCLDL-KTMEMRFTI-GTETEAAGG-TALHDCLAL-SQTMLHEYV-PVAFRLRLR-KRKQDSTRQ-TRNPQPFMR-RSLSGLLRL-LGALRDILY-MLNIPSINV-YVALLSFTT-TTFVTSVFS-RPASRLPWL-LLEMLTQGC-TAVQRALAV
34	0.553	4.682	319	0.56	30	3	0	SBV w/ AAY
34	1.29	2.088	126	0.7	30	3.10345	286.37	SBV w/ Spacer	RCYSRPVVI-HHHY-KSTHPMVTR-HH-REAQLTLIW-HHHC-YSINITLLV-HHC-AVYTCVDDL-HH-STVVRENAI-HHHC-NELMLWLGY-HH-STTSNTVTT-HH-SRTTSNSSR-HH-AEGKKKLLL-HHHC-DLVRKTACE-HHHC-PLGRPYGFY-HHHY-GAYVCCQEY-HHC-EVTGVSLDR-HHC-CPDNRLSGA-HHHC-PLITKPEVI-HHD-ITPMNVLID-HHHD-YAFNVPSVL-HHHH-TRNELKATT-HH-QHQLQSISE-HH-VPRLGAMDA-HHC-RPPLPVLIG-HHD-DELGAVFGY-HHHA-PQRLREKWD-HHHC-PRGFELLPE-HHC-QLPEKYIGF-HHH-EKNTAITPY-HH-ASCYIAGGR-HH-GAVGS…
34	-1.582	4.142	111	0	30	0	4.24	SBV w/o Spacer	RCYSRPVVI-STVVRENAI-TRNELKATT-SRTTSNSSR-YAFNVPSVL-GAYVCCQEY-DLVRKTACE-PRGFELLPE-DELGAVFGY-RPPLPVLIG-NELMLWLGY-VPRLGAMDA-KSTHPMVTR-AVYTCVDDL-YSINITLLV-LVPLTVSVQ-STTSNTVTT-QHQLQSISE-REAQLTLIW-QLPEKYIGF-AEGKKKLLL-PLITKPEVI-EVTGVSLDR-EKNTAITPY-CPDNRLSGA-ITPMNVLID-PLGRPYGFY-ASCYIAGGR-GAVGSAVPV-PQRLREKWD
35	0.846	5.085	319	0.64	30	3	0	SBV w/ AAY
35	1.674	2.376	111	0.73	30	2.93103	317.11	SBV w/ Spacer	FLNLGLSFP-HHHC-SLWRARMSA-HH-ALKVTCNAF-HHFA-DELPSRPPQ-HHH-LLVVTQGQL-HH-LYLYNAFRR-HHHH-KRVTTYGHK-HH-AVSHETLER-HHD-DVSPDNKSA-HH-RLVLDEAFP-HHHC-RPHEVGGHA-HH-LTALNTPSR-HH-PEKRRKDLS-HHHD-RRQRERSAP-HHHD-LFLDSVQLV-HH-SSRSTSPVA-HH-LLDELGAVF-HH-KTDVWDLVK-HHHA-PSSFMYDSY-HH-LLLPVALIP-HHHC-LRLLELPSS-HHHA-PPGKGGKRV-HH-VRPTRQLVL-HHHD-YMGSHRIPK-HH-HPSAGGTAS-HH-LIDNFLEHS-HH-FSEIFGIPQ-HHC-SLAIAPPPD-HHHC-KKGQISIFL-…
35	-1.074	3.941	128	0.03	30	0	4.11	SBV w/o Spacer	FLNLGLSFP-PPGKGGKRV-AVSHETLER-LYLYNAFRR-DVSPDNKSA-SSRSTSPVA-KTDVWDLVK-SLAIAPPPD-VRPTRQLVL-KKGQISIFL-LLVVTQGQL-PSSFMYDSY-RRQRERSAP-LLLPVALIP-HPSAGGTAS-LRLLELPSS-RPHEVGGHA-FSEIFGIPQ-ILSTTTLAL-SLWRARMSA-LFLDSVQLV-LLDELGAVF-RLVLDEAFP-KRVTTYGHK-ALKVTCNAF-PEKRRKDLS-LIDNFLEHS-YMGSHRIPK-DELPSRPPQ-LTALNTPSR
36	0.573	4.697	319	0.47	30	3	0	SBV w/ AAY
36	1.399	2.309	119	0.73	30	3.17241	301.9	SBV w/ Spacer	NRLLGGLFP-HHD-LNAETQEIL-HH-VMSTLTKYA-HH-RANLATPWY-HHH-EIWVSGHGH-HHD-CIMGWWKLL-HH-LLIYVGLVT-HH-ERNGFTVLC-HHHC-QPHVQTSDK-HHHC-EQELKALTL-HHHC-SLGHRVAFG-HHD-AIKFILTNG-HHD-FIIRHHGQF-HH-TRWEESNVV-HHHH-ERLTRLFPD-HHHC-EVDMLLYSG-HHHD-KGIVARVGW-HHD-AKPPVTTAY-HHHC-LVLPNCCQV-HHHL-MMTDRTERR-HHHC-DWLNFRVDL-HHHD-KSRPNDRNL-HHC-AIAAASSSS-HH-FLHYFTTLK-HH-IERHGFFAV-HHHY-LRLDRCDRH-HH-VVVHALITL-HHHC-IYAVYGTRL-HHHC-QS…
36	-1.567	3.777	119	0	30	0	4.43	SBV w/o Spacer	NRLLGGLFP-VVVHALITL-KSRPNDRNL-EQELKALTL-MMTDRTERR-CIMGWWKLL-EVDMLLYSG-KGIVARVGW-SLGHRVAFG-LLIYVGLVT-VMSTLTKYA-QSHRLSPSR-RANLATPWY-IERHGFFAV-DWLNFRVDL-ERLTRLFPD-LRLDRCDRH-LNAETQEIL-TILFMLIPW-FLHYFTTLK-LVLPNCCQV-AIKFILTNG-FIIRHHGQF-TRWEESNVV-ERNGFTVLC-IYAVYGTRL-EIWVSGHGH-AIAAASSSS-AKPPVTTAY-QPHVQTSDK
37	0.845	6.038	319	0.7	30	3	0	SBV w/ AAY
37	1.743	2.542	132	0.83	30	3.27586	277.79	SBV w/ Spacer	PRDALLGRL-HHHD-VGLLSVTTV-HHHD-YKMDQDDGY-HH-EVVDVFGMR-HH-GSISKAYKG-HHH-ERLHVRRFR-HHHC-NVPKILARN-HH-LFFFDIDLL-HH-ETASTVSED-HHHHD-WTRTRSIVI-HHHC-RRVGGVDAV-HHHD-LSMTVFLFF-HHD-LAPPRDDER-HH-AADERLRIK-HHC-LLTLCLYEN-HHHC-ENLMHCVKL-HH-VTNADSVFA-HHC-VLTTLSVIV-HHHD-TIQHMRFLY-HHHC-IRLGFLLMC-HH-TLKLCVFIF-HHH-VPRPSSFMY-HHHV-EQPEPAHWL-HHC-IDIELQKDI-HHHC-YSTVGLIFA-HHHC-RCAYVEAHR-HH-ETLALRLVL-HHHD-LTGGRFATL-HHHD-…
37	-1.096	4.302	145	0.03	30	0	4.14	SBV w/o Spacer	PRDALLGRL-LLTLCLYEN-WTRTRSIVI-YKMDQDDGY-TIQHMRFLY-ENLMHCVKL-TLKLCVFIF-VTNADSVFA-ETASTVSED-PRSPQLRGL-ERLHVRRFR-IDIELQKDI-LAPPRDDER-ETLALRLVL-EQPEPAHWL-RRVGGVDAV-VLTTLSVIV-LFFFDIDLL-LSMTVFLFF-IRLGFLLMC-LTGGRFATL-AADERLRIK-WAHGLDIVE-RCAYVEAHR-VGLLSVTTV-EVVDVFGMR-GSISKAYKG-VPRPSSFMY-NVPKILARN-YSTVGLIFA
38	0.737	5.44	319	0.62	30	3	0	SBV w/ AAY
38	1.658	2.254	134	0.77	30	3.10345	280.77	SBV w/ Spacer	DGRLSVRAL-HHHD-FAGTTTTTA-HHC-SRTRVSLGH-HHC-LVKTLVECY-HH-ATIPLSSVI-HHHD-IDYTLVLTL-HHHA-DAIDGTDDD-HHD-RRHLVALLR-HHHC-QTEALDAIM-HHC-QEPREVLTS-HHC-FWFPFNLAL-HHHD-LHRSHALVA-HHHY-DFMTRVAAL-HHHD-ARKDLQKLV-HH-SCKFLSVIY-HHHD-LIRLCRAAQ-HHHD-DVGFGKPPR-HH-SDDASSQDL-HH-SSPYQRLET-HHC-RVPQRTKLV-HHC-TRLLRGLIR-HHD-PSSLLSLPR-HHD-FKGRMSGNF-HHHD-LGRDVPVFV-HHD-LLPPPSVAA-HH-VLSLLFEDR-HHHH-PVRDQLSSQ-HH-LPGTAAGVT-HH-CPG…
38	-0.865	4.376	131	0.03	30	0	4.22	SBV w/o Spacer	DGRLSVRAL-ATIPLSSVI-MSDESYRLG-FAGTTTTTA-LVKTLVECY-RVPQRTKLV-QEPREVLTS-LLPPPSVAA-LIRLCRAAQ-FWFPFNLAL-VLSLLFEDR-SDDASSQDL-LPGTAAGVT-ARKDLQKLV-DFMTRVAAL-PSSLLSLPR-QTEALDAIM-DAIDGTDDD-IDYTLVLTL-PVRDQLSSQ-SCKFLSVIY-SSPYQRLET-TRLLRGLIR-SRTRVSLGH-RRHLVALLR-DVGFGKPPR-LHRSHALVA-LGRDVPVFV-FKGRMSGNF-CPGGGGASG
39	0.26	4.433	319	0.45	30	3	0	SBV w/ AAY
39	1.103	2.113	126	0.63	30	3.24138	279.66	SBV w/ Spacer	TKIKHTCAL-HH-SYNQTYEKY-HHD-LPAQDVVTS-HH-ERVLAKCVR-HH-STCFLTRLN-HDH-LLLQRGPQY-HHHHHA-GAFAPETPV-HHH-DVEAATSLS-HHY-SRAKRRRRR-HH-VLALRIIRL-HH-RHLVLKSCH-HHHA-SQELVSYTI-HHHH-STLIGSKEE-HHHH-QMQQTLTTK-HHC-TRLNADVNS-HHHH-PPRPSRGVI-HHHD-WGILRDTVL-HHHD-MLFFIWAMF-HHHC-PYKTAIQQL-HH-LMRETALDA-HHHH-LYAVAFAWV-HEHHHA-GLRPQETTE-HH-SRLKTTPNK-HH-FLRRTYGPQ-HHD-GLRNNLDNG-HHHD-GVDTQRRRR-HHHD-LSAVGHVLG-HHHH-GRSFCRPTR-HH…
39	-2.31	3.489	124	0	30	0	3.75	SBV w/o Spacer	TKIKHTCAL-QMQQTLTTK-SYNQTYEKY-GRSFCRPTR-NVAGSISKA-LSAVGHVLG-AVKEFCLRH-GLRPQETTE-ERVLAKCVR-LPAQDVVTS-STCFLTRLN-LMRETALDA-MLFFIWAMF-SRAKRRRRR-GAFAPETPV-DVEAATSLS-STLIGSKEE-SRLKTTPNK-TRLNADVNS-VLALRIIRL-GLRNNLDNG-LYAVAFAWV-LLLQRGPQY-RHLVLKSCH-PPRPSRGVI-FLRRTYGPQ-WGILRDTVL-GVDTQRRRR-SQELVSYTI-PYKTAIQQL
40	0.497	4.63	319	0.57	30	3	0	SBV w/ AAY
40	1.262	2.332	134	0.67	30	3.03448	300.77	SBV w/ Spacer	RMFFHPGLI-HHD-GRTVHALSR-HH-ALHLGGTSA-HHP-ALVAEQQLF-HH-LLDRAPLGQ-HHD-RVGRFRNGG-HHD-TLLVPGGEY-HH-CRRLRKKKG-HHD-TKQFYGGLI-HH-RGNQRNRIR-HHHH-LRRLWLPSV-HH-RIRWWQHNS-HH-FSISQELLL-HHHD-WVRGRHRAT-HHHH-TRLEYLYKV-HHHD-RQPSASASV-HH-LERSAPRRL-HHHC-DFLELVQRI-HH-AAIRVINFI-HHAA-EATALGREL-HH-EYVRKNVER-HH-FHEQFLARR-HHNHH-QRDEQLSTA-HHHA-DDDDEKNIF-HHHC-KLLDALSLN-H-HDVVAMLLR-HHC-KLEQHAAKK-HHHD-LNDMYLLLT-HHHC-MATYLCD…
40	-1.655	4.442	131	0	30	0	4.18	SBV w/o Spacer	RMFFHPGLI-HDVVAMLLR-KLLDALSLN-EYVRKNVER-KLEQHAAKK-CRRLRKKKG-ALVAEQQLF-AAIRVINFI-PRRFCFSPL-FSISQELLL-RQPSASASV-DFLELVQRI-DDDDEKNIF-MATYLCDDI-LERSAPRRL-RVGRFRNGG-ALHLGGTSA-TKQFYGGLI-GRTVHALSR-RIRWWQHNS-TLLVPGGEY-WVRGRHRAT-FHEQFLARR-QRDEQLSTA-RGNQRNRIR-TRLEYLYKV-LNDMYLLLT-LRRLWLPSV-EATALGREL-LLDRAPLGQ
41	0.974	4.81	319	0.68	30	3	0	SBV w/ AAY
41	1.849	2.278	136	0.83	30	3.27586	307.13	SBV w/ Spacer	YLNRVSVYN-HH-QTGVKPEDI-HH-ELRMCLSFD-HHHD-QTEPIAFVH-HHH-MLRRFQRSL-HHHH-PLSGGRHYH-HHH-QHRVRLRVL-HHHC-LEDQAVIRS-HHHC-DNLGFEPSV-HH-LVCRQAERE-HH-LTSHYSGIY-HHHI-GVSIEAGPL-HHHH-GVKKKKPTA-HH-RLRFHLSGL-HHHC-PYRWINLEY-HHHD-LRALLTLLS-HHD-EEKEPHIVQ-HHHH-LPKYDPDEF-HHHC-KLTVTSVED-HHHC-TLRTFLQTY-HH-RLCLDLARD-HHHC-ETPLERALL-HHHC-TLFKAFQIT-HH-RAHRVGTVI-HHHD-PQRPAEIPK-HH-VADRQPLNP-HHH-RDALFTSTL-HHHC-TVSIILVSL-HDHL…
41	-0.921	3.714	128	0	30	0	4.01	SBV w/o Spacer	YLNRVSVYN-KLTVTSVED-DNLGFEPSV-EEKEPHIVQ-QTGVKPEDI-QHRVRLRVL-RDALFTSTL-PYRWINLEY-GVKKKKPTA-TVSIILVSL-LEDQAVIRS-TLFKAFQIT-ELRMCLSFD-LRALLTLLS-TLRTFLQTY-LTSHYSGIY-GVSIEAGPL-RAHRVGTVI-LINLSMDRY-PLSGGRHYH-TVFDTTRLF-ETPLERALL-MLRRFQRSL-RLRFHLSGL-RLCLDLARD-VADRQPLNP-QTEPIAFVH-PQRPAEIPK-LPKYDPDEF-LVCRQAERE
42	1.026	5.238	319	0.63	30	3	0	SBV w/ AAY
42	2.044	2.651	123	0.8	30	3.24138	292.73	SBV w/ Spacer	AGLEVCAQL-HHHA-NPSTAPAPA-HHHD-LSGGAKVAE-HH-LLSVRVRVR-HHC-WHGPERLLL-HHHD-LRELVTEAV-HHHH-TLVDVARGK-HHC-FDDDDYLDY-HHD-LTELKDTVD-HHD-AVQRYAPCR-HH-AFAYALALF-HHHC-TRLNATTMR-HH-EPNVFSLTV-HHHH-SPSHSFYIY-HH-RLIGHLRHY-HH-SLGRWDVVT-HHH-TENTIGSNI-HH-YRAGVTLLV-HHC-CALKGRASV-HH-ELTRNMHTT-HHH-EPQRRIPRP-HHNHH-LQVTGTPQF-HHC-KLDQLKLEI-HHC-NALSLFHVA-HHHH-FTDVLNQSK-HEHNHH-SGGGVSSIF-HHHC-RVMHPHAFG-HHHD-SGAESVLAT-HH-A…
42	-0.567	4.447	125	0.13	30	0	4.21	SBV w/o Spacer	AGLEVCAQL-SPQPVELWF-AVQRYAPCR-LTELKDTVD-TLVDVARGK-SPSHSFYIY-LLSVRVRVR-FDDDDYLDY-LQVTGTPQF-CALKGRASV-FTDVLNQSK-TENTIGSNI-EPNVFSLTV-YRAGVTLLV-RVMHPHAFG-SGGGVSSIF-SGAESVLAT-LRELVTEAV-SLGRWDVVT-EPQRRIPRP-KLDQLKLEI-AKLRSKLIV-NPSTAPAPA-RLIGHLRHY-ELTRNMHTT-TRLNATTMR-AFAYALALF-LSGGAKVAE-NALSLFHVA-WHGPERLLL
43	1.146	4.848	319	0.65	30	3	0	SBV w/ AAY
43	2.029	1.924	122	0.87	30	3.31034	308.78	SBV w/ Spacer	RRQRRALSA-HHHC-LSFGEIVAA-HHHC-RKKKGLFAR-HHC-TASGEEVAV-HH-ARVYEIKCR-HH-DDETKRSTK-HH-AANNQHVCI-HHHD-IYETAAKAY-HH-REKARRRQM-HHC-DVVAMLLRH-HHHNHA-LPAESPPSL-HH-VTLNDSGAY-HHHHH-GSLSSLANA-HHHD-RATLVDSVS-HH-AEQDRKKTQ-HHHH-PPLSDVSEY-HHHC-AVLALRIIR-HH-RPHERNGFT-HHHD-DGDGKVLHL-HHHHH-RTYYSQKYK-HH-QRIPDYRSV-HHC-VRVYQKVLT-HH-AQELLISGL-HHD-RQDPGSSSV-HH-ADYQEHDLL-HHHH-TDLRQLSPR-HHHC-YPHLRRLPD-HHHC-VPLLDVKTK-HHHC…
43	-0.475	4.058	134	0.03	30	0	3.79	SBV w/o Spacer	RRQRRALSA-AQELLISGL-LPAESPPSL-AVLALRIIR-VPLLDVKTK-RPHERNGFT-GSLSSLANA-AANNQHVCI-TASGEEVAV-LSFGEIVAA-RQDPGSSSV-QRIPDYRSV-DARNDEIMK-DVVAMLLRH-TDLRQLSPR-VRVYQKVLT-ADYQEHDLL-AEQDRKKTQ-RATLVDSVS-REKARRRQM-DDETKRSTK-IYETAAKAY-DGDGKVLHL-ARVYEIKCR-RKKKGLFAR-KLICCREPL-YPHLRRLPD-PPLSDVSEY-RTYYSQKYK-VTLNDSGAY
44	1.042	4.483	319	0.73	30	3	0	SBV w/ AAY
44	1.97	1.514	113	0.8	30	3.48276	319.94	SBV w/ Spacer	RWEDGAPTF-HH-AACELILTP-HHD-LLQEHEHCL-HHHH-DTRCNLCAI-HHH-ANAQDKADR-HH-KALRRHRFL-HHHH-THKSRPNDR-HHHH-VQFVGEHVK-HHHD-VSQPSLILV-HHHC-TVQRRISAA-HHHC-VLVRLFHKR-HHHC-PHGSGLVYR-HHHC-YSNYTVERV-HHHC-IPDCVLVFL-HHHC-RVPVSGLHL-HH-RRPTAATPS-HHY-LNRTRDRDY-HHAA-EQGVEDFSL-HHHH-GQYVVCTLL-HH-ASAFLGTAV-HDHHHA-SGRRKGCSA-HHHH-VGGFSKIIY-HH-SEDELDVSR-HHHH-GPDDEVAHL-HHHC-AFVKFLVAV-HHHC-TPTVVTNST-HH-RRVVDYSHN-HHHA-QDGILRF…
44	-0.859	3.151	123	0.03	30	0	3.92	SBV w/o Spacer	RWEDGAPTF-TPTVVTNST-AACELILTP-IPDCVLVFL-VQFVGEHVK-ANAQDKADR-VSQPSLILV-QMFSYLAKL-RRPTAATPS-VLVRLFHKR-ASAFLGTAV-SEDELDVSR-AFVKFLVAV-RRVVDYSHN-APSDAVAAS-TVQRRISAA-GPDDEVAHL-VGGFSKIIY-KALRRHRFL-SGRRKGCSA-GQYVVCTLL-LLQEHEHCL-EQGVEDFSL-THKSRPNDR-RVPVSGLHL-QDGILRFNV-LNRTRDRDY-DTRCNLCAI-YSNYTVERV-PHGSGLVYR
45	1.031	3.39	319	0.57	30	3	0	SBV w/ AAY
45	1.849	1.525	97	0.73	30	3	309.7	SBV w/ Spacer	ITRRIQSRR-HH-TPFATRVPH-HHC-RVFFSPCAP-HH-EAGNVPSAL-HHHH-LELPSSDAM-HHHC-DSDVGPIAH-HHH-RMKHDPENV-HHC-NPQGCSCPL-HHHC-ENELHGLCV-HHC-SILKPGASA-HH-SLGRYALWI-HHC-CWFHMGMLY-HHH-PPVPVYAVH-HHC-VDVLKSGRC-HHHV-GPLSQLIRR-HH-DTEEDEDGK-HHHH-EGDVVQMVV-HH-RLSDARTLG-HHHD-GRFRFADEE-HHH-YAVHGLHTL-HHHC-SETCMEVTV-HHC-ARGTYGTYI-HH-THLRTNQRI-HH-LTQGCSNFV-HHHH-ETVSAPATY-HH-RLPVSTAAA-HHHC-HRDRARVMM-HH-FTYCDLLRV-HHHC-EDVQRV…
45	-0.795	2.764	106	0.03	30	0	4.2	SBV w/o Spacer	ITRRIQSRR-FTYCDLLRV-EGDVVQMVV-ETVSAPATY-RLSDARTLG-GPLSQLIRR-TPFATRVPH-RVFFSPCAP-LTQGCSNFV-RMKHDPENV-YAVHGLHTL-SETCMEVTV-NPQGCSCPL-DSDVGPIAH-GRFRFADEE-ENELHGLCV-EAGNVPSAL-DTEEDEDGK-ADGALPPQL-HRDRARVMM-ARGTYGTYI-EDVQRVLAR-SLGRYALWI-LELPSSDAM-CWFHMGMLY-RLPVSTAAA-VDVLKSGRC-THLRTNQRI-PPVPVYAVH-SILKPGASA
46	0.458	4.721	319	0.42	30	3	0	SBV w/ AAY
46	1.484	1.919	108	0.7	30	3.31034	301.5	SBV w/ Spacer	PQQQQMLAL-HH-AASCFRCPL-HHHC-LRLKHRCGI-HHHC-DISDLSAKI-HHHC-NWGLLFRTL-HHHH-LTFLATTTT-HH-AISTAFCGM-HHHHY-GRAMPVVRR-HHHC-KREGSIFSW-HHHC-PIFQIYYLL-HHHC-HVKIVPTTS-HHHC-PRIRPDYPQ-HHHA-MSVFGSGWR-AHHHH-GGRLPPLWL-HH-ALMRLGFTY-HH-PTLVTLLTV-HHC-HDEDPETYM-HH-SMDTFQLFT-HHHH-PLSNSKSVR-HH-SRATGATNA-HH-AAAAHAIKF-HHC-CVSLGWPSQ-HH-PLSHNVDMA-HHC-YVGLVTMFK-HHHC-WSALELLPK-HHHC-QVRNAFMKV-HHHH-PPRVEENDL-HHD-LFLESIRLL-HH…
46	-1.749	3.72	113	0	30	0	4.07	SBV w/o Spacer	PQQQQMLAL-PTLVTLLTV-MSVFGSGWR-GGRLPPLWL-HVKIVPTTS-HDEDPETYM-YVGLVTMFK-PLSHNVDMA-SMDTFQLFT-NWGLLFRTL-KREGSIFSW-AAAAHAIKF-DISDLSAKI-PPRVEENDL-WSALELLPK-SRATGATNA-PLSNSKSVR-CVSLGWPSQ-LRLKHRCGI-ALMRLGFTY-ALSRPFNGT-AISTAFCGM-LTFLATTTT-AASCFRCPL-QVRNAFMKV-DIATTLEHL-PIFQIYYLL-PRIRPDYPQ-LFLESIRLL-GRAMPVVRR
47	0.423	4.447	319	0.56	30	3	0	SBV w/ AAY
47	1.347	1.545	99	0.63	30	3.34483	294.83	SBV w/ Spacer	DETSHNVST-HH-AHSVHGPGL-HHH-MAYACDNAG-HHHD-GVSARLRFI-HHHD-IPRTRLKVL-HH-AACEDLSEL-HHHC-SCNNTELHL-HHHC-APAPVYTLR-HHHC-PLQRAPDPR-HHH-AQCTREPGF-HH-TYGAVGWQL-HH-VPQRTKLVL-HHHH-MHIHAFAQW-HHHC-RWAGTTVAL-HHHC-DAVSLLLQQ-HHD-TTEKTSPVT-HHH-QVDTQINAF-HHHD-FHRGLETLL-HHH-WIGPHTRVK-HHHH-SQAVQIGFL-HHHH-EGARQLEMV-HHHC-KRGLYTQPR-HHD-WNRELPSLF-HHHH-PEDFSFQWF-HH-CMAMVLLLG-HHHD-GQNFHLLLV-HHHC-LPALPLSPP-HHHC-DLHRRHRDR-…
47	-1.777	2.934	110	0	30	0	4.19	SBV w/o Spacer	DETSHNVST-AHSVHGPGL-FHRGLETLL-VPQRTKLVL-WNRELPSLF-LPALPLSPP-IPRTRLKVL-MAYACDNAG-PEDFSFQWF-SCNNTELHL-GVSARLRFI-SQAVQIGFL-RWAGTTVAL-AQCTREPGF-DLHRRHRDR-AAKQAASKL-QVDTQINAF-PLQRAPDPR-APAPVYTLR-TYGAVGWQL-TTEKTSPVT-TTSEKATLV-MHIHAFAQW-CMAMVLLLG-GQNFHLLLV-WIGPHTRVK-KRGLYTQPR-AACEDLSEL-EGARQLEMV-DAVSLLLQQ
48	0.739	4.54	319	0.71	30	3	0	SBV w/ AAY
48	1.645	1.94	118	0.73	30	3.58621	298.15	SBV w/ Spacer	LQGLYLRQY-HH-HVFASLDDL-HH-REKTQLLTA-HHHC-DTVCVHYVY-HHHC-ATYRYQLAT-HDHNHA-GLFRFRGLY-HHHD-GVRTAPQGS-HHHH-GRIDGVSLL-HHHC-WTFALLVVA-HH-TLREMALKA-HHHC-EREEDTLRE-HH-RLVFEAAQR-HH-NADSVFAPR-HHD-VVSRHGRAG-HHHH-TGHFHLFFV-HHC-RDMNVKESP-HHHHHA-NGDGRFSNL-HHHH-LRLCRHMDP-HHHH-RQRLFSRDV-HHHH-HDDGDERLF-HHHC-RQRRRMVSV-HNEHANYHA-GTLSKNITN-HH-SPKTLRASA-HHD-LRYHLLPLL-HH-SPRHLYISL-HH-SPQYQHVAT-HHHC-SISGCDLLR-HH-RFPTRL…
48	-1.388	3.566	127	0.07	30	0	4.14	SBV w/o Spacer	LQGLYLRQY-TGHFHLFFV-GLFRFRGLY-RDMNVKESP-NADSVFAPR-DTVCVHYVY-GVRTAPQGS-HDDGDERLF-SPRHLYISL-SPQYQHVAT-TLREMALKA-RLVFEAAQR-SPKTLRASA-RFPTRLEFI-ATYRYQLAT-SISGCDLLR-RIYSLSDFT-EREEDTLRE-VVSRHGRAG-GRIDGVSLL-RQRRRMVSV-HVFASLDDL-GTLSKNITN-WTFALLVVA-RQRLFSRDV-TRAGRYIVR-LRYHLLPLL-LRLCRHMDP-REKTQLLTA-NGDGRFSNL
49	0.282	5.682	319	0.54	30	3	0	SBV w/ AAY
49	1.013	2.486	114	0.57	30	3.37931	292.36	SBV w/ Spacer	DIFLKRYQL-HHHC-DVVAMLLRH-HHHNHA-DPERIDFRD-HHHC-EWYVVGLVG-HH-RDYVLKFLT-HH-VLTAPNCGI-HH-EEIIYIIYS-HHY-YRFHLDARF-HHC-NTTTVMSTL-HHHC-QLQMVGHPL-HH-TSDNVLSLP-HHHD-QLPTGEPVL-HHHD-LQANRDDNF-HHD-LPDRVRITL-HHHC-LLGFFRVGF-HH-HVDADSSQG-HHHA-GPAAAPSDV-HHC-LVLLLAGLL-HHHD-IGLRRCNFI-HHHC-LLRVFPSFV-HHHH-SSIRNPSYA-HHHY-ETWAMYTVG-HHHV-GTQSTVLTN-HH-ILGQRHAAE-HHHD-VVAAPGPSV-HHHY-GLGGLGGGG-HH-EYLADLLYL-HHHD-LAEKSVNMR-…
49	-2.011	4.193	126	0.07	30	0	3.93	SBV w/o Spacer	DIFLKRYQL-LAEKSVNMR-DPERIDFRD-TSDNVLSLP-LPDRVRITL-YRFHLDARF-EWYVVGLVG-FEFLVRYYI-RDYVLKFLT-SAEVAADTI-GTQSTVLTN-LVLLLAGLL-LLRVFPSFV-GLGGLGGGG-GPAAAPSDV-ETWAMYTVG-ILGQRHAAE-IGLRRCNFI-NTTTVMSTL-EYLADLLYL-LQANRDDNF-DVVAMLLRH-QLQMVGHPL-QLPTGEPVL-SSIRNPSYA-VVAAPGPSV-LLGFFRVGF-VLTAPNCGI-HVDADSSQG-EEIIYIIYS
