# Supplementary material for: Designing string-of-beads vaccines with optimal spacers
Source: Genome Med. 2016 Jan 26;8:9. doi: 10.1186/s13073-016-0263-6 (PMC4728757; doi:10.1186/s13073-016-0263-6)
Supplement: Additional file 5: — Detailed prediction results for the polypeptide proposed by Levy et al. Detailed results of the neo-epitope and cleavage site prediction analysis performed with PCM for cleavage site prediction, and with SYFPEITHI, BIMAS, and SMM for neo-epitope prediction for the polypeptide of Levy et al. (XLS 76 kb) [file 13073_2016_263_MOESM5_ESM.xls]

## Sheet: SYFPEITHI
Detailed Analysis of proposed polypeptide of Leyvi et al.
Neo-epitope prediction performed with SYFPEITHI with T-cell epitope threshold of >= 20
Therapeutic Epitopes	Predicted Score for HLA-A*02:01	IEDB-ID
IMDQVPFSV	22	27469
LAGIGILTV	25	99827
YLEPGPVTV	29	74641
YMDGTMSQV	22	75043
Predicted Neo-epitopes in construct with RKSY(L) spacer
Neo-Epitopes	Predicted Score for HLA-A*02:01
SYLAGIGIL	20
YLAGIGILT	20
Predicted Neo-epitopes in construct with ALL spacer
Neo-Epitopes	Predicted Score for HLA-A*02:01
ALLLAGIGI	23
GTMSQVALL	22
LLAGIGILT	20
LLLAGIGIL	30
QVALLLAGI	22
Predicted Neo-epitopes in construct with AAY/SSL
Neo-Epitopes	Predicted Score for HLA-A*02:01
IGILTVSSL	20
ILTVSSLYL	22
SLYLEPGPV	23
Predicted Neo-epitopes in Construct with optimal exterpimental spacer seuqences
Neo-Epitopes	Predicted Score for HLA-A*02:01
IGILTVAAL	20
GILTVAALI	20

## Sheet: BIMAS
Detailed Analysis of proposed polypeptide of Leyvi et al.
Neo-epitope prediction performed with BIMAS with T-cell epitope threshold of T1/2 >= 100
Therapeutic Epitopes	Predicted Score for HLA-A*02:01	IEDB-ID
IMDQVPFSV	198.115	27469
LAGIGILTV	3.77706	99827
YLEPGPVTV	20.4761	74641
YMDGTMSQV	212.582	75043
Predicted Neo-epitopes in construct with AAY/SSL
Neo-Epitopes	Predicted Score for HLA-A*02:01
ILTVSSLYL	199.738

## Sheet: SMM
Neo-epitope prediction performed with SMM with T-cell epitope threshold of IC50 <= 500nM
Therapeutic Epitopes	Predicted Score for HLA-A*02:01	IEDB-ID
IMDQVPFSV	9.018	27469
LAGIGILTV	1183.34	99827
YLEPGPVTV	39.1841	74641
YMDGTMSQV	15.4565	75043
Predicted Neo-epitopes in construct with in silico spacers
Neo-Epitopes	Predicted Score for HLA-A*02:01
AIMDQVPFS	369.071
TMSQVHHAI	473.271
Predicted Neo-epitopes in construct with RKSY(L) spacer
Neo-Epitopes	Predicted Score for HLA-A*02:01
LIMDQVPFS	305.569
YLAGIGILT	117.52
YLIMDQVPF	170.651
Predicted Neo-epitopes in construct with ALL spacer
Neo-Epitopes	Predicted Score for HLA-A*02:01
ALLLAGIGI	224.962
GTMSQVALL	348.426
LIMDQVPFS	305.569
LLAGIGILT	442.7
LLLAGIGIL	103.065
TMSQVALLL	236.108
Predicted Neo-epitopes in construct with AAY/SSL
Neo-Epitopes	Predicted Score for HLA-A*02:01
ILTVSSLYL	142.269
SLYLEPGPV	97.7485
YIMDQVPFS	81.1166

## Sheet: Cleavage Site
Detailed Analysis of proposed polypeptide of Leyvi et al.
Cleavage site prediction analysis was performed with PCM.
A site was classified as cleaved if the predicted log-odds score of PCM was above zero
In silico spacer with SYFPEITHI			In silico spacer with BIMAS			In silico spacer with SMM			Construct with RKSY(L) spacer			Construct with ALL spacer			Construct with SSL/AAY spacer			Construct with optimal exp. Spacer
Sequence	Score		Sequence	Score		Sequence	Score		Sequence	Score		Sequence	Score		Sequence	Score		Sequence	Score
L	0		Y	0		Y	0		Y	0		Y	0		L	0		L	0
A	0		L	0		L	0		L	0		L	0		A	0		A	0
G	0		E	0		E	0		E	0		E	0		G	0		G	0
I	-6.70795		P	-4.79136		P	-4.79136		P	-4.79136		P	-4.79136		I	-6.70795		I	-6.70795
G	-9.71469		G	-7.86882		G	-7.86882		G	-7.86882		G	-7.86882		G	-9.71469		G	-9.71469
I	-4.14974		P	-2.59529		P	-2.59529		P	-2.59529		P	-2.59529		I	-4.14974		I	-4.14974
L	-4.76093		V	-5.61958		V	-5.61958		V	-5.61958		V	-5.61958		L	-4.76093		L	-4.76093
T	-2.14896		T	-2.43457		T	-2.43457		T	-3.56977		T	-3.01282		T	-3.4168		T	-2.72721
V	2.56591		V	1.5956		V	1.5956		V	-0.0978794		V	0.932253		V	0.532861		V	1.8338
H	1.55547		H	1.46062		H	1.46062		R	-1.8267		A	0.713706		S	-0.578405		A	1.68113
H	2.28496		H	2.35372		H	2.35372		K	-0.324683		L	0.621552		S	-2.64781		A	0.721385
A	3.52285		A	2.98533		A	2.98533		S	-1.59028		L	0.810848		L	-0.546175		L	1.56133
A	2.95892		L	-1.28728		L	-1.28728		Y	-0.537618		I	-0.456091		Y	1.5016		I	-0.24917
Y	3.35751		A	-3.12809		A	-3.12809		L	0.875088		M	-1.68532		L	1.55525		M	-1.31204
L	1.96909		G	-9.42356		G	-9.42356		I	-0.39565		D	-1.56682		E	-8.03948		D	-1.56682
E	-7.6662		I	-6.70795		I	-6.70795		M	-1.51896		Q	-1.60875		P	-4.79136		Q	-1.60875
P	-4.79136		G	-9.71469		G	-9.71469		D	-1.56682		V	-2.50531		G	-7.86882		V	-2.50531
G	-7.86882		I	-4.14974		I	-4.14974		Q	-1.60875		P	-2.0677		P	-2.59529		P	-2.0677
P	-2.59529		L	-4.76093		L	-4.76093		V	-2.50531		F	-1.3002		V	-5.61958		F	-1.3002
V	-5.61958		T	-2.14896		T	-2.14896		P	-2.0677		S	-0.466098		T	-3.01282		S	-0.466098
T	-2.43457		V	2.56591		V	2.56591		F	-1.3002		V	-0.413148		V	0.863497		V	-0.481903
V	1.5956		H	2.13372		H	2.13372		S	-1.02305		A	0.974921		A	1.18246		A	1.44368
H	1.52937		H	2.43881		H	3.01706		V	-1.44328		L	1.10467		A	0.0332008		A	0.516317
H	1.07735		H	3.3121		H	3.46595		R	-1.56549		L	0.227471		Y	1.5074		Y	1.32783
L	1.86227		A	3.12182		H	2.91107		K	0.158433		Y	-0.131734		I	0.376535		Y	2.54115
Y	1.08438		Y	1.83486		Y	2.40157		S	-1.59028		M	-5.08995		M	-1.04468		L	2.02953
M	-4.02508		M	-3.81816		M	-3.50056		Y	-0.537618		D	-5.32583		D	-1.40046		E	-7.87313
D	-5.32583		D	-4.95256		D	-4.26097		L	0.291711		G	-5.92225		Q	-1.60875		P	-4.79136
G	-5.92225		G	-5.92225		G	-5.92225		Y	-0.0712923		T	-4.96613		V	-2.50531		G	-7.86882
T	-4.96613		T	-4.96613		T	-4.96613		M	-4.92359		M	-7.46396		P	-2.0677		P	-2.59529
M	-7.46396		M	-7.46396		M	-7.46396		D	-5.32583		S	-5.4141		F	-1.3002		V	-5.61958
S	-5.4141		S	-5.4141		S	-5.4141		G	-5.92225		Q	-1.77795		S	-1.15569		T	-3.01282
Q	-1.1997		Q	-1.1997		Q	-1.1997		T	-4.96613		V	1.21437		V	-1.78284		V	0.863497
V	1.87772		V	1.87772		V	1.87772		M	-7.46396		A	0.42061		S	-0.412047		A	1.18246
H	1.16752		H	1.16752		H	1.16752		S	-5.4141		L	0.559073		S	-2.16469		A	0.0332008
H	1.48363		H	1.48363		H	1.48363		Q	-2.3349		L	1.25071		L	-0.94998		Y	0.924028
A	2.54548		A	2.54548		A	2.54548		V	0.184242		L	-3.25387		Y	-0.338654		Y	0.700893
I	1.5105		I	1.5105		I	1.5105		R	-2.1198		A	-4.39988		M	-4.92359		M	-4.44931
M	-0.413535		M	-0.413535		M	-0.413535		K	-0.790967		G	-9.79684		D	-5.32583		D	-5.15948
D	-1.19354		D	-1.19354		D	-1.19354		S	-1.59028		I	-6.70795		G	-5.92225		G	-5.92225
Q	-1.60875		Q	-1.60875		Q	-1.60875		Y	-0.202568		G	-9.71469		T	-4.96613		T	-4.96613
V	-2.50531		V	-2.50531		V	-2.50531		L	-3.45085		I	-4.14974		M	-7.46396		M	-7.46396
P	-2.0677		P	-2.0677		P	-2.0677		A	-3.96616		L	-4.76093		S	-5.4141		S	-5.4141
F	-1.3002		F	-1.3002		F	-1.3002		G	-9.63048		T	0		Q	0		Q	0
S	0		S	0		S	0		I	-6.70795		V	0		V	0		V	0
V	0		V	0		V	0		G	-9.71469
									I	-4.14974
									L	-4.76093
									T	0
									V	0
