# Supplementary material for: Designing string-of-beads vaccines with optimal spacers
Source: Genome Med. 2016 Jan 26;8:9. doi: 10.1186/s13073-016-0263-6 (PMC4728757; doi:10.1186/s13073-016-0263-6)
Supplement: Additional file 8: — Detailed prediction results of the polypeptide proposed by Ding et al. Detailed results of the neo-epitope and cleavage site prediction analysis performed with SYFPEITHI and PCM on the polypeptide of Ding et al. (XLS 43 kb) [file 13073_2016_263_MOESM8_ESM.xls]

## Sheet: SYFPEITHI
Detailed Analysis of proposed polypeptide of Ding et al.
Neo-epitope prediction performed with SYFPEITHI with T-cell epitope threshold of >= 20
Therapeutic Epitopes	Predicted Score for HLA-A*02:01	IEDB-ID
CLFKDWEEL	23	6556
HLSLRGLPV	21	24302
KLVCSPAPC	13	110917
VLHKRTLGL	25	69524
KFVAAWTL
Predicted Neo-epitopes in construct with experimentaly used spacers
Neo-Epitopes	Predicted Score for HLA-A*02:01
AAHLSLRGL	21
GLPVGAACL	25
SLRGLPVGA	22
WTLGAAAKL	22
Predicted Neo-epitopes in Construct with optimal exterpimental spacer seuqences
Therapeutic Epitopes	Predicted Score for HLA-A*02:01
AAHLSLRGL	21
SLRGLPVNA	21

## Sheet: Cleavage Site
Detailed Analysis of proposed polypeptide of Ding et al.
Cleavage site prediction analysis was performed with PCM.
A site was classified as cleaved if the predicted log-odds score of PCM was above zero
In silico spacer with SYFPEITHI			Construct with exp. spacer			Construct with optimal exp. Spacer
Sequence	Score		Sequence	Score		Sequence	Score
V	0		V	0		K	0
L	0		L	0		L	0
H	0		H	0		V	0
K	1.52854		K	1.52854		C	-0.0340394
R	0.271599		R	0.271599		S	-3.06235
T	-4.5556		T	-4.5556		P	-1.01936
L	-4.32341		L	-4.32341		A	-2.06254
G	-4.67531		G	-5.81051		P	-0.596652
L	0.389669		L	-1.90318		C	0.872421
H	-3.51038		K	-4.70032		N	0.843614
H	-0.787575		A	-1.26584		A	1.44986
D	2.74467		A	0.664096		A	2.22672
C	1.56356		K	-0.279221		A	2.35126
L	1.28054		F	0.572655		C	1.77113
F	-1.78204		V	2.22263		L	1.16189
K	-1.0495		A	0.167434		F	-0.806389
D	-0.838477		A	0.0820483		K	-1.0495
W	-0.572448		W	1.32564		D	-0.838477
E	-3.01177		T	-7.28407		W	-0.572448
E	-1.20051		L	-4.73955		E	-3.01177
L	1.77697		G	-5.55107		E	-3.02266
H	1.37136		A	-0.242602		L	0.576103
H	2.34377		A	-3.25995		N	0.334383
A	2.23845		A	-0.777195		A	2.35123
K	1.55265		K	0.76536		A	2.82909
F	1.26424		L	0.877099		A	2.53276
V	2.22263		V	0.0347651		V	2.74313
A	0.167434		C	-0.0340394		L	2.3054
A	0.0820483		S	-3.06235		H	-0.459891
W	1.32564		P	-1.01936		K	1.52854
T	-1.06747		A	-2.06254		R	0.271599
L	2.16842		P	-0.596652		T	-4.5556
H	0.0996175		C	0.872421		L	-4.32341
H	0.783023		N	0.843614		G	-6.49747
Y	2.30701		A	1.44986		L	-0.811193
K	1.64978		A	3.36192		N	-4.54736
L	1.62913		A	3.37768		A	0.314348
V	-0.172156		H	1.66881		A	3.96429
C	-0.0340394		L	3.366		A	3.37768
S	-3.06235		S	-0.0688554		H	1.66881
P	-1.01936		L	-3.93724		L	3.366
A	-2.06254		R	-5.08995		S	-0.0688554
P	1.22551		G	-4.50471		L	-3.93724
C	2.07328		L	-3.71397		R	-5.08995
H	2.45884		P	-10.3559		G	-4.50471
H	2.73145		V	-6.70565		L	-3.71397
H	3.87174		G	-4.58323		P	-5.96143
H	4.96072		A	-1.54796		V	-0.998545
H	5.38512		A	-3.60167		N	0.365528
A	5.24023		C	-0.955794		A	1.60283
H	2.678		L	1.16189		A	2.73423
L	4.05759		F	-0.806389		A	1.44077
S	-0.0688554		K	-1.0495		K	0.54346
L	-3.93724		D	-0.838477		F	0.572655
R	-5.08995		W	-0.572448		V	2.22263
G	-4.50471		E	-3.01177		A	0.167434
L	-3.71397		E	0		A	0.0820483
P	0		L	0		W	1.32564
V	0					T	0
						L	0
